# Supplementary material for: Transcriptome Analysis of Alternative Splicing Events Induced by Arbuscular Mycorrhizal Fungi (Rhizophagus irregularis) in Pea (Pisum sativum L.) Roots
Source: Plants (Basel). 2020 Dec 3;9(12):1700. doi: 10.3390/plants9121700 (PMC7761762; doi:10.3390/plants9121700)
Supplement: Supplementary file 1 [file plants-09-01700-s001.zip]

Archive with 30 entries (21 files):
- Table_S9/
- Table_S9/primer_pairs.xlsx
- plants-937167 - figure s1 for XML.pdf
- Table_S1/
- Table_S1/suppl_DEG_AM_vs_Control.csv
- Table_S1/suppl_DEG_AM_vs_Control.xlsx
- Table_S2/
- Table_S2/supp_GO_for_DEG.csv
- Table_S2/supp_GO_for_DEG.xlsx
- Table_S3/
- Table_S3/phosphat_starvation_response_genes_expression.xlsx
- Table_S4/
- Table_S4/supp_SUPPA2_diff.csv
- Table_S4/supp_SUPPA2_diff.xlsx
- Table_S4/supp_SUPPA2_diff_annotation.csv
- Table_S4/supp_SUPPA2_diff_annotation.xlsx
- Table_S5/
- Table_S5/supp_DRIMSeq_results.csv
- Table_S5/supp_DRIMSeq_results.xlsx
- Table_S5/supp_DRIMSeq_results_annotation.csv
- Table_S5/supp_DRIMSeq_results_annotation.xlsx
- Table_S6/
- Table_S6/supp_IsoformSwitchAnalyzeR_results.csv.csv
- Table_S6/supp_IsoformSwitchAnalyzeR_results.csv.xlsx
- Table_S6/supp_IsoformSwitchAnalyzeR_results_annotation.csv
- Table_S6/supp_IsoformSwitchAnalyzeR_results_annotation.xlsx
- Table_S7/
- Table_S7/finalSet_AS_genes.xlsx
- Table_S8/
- Table_S8/estimation_root_colonization.xlsx
