# Supplementary material for: Transcriptome Analysis of Alternative Splicing Events Induced by Arbuscular Mycorrhizal Fungi (Rhizophagus irregularis) in Pea (Pisum sativum L.) Roots
Source: Plants (Basel). 2020 Dec 3;9(12):1700. doi: 10.3390/plants9121700 (PMC7761762; doi:10.3390/plants9121700)
Supplement: Supplementary file 1 [file plants-09-01700-s001.zip › Table_S9/primer_pairs.xlsx]

## Sheet: Лист1
primer id	orientation	Sequence	Melt temp
PICBP_i	forward	TAGAGAAAGTAAGAAACATCAATTC	58
PICBP_i	reverse	GCCGAATTGTTTCAAAAGCTTC	58
PICBP_e	forward	CCTAAAGAAGTACAGAAGATGG	58
PICBP_e	reverse	TTCCGCTTCAAAGTTGACATCT	58
pin_2	forward	ACCAGCAACAATTGGAGCAA	58
pin_2	reverse	TATTTACTTTTTATAAGATTTGCTCC	58
pin_1	forward	ATAGGTATTGGAGTTGTTAAAGGT	58
pin_1	reverse	ATGCTGCACAAGAATAAGTTGC	58
deah_1	reverse	GATTTCTTGATGGCGTCTGTAT	58
deah_2	reverse	TATCCCTAGCACGTTTCATACT	58
deah_1	forward	GGCAACTCTATATTTTACCGTC	58
AFC3_F1	forward	ATCCCATATGCTTTTCAACTCTTA	58
AFC3_R1	reverse	TTCTAGGAGGCGATGCATAC	58
AFC3_F2	forward	GGTGAAGCATATTTCTAGTGCT	58
AFC3_R2	reverse	TGTACACACCGTGAGCATC	58
FTSH4_F1	forward	GCTTCTACTCAATATATCTTTGAC	58
FTSH4_R2	reverse	TGCTGAGAACGAAGATAATTCG	58
FTSH4_R1	reverse	AACAAAAGCTTCACAAGATTCATC	58
LOC_F1	forward	GCCTCTAACCTATATTTTCTGG	58
LOC_F2	forward	TCCAACCTTCTATAGGACATAC	58
LOC_R1	reverse	GAGGTAGAGAGATGCATTGC	58
UN_F1	forward	AAATCTGAAAACGACCACCGTT	58
UN_R1	reverse	AAGCTGAATCCACATGTTTGG	58
UN_F2	forward	CAACCAAAACCTTCACTCTTC	58
UN_R2	reverse	TAGTGGTGAGTTTTGAAGCTTC	58
API5_F1	forward	GAGAGTACCTTGTATCACTGTA	58
API5_R1	reverse	TCGGCCCTTCTTCAATGCAA	58
API5_F2	forward	CAATCTGTTGGAGCGAAACG	58
API5_R2	reverse	AGATACTCTGCCTCTCCCT	58
