# Supplementary material for: Transcriptome Analysis of Alternative Splicing Events Induced by Arbuscular Mycorrhizal Fungi (Rhizophagus irregularis) in Pea (Pisum sativum L.) Roots
Source: Plants (Basel). 2020 Dec 3;9(12):1700. doi: 10.3390/plants9121700 (PMC7761762; doi:10.3390/plants9121700)
Supplement: Supplementary file 1 [file plants-09-01700-s001.zip › Table_S1/suppl_DEG_AM_vs_Control.csv]

gene_id	annot	log2FoldChange	padj
Psat1g001480	9-cis-epoxycarotenoid dioxygenase NCED1, chloroplastic	-0.64399456269247	0.00161365943524849
Psat1g001560	Peroxisomal (S)-2-hydroxy-acid oxidase	-2.19319100237011	0.0164349545536736
Psat1g007480	Agglutinin-2	9.15813741019718	6.65420755794726e-11
Psat1g008360	Receptor-like serine/threonine-protein kinase At1g78530	0.684403536397917	0.00237631513800433
Psat1g010200	Probable glutathione S-transferase	-0.421520852430086	0.000136266911514701
Psat1g012200	Elongation factor 2 {ECO:0000305}	-0.43436791970673	0.00123071395510959
Psat1g012560	Elongation factor 2 {ECO:0000305}	-0.641357187567296	0.000421766843683175
Psat1g017200	Guanosine deaminase {ECO:0000303|PubMed:24130159}	0.928919563784828	0.000857083343844554
Psat1g018040	S-adenosylmethionine synthase	0.346003927219182	0.00123071395510959
Psat1g020800	CBL-interacting serine/threonine-protein kinase 23	0.34977154481792	0.00388161239978834
Psat1g021600	Probable flavin-containing monooxygenase 1	6.3964232701114	0.000774766347733224
Psat1g022120	FIP1[V]-like protein {ECO:0000303|PubMed:16282318}	-0.373842159872333	0.0481632874003839
Psat1g024720	Heme oxygenase 1, chloroplastic	0.374433087301543	0.0124774490085336
Psat1g030440	Protein TIFY 6B	1.28622453912985	1.70170926218995e-07
Psat1g033200	Probable calcium-binding protein CML27	0.376040911644766	0.0292407854671746
Psat1g036000	LEAF RUST 10 DISEASE-RESISTANCE LOCUS RECEPTOR-LIKE PROTEIN KINASE-like 1.2 {ECO:0000303|PubMed:12805585}	0.403198507748652	0.0307736586731241
Psat1g036280	LEAF RUST 10 DISEASE-RESISTANCE LOCUS RECEPTOR-LIKE PROTEIN KINASE-like 1.2 {ECO:0000303|PubMed:12805585}	2.18160140619741	0.0487090709169556
Psat1g040320	Aldehyde dehydrogenase family 2 member C4	0.567012059033769	2.77641889144149e-05
Psat1g040560	Multiprotein-bridging factor 1c	0.709469311873271	0.000164771595861905
Psat1g044200	Bark storage protein A	0.814407093455247	0.0170361194218725
Psat1g047000	Putative ABC transporter B family member 8	0.715005044308703	0.0215185424991221
Psat1g049280	Probable phospholipase A2 homolog 1	1.26719202599876	0.00548871855393208
Psat1g051360	Cycloartenol synthase	5.54578266778809	0.0258038948688764
Psat1g056000	DEAD-box ATP-dependent RNA helicase 46	-0.304616171870306	0.0338428530307613
Psat1g065640	Hyoscyamine 6-dioxygenase	6.02172898187782	0.000574391763101963
Psat1g067360	Biotin carboxyl carrier protein of acetyl-CoA carboxylase 1, chloroplastic	0.50774349941892	0.0196928453241077
Psat1g069680	Ethylene-responsive transcription factor ERN1 {ECO:0000305}	4.5310985974232	9.64518072766417e-05
Psat1g071320	Lamin-like protein	0.59349412269841	0.0468922077653845
Psat1g074400	Protein FEZ	2.01556025007555	0.0470329720774816
Psat1g078400	Protein NRT1/ PTR FAMILY 5.8	-0.434121240182748	0.0151829073046459
Psat1g079840	Cytochrome P450 82A3	6.37175660738376	0.00147347780906792
Psat1g081600	Glycerol-3-phosphate dehydrogenase [NAD(+)]	1.13639717734913	0.00107413853099998
Psat1g082480	Lysine histidine transporter 1	0.572167446606436	0.0373914049005125
Psat1g085360	(-)-isopiperitenol/(-)-carveol dehydrogenase, mitochondrial	0.754320862316579	0.000382153935061556
Psat1g086360	(-)-isopiperitenol/(-)-carveol dehydrogenase, mitochondrial	0.366556171123358	0.038767604933059
Psat1g087600	Calmodulin	0.466355432462044	5.72500966306971e-05
Psat1g096560	UDP-glycosyltransferase 1 {ECO:0000303|PubMed:24700248}	-1.00631769182374	0.00101430658741952
Psat1g097880	Chlorophyll a-b binding protein 6A, chloroplastic	-0.923937739848053	0.0071932858445737
Psat1g098880	Sucrose transport protein SUC2	0.571853486104617	0.00066117623153008
Psat1g101120	Ethylene-responsive transcription factor ERF112	4.12045980487713	2.12185453398042e-07
Psat1g103160	Pectinesterase/pectinesterase inhibitor 18	0.52898991097528	0.0115707138100601
Psat1g111960	Chlorophyll a-b binding protein CP26, chloroplastic	-0.888995561185796	0.000573407545924102
Psat1g113640	4,5-DOPA dioxygenase extradiol	0.447811498887772	0.000801238926216883
Psat1g116360	Kunitz-type trypsin inhibitor-like 2 protein	0.407294852264112	0.00945410876659319
Psat1g119720	Uncharacterized protein At4g15970	0.992970722387969	0.00583790183031696
Psat1g120560	Eukaryotic peptide chain release factor subunit 1-3	-0.356427898875145	0.011700671246581
Psat1g123560	CASP-like protein 4D2	4.09439282857035	2.58550250273561e-08
Psat1g131400	Pre-mRNA cleavage factor Im 25 kDa subunit 1 {ECO:0000303|PubMed:18479511}	0.503279039013769	0.000511857517991725
Psat1g133080	Serine/threonine-protein kinase RIPK {ECO:0000305}	0.737433002489439	0.0263173600471659
Psat1g134280	Tubulin--tyrosine ligase-like protein 12	-0.326928963374343	0.0463070924547861
Psat1g136080	Protein TIFY 10A	1.12434752511264	1.26733952675518e-15
Psat1g136080	Protein TIFY 10B	1.12434752511264	1.26733952675518e-15
Psat1g138200	Beta-amylase 3, chloroplastic	1.58798924079393	4.3884611222298e-05
Psat1g138680	Acetate/butyrate--CoA ligase AAE7, peroxisomal	0.603292918397295	0.0433144590982914
Psat1g138840	Probable flavin-containing monooxygenase 1	0.649008227692256	0.00072086726992109
Psat1g139240	ATP-citrate synthase alpha chain protein 1	0.578541217708228	0.000975485450617253
Psat1g140360	Peroxidase N	-0.358127321189396	0.012002644311331
Psat1g141440	Beta-galactosidase	0.385889634130386	0.00880035152220076
Psat1g141880	Aquaporin TIP2-3	0.392039720120799	0.0437401842145457
Psat1g144360	Transcription factor bHLH35	1.68999209621137	1.34213733882061e-12
Psat1g146520	LEAF RUST 10 DISEASE-RESISTANCE LOCUS RECEPTOR-LIKE PROTEIN KINASE-like 2.2 {ECO:0000303|PubMed:12805585}	1.74061222403006	0.0166708313486372
Psat1g146720	Plasma membrane ATPase 4	-0.460640399615521	0.00154146230251076
Psat1g147520	G-type lectin S-receptor-like serine/threonine-protein kinase At1g34300	1.58760202985412	0.0089300274641683
Psat1g148600	Chitinase 2	1.77741906655177	0.0352112905773664
Psat1g151240	Peroxidase 7	2.85501433147103	0.00205550219409785
Psat1g152520	Protein SRG1	-2.17178115703919	0.00334927728088618
Psat1g152800	Protein SRC2 {ECO:0000305}	0.407757560596894	0.000662328826309803
Psat1g155360	Bidirectional sugar transporter SWEET17 {ECO:0000303|PubMed:21107422}	0.797466287222157	0.000386145524454599
Psat1g156720	Pathogenesis-related protein STH-2	1.4642552572375	0.0109348265930626
Psat1g157240	Disease resistance response protein Pi176	0.700985176313474	1.21278934430292e-05
Psat1g157360	Disease resistance response protein Pi49	0.751939302717219	1.29358782705749e-05
Psat1g159960	Beta-D-xylosidase 1	0.585776978892222	0.00169556652608856
Psat1g164840	Patellin-4	0.632768497712203	0.0498230162300594
Psat1g165400	Putative germin-like protein 2-1	6.70930527702121	0.0001392581444624
Psat1g165480	Putative germin-like protein 2-1	8.40091783760896	7.5301099759181e-09
Psat1g174680	Inositol transporter 4	0.520236157714889	0.0409385173265634
Psat1g176360	Acyl-CoA--sterol O-acyltransferase 1	2.71323616609484	0.0406742591694874
Psat1g177320	RPM1-interacting protein 4	5.93242534238486	0.00711313253639376
Psat1g180880	Probable inactive receptor kinase At2g26730	5.74788881717417	0.00231030508030198
Psat1g182760	Protein trichome birefringence-like 11	0.96375787175273	0.0230345837245572
Psat1g183640	Adenylate isopentenyltransferase 5, chloroplastic	-0.662346471946026	0.027923259559202
Psat1g189360	Gibberellin 2-beta-dioxygenase	2.01898856166196	0.0151618203539961
Psat1g193440	Protein NRT1/ PTR FAMILY 4.6	7.68641261212442	7.1284195476759e-07
Psat1g193480	Probable histone H2B.1	0.525926835363869	0.0330146726426243
Psat1g193640	Integrin-linked protein kinase 1 {ECO:0000303|PubMed:27208244}	0.555315069659891	0.00014200226895338
Psat1g194920	Protein TIFY 5A {ECO:0000303|PubMed:17499004}	1.30907892342335	0.0460172166722315
Psat1g197200	CBL-interacting serine/threonine-protein kinase 12	0.375104242199764	0.0399960408062385
Psat1g197240	Probable WRKY transcription factor 65	0.284762423340727	0.0277271698429493
Psat1g198520	Papain	3.19598169924156	0.0117727728267588
Psat1g199200	GDSL esterase/lipase At1g28590	0.830835948973212	0.000700603363475031
Psat1g203320	Ethylene-responsive transcription factor 4	0.444623922857941	0.0145278639082792
Psat1g203680	Dormancy-associated protein 1 {ECO:0000303|PubMed:9684359}	0.41568764675914	0.0145278639082792
Psat1g206160	Stem-specific protein TSJT1	0.410020926265615	0.0273431860265025
Psat1g207000	F-box/kelch-repeat protein At1g16250	7.25151104813375	9.43754749212355e-06
Psat1g211480	Pathogenesis-related protein 1B	0.8092958098972	0.0130574963422844
Psat1g211800	Probable pectin methylesterase CGR2 {ECO:0000303|PubMed:25704846}	0.353091642513978	0.0275175284028116
Psat1g211800	Probable pectin methylesterase CGR3 {ECO:0000303|PubMed:25704846}	0.353091642513978	0.0275175284028116
Psat1g212840	rDNA transcriptional regulator pol5	-0.501201054040766	0.00177977992035251
Psat1g217760	Non-specific lipid-transfer protein-like protein At5g64080	0.729694032553626	0.0251541438007979
Psat1g218080	BRASSINOSTEROID INSENSITIVE 1-associated receptor kinase 1 {ECO:0000303|PubMed:12150929}	0.851786290132963	0.00123071395510959
Psat1g220520	UDP-glucose:glycoprotein glucosyltransferase	-0.741625129513305	0.012308739949276
Psat1g222760	Stromal 70 kDa heat shock-related protein, chloroplastic	-0.374900845473461	0.0238811406453961
Psat2g001880	Chlorophyll a-b binding protein 3, chloroplastic	-0.599070684311488	0.00510982740739538
Psat2g002920	Fasciclin-like arabinogalactan protein 2	0.708440747282524	5.24836585338137e-05
Psat2g003160	Acetyl-CoA acetyltransferase, cytosolic 1	0.319152449346056	0.0491916570580751
Psat2g003160	Probable acetyl-CoA acetyltransferase, cytosolic 2	0.319152449346056	0.0491916570580751
Psat2g003680	Fasciclin-like arabinogalactan protein 7	0.428209295380481	0.00421661543852725
Psat2g004480	Heat shock protein 90-6, mitochondrial {ECO:0000305}	-0.50003786610049	0.000108805988708315
Psat2g004560	Chlorophyll a-b binding protein 215, chloroplastic	-0.771333472296323	1.72913401751579e-12
Psat2g006120	Multiple RNA-binding domain-containing protein 1	-0.356327250554658	0.0491916570580751
Psat2g006440	Heat shock cognate protein 80	0.285733329431866	0.0391592612167472
Psat2g008600	2-alkenal reductase (NADP(+)-dependent)	-0.510354439282458	0.00138269328427075
Psat2g009120	Premnaspirodiene oxygenase	7.03113907164478	3.57070276817985e-05
Psat2g013320	Uncharacterized protein At3g06530	-0.329391376928931	0.0361025429595551
Psat2g014400	Probable LRR receptor-like serine/threonine-protein kinase At1g07650	0.574228611726432	0.0435952518059412
Psat2g016360	CCAAT/enhancer-binding protein zeta	-0.459715597644994	0.0287759416977015
Psat2g016640	Probable sucrose-phosphate synthase 3	-0.635713087570192	0.000675887290844637
Psat2g021480	Probable serine/threonine-protein kinase PBL2 {ECO:0000305}	0.549800451243284	0.035965974731047
Psat2g024920	Protein LYK5	-0.776942291551026	0.00641239965117483
Psat2g027480	Peroxidase 4 {ECO:0000250|UniProtKB:Q42578}	1.3825125431395	0.000120119977610297
Psat2g028520	Dormancy-associated protein 2 {ECO:0000303|PubMed:9684359}	-1.15038573370756	0.0441764720685859
Psat2g029880	Biotin carboxyl carrier protein of acetyl-CoA carboxylase	0.576519517899566	0.0130574963422844
Psat2g033200	Phosphoinositide phospholipase C 6	0.723916128365501	0.000744921774402994
Psat2g039960	Ribulose bisphosphate carboxylase/oxygenase activase 1, chloroplastic	-0.962968829210773	4.16791086880099e-05
Psat2g039960	Ribulose bisphosphate carboxylase/oxygenase activase 2, chloroplastic	-0.962968829210773	4.16791086880099e-05
Psat2g039960	Ribulose bisphosphate carboxylase/oxygenase activase, chloroplastic	-0.962968829210773	4.16791086880099e-05
Psat2g042960	Glutathione S-transferase U19	6.73798640417782	1.46711876664061e-36
Psat2g048200	GDSL esterase/lipase At5g37690	0.835974479697936	0.0213723626626858
Psat2g052520	Peroxidase 2	0.539984040258838	0.0142176227192584
Psat2g052760	Protein TIC110, chloroplastic	-0.445739967142767	0.000713949273864878
Psat2g059000	UDP-glycosyltransferase 71K2 {ECO:0000303|Ref.1}	0.697430487449894	0.0365317124238089
Psat2g059640	Protein NRT1/ PTR FAMILY 8.1	7.50767148024741	1.59317023412841e-06
Psat2g059960	Membrane protein of ER body-like protein	0.599108723717133	0.024271902148824
Psat2g062760	Uncharacterized mitochondrial protein AtMg00860	-1.15917295956266	0.000252547284194781
Psat2g065080	MADS-box transcription factor 27	0.351209913648997	0.0221486467664553
Psat2g069520	Protein DMR6-LIKE OXYGENASE 1 {ECO:0000303|PubMed:25376907}	5.41362291738164	0.000419279455973294
Psat2g071280	Probable RNA-binding protein ARP1	0.989917396937086	0.0268320858436289
Psat2g072000	Nodulin-26	3.03338036724917	0.0196928453241077
Psat2g075040	Probable pectin methyltransferase QUA2	0.435323167756919	0.0237053903002274
Psat2g081680	Receptor-like cytosolic serine/threonine-protein kinase RBK1	-0.442205775561798	0.00753123908344336
Psat2g093920	L-tryptophan--pyruvate aminotransferase 1	2.87399385250519	0.00013848210349225
Psat2g095440	7-deoxyloganetic acid glucosyltransferase	-0.634308914655792	0.0211574226335514
Psat2g103440	Polygalacturonase At1g48100	-0.558074643034883	0.0131113103129703
Psat2g106520	U-box domain-containing protein 18 {ECO:0000303|PubMed:11495788}	-0.860664388541214	0.0355456284460245
Psat2g114240	UDP-glycosyltransferase 74B1	-0.810726921885139	0.0131822732872413
Psat2g114880	Wall-associated receptor kinase-like 20	0.679431388118534	0.00121860631465942
Psat2g115400	Disease resistance protein RPV1 {ECO:0000305}	1.46765658605408	1.74670676533308e-05
Psat2g116320	Protein SHORT ROOT IN SALT MEDIUM 1 {ECO:0000303|PubMed:24009530}	-0.329765736941219	0.0413586242540474
Psat2g116840	1-aminocyclopropane-1-carboxylate oxidase homolog 1	0.551119638808996	0.00174059674150383
Psat2g116920	Citrate-binding protein	8.638570341594	1.69286898413637e-09
Psat2g118880	Protein HOTHEAD	1.03128796908617	0.0250939050372912
Psat2g119640	Ribonuclease 1	3.96837638370738	1.45368403019274e-05
Psat2g123120	Transcription factor PRE6	1.36553452581177	0.0117828315794558
Psat2g124840	Protein NRT1/ PTR FAMILY 4.6	-0.523138090119871	0.00711313253639376
Psat2g127960	Nodulin-related protein 1 {ECO:0000303|PubMed:20016941}	-0.532427093482612	0.0334210440645582
Psat2g128120	UDP-glycosyltransferase 13 {ECO:0000303|PubMed:26331569}	0.67413971524033	0.000932768339701699
Psat2g128240	Acidic endochitinase	7.17223738586446	7.44357188147073e-09
Psat2g130040	Probable acyl-activating enzyme 1, peroxisomal	-0.780927446040947	0.000121649791511549
Psat2g130960	Glu S.griseus protease inhibitor	10.5632842977824	2.8147693685808e-15
Psat2g132960	Probable UDP-arabinopyranose mutase 1 {ECO:0000305}	0.655065736243399	2.74591827898771e-05
Psat2g133200	Agglutinin-2	8.42629662802357	8.93358285907291e-09
Psat2g133240	Agglutinin-2	7.62179056901004	1.55480111278562e-05
Psat2g133280	Agglutinin-2	8.47828537018574	7.86632255293946e-09
Psat2g133320	Agglutinin-2	11.9658588201012	4.32883288766167e-20
Psat2g133560	Salicylate carboxymethyltransferase	-0.990615139527076	0.00218143183792603
Psat2g134240	ABC transporter G family member 19	7.14966422476096	5.46880440220665e-06
Psat2g139120	Probable xyloglucan endotransglucosylase/hydrolase protein 30	0.515460224052208	0.00115386365717772
Psat2g142200	Protein CYCLOPS {ECO:0000303|PubMed:19074278}	0.517484476065775	0.0404870194279702
Psat2g145560	Probable carotenoid cleavage dioxygenase 4, chloroplastic	-0.510895551004589	0.0478264893691553
Psat2g149200	Seed linoleate 9S-lipoxygenase	0.5805079144347	0.0259337337006717
Psat2g150520	Protein GRIP	-0.571029568900329	0.0071932858445737
Psat2g150960	Lysine histidine transporter-like 8	1.15730667751564	5.97366155954063e-08
Psat2g154080	Ferredoxin--NADP reductase, leaf isozyme, chloroplastic	-1.91715440402096	0.000421899258812015
Psat2g155840	B-box zinc finger protein 19 {ECO:0000303|PubMed:19920209}	-0.393003840956691	0.0338096639289439
Psat2g155960	Cytochrome P450 84A1	0.752188722913321	0.00174059674150383
Psat2g158040	Replication factor C subunit 3	7.55319984526201	1.52277608902353e-06
Psat2g159520	Nucleolar protein 6	-0.453996215980331	0.010596749528021
Psat2g167560	Lipase	1.18551635448767	1.03191326241171e-16
Psat2g173000	Transcription factor bHLH25	0.837946220893541	0.0169566954824163
Psat2g173800	Peroxidase 20	0.812488325558165	0.00931253933320511
Psat2g175240	Vacuolar protein sorting-associated protein 13a	-0.44837667269098	0.0413151053302963
Psat2g175680	Protein TIFY 10a {ECO:0000305}	1.94705766638493	4.33021839286659e-09
Psat2g175680	Protein TIFY 11c {ECO:0000305}	1.94705766638493	4.33021839286659e-09
Psat2g176400	Phospholipase A1-Ibeta2, chloroplastic	0.621911413709625	0.038722783084434
Psat2g177240	Ethylene-responsive transcription factor 1A	3.49838362528125	1.093666810528e-07
Psat2g180760	Subtilisin-like protease SBT3.1 {ECO:0000303|PubMed:16193095}	8.52461154173263	8.93358285907291e-09
Psat2g181680	Protein DETOXIFICATION 49 {ECO:0000303|PubMed:11739388}	2.8724352457916	0.00978793246725906
Psat2g182360	Probable nucleolar protein 5-1	-0.275861068370823	0.0462737272361393
Psat2g182440	Thioredoxin H-type	0.694800115983365	0.00533273928017714
Psat2g185680	Putative RING-H2 finger protein ATL21A	5.48530967191213	0.0248338707995178
Psat2g186440	Probable acyl-activating enzyme 1, peroxisomal	0.936629291425901	1.40018330299546e-10
Psat2g187480	Late embryogenesis abundant protein At5g17165	0.493728417327131	0.000180926724433233
Psat2g188920	4-coumarate--CoA ligase 2	0.694738902171502	0.00813672649026843
Psat2g190240	Putative 12-oxophytodienoate reductase 11	0.731057168564427	0.00852957644392658
Psat3g000720	Protein LHY {ECO:0000303|PubMed:9657154}	-0.822142258441762	3.15452660978895e-07
Psat3g001920	Uncharacterized protein At4g00950	1.92549684904939	0.00063504159676794
Psat3g003800	Hydroquinone glucosyltransferase	-0.378333874913523	0.00013218007843188
Psat3g005040	Probable receptor-like protein kinase At2g42960	3.22181112539433	4.75550066825867e-06
Psat3g011240	Probable protein phosphatase 2C 34	0.369373576738795	0.0130905231026389
Psat3g015760	Glucose-1-phosphate adenylyltransferase large subunit 2, chloroplastic	0.739627764176556	0.000675664510648779
Psat3g017360	Transcription factor PIF3	0.520757519213999	0.0248338707995178
Psat3g021440	Sucrose synthase 2	-0.459372302711407	0.00485807018684149
Psat3g023120	Phenylalanine ammonia-lyase 1	1.63686384872519	1.29976818065395e-05
Psat3g023360	Zinc finger protein GAI-ASSOCIATED FACTOR 1 {ECO:0000303|PubMed:25035403}	1.21946096818085	0.0272863139459857
Psat3g029800	NDR1/HIN1-like protein 10 {ECO:0000303|PubMed:14666423}	0.523357143316791	0.000711568318561342
Psat3g036520	Pyruvate kinase 1, cytosolic {ECO:0000305}	-0.324539246962264	0.0224272900586736
Psat3g040640	Probable aquaporin TIP-type	0.444256147148901	0.02040909916422
Psat3g041320	Heparan-alpha-glucosaminide N-acetyltransferase	2.52608670951398	1.19577712138061e-09
Psat3g043440	Uclacyanin 1 {ECO:0000303|PubMed:9761472}	8.97872508602291	1.86587347440577e-10
Psat3g047840	Zinc finger BED domain-containing protein DAYSLEEPER	-0.507948120426643	0.0192989272800064
Psat3g059080	Poly [ADP-ribose] polymerase 1	-0.415614650992858	0.0241417338436127
Psat3g061600	Heat stress transcription factor A-6b	1.98772795792068	6.23510577477552e-08
Psat3g063440	Protein EDS1L {ECO:0000305}	0.519276848283452	0.00300776492817345
Psat3g066480	Gibberellin receptor GID1B	0.518603362974905	0.0114369989531764
Psat3g070080	3,9-dihydroxypterocarpan 6A-monooxygenase	4.07406527358211	7.5301099759181e-09
Psat3g072120	Probable galactinol--sucrose galactosyltransferase 2	-0.505870958984878	0.00177438843009159
Psat3g079200	Pentatricopeptide repeat-containing protein At1g80270, mitochondrial	-0.491867369725399	0.0422075682985066
Psat3g081920	Cytochrome P450 98A2	0.416485979382685	0.0358972758920597
Psat3g085960	Peroxidase 44	5.69884207896381	0.0113119358270496
Psat3g087160	Uclacyanin 1 {ECO:0000303|PubMed:9761472}	8.55011072697063	3.06124897569104e-09
Psat3g087640	Uclacyanin 1 {ECO:0000303|PubMed:9761472}	9.29494325005382	1.79624939719877e-11
Psat3g087840	Uclacyanin 1 {ECO:0000303|PubMed:9761472}	8.81415797475887	6.38326753427571e-10
Psat3g087880	Uclacyanin 1 {ECO:0000303|PubMed:9761472}	8.1947200586431	2.56687202754524e-08
Psat3g087920	Uclacyanin 1 {ECO:0000303|PubMed:9761472}	8.51146966731365	1.37638528410236e-08
Psat3g090960	Nucleoside-triphosphatase	1.2116953859241	6.04844371987925e-10
Psat3g091720	Glyceraldehyde-3-phosphate dehydrogenase A, chloroplastic	-1.88716221987176	1.06883269772296e-05
Psat3g092880	Nudix hydrolase 12, mitochondrial	0.534166712804649	0.0112313564453128
Psat3g093280	Probable 2-oxoglutarate-dependent dioxygenase AOP1.2	0.692104239868572	0.00806366802715162
Psat3g096760	DNA ligase 6 {ECO:0000303|PubMed:20584150}	-0.73082500011205	0.00583790183031696
Psat3g099080	Ras-related protein RABD2a	0.280813961148024	0.0434998129087565
Psat3g100280	Triacylglycerol lipase 2	6.21097129158597	3.7326986951848e-06
Psat3g103600	Probable protein phosphatase 2C 33	0.339528281878273	0.0435952518059412
Psat3g109640	Putative ripening-related protein 2	9.1462965963916	5.93774176769956e-11
Psat3g109720	Kiwellin-1 {ECO:0000305}	5.47361653191501	0.0227784126489976
Psat3g109760	Putative ripening-related protein 2	9.83567703284643	4.66728951798857e-13
Psat3g109840	Putative ripening-related protein 2	9.30082459515393	1.70443566195004e-11
Psat3g110280	FT-interacting protein 3 {ECO:0000303|PubMed:29742441}	0.534596312494523	0.00366498179263963
Psat3g110480	Putative ripening-related protein 2	8.04627640990897	5.26784227298255e-08
Psat3g116280	Putative UPF0481 protein At3g02645	0.5433318676593	0.00025839289531372
Psat3g116280	Vestitone reductase	0.5433318676593	0.00025839289531372
Psat3g117120	Protein RETICULATA-RELATED 3, chloroplastic {ECO:0000303|PubMed:23596191}	-0.587487323695041	0.00078749087441182
Psat3g121160	Cationic peroxidase 1	0.839140853256987	0.000126884403071264
Psat3g121720	Alanine--glyoxylate aminotransferase 2 homolog 3, mitochondrial	-0.467704055183541	0.0182400062959594
Psat3g123440	Soyasapogenol B glucuronide galactosyltransferase	4.88350430026366	0.0425312830782301
Psat3g127280	Omega-3 fatty acid desaturase, chloroplastic	3.08096295041518	1.96453001874336e-08
Psat3g127800	Probable 2-oxoglutarate-dependent dioxygenase At5g05600 {ECO:0000305}	1.61262964367668	1.06557562263603e-12
Psat3g129440	Myb family transcription factor PHL7 {ECO:0000305}	2.28665943646335	4.97538991665278e-20
Psat3g133000	Protein RETICULATA, chloroplastic {ECO:0000303|PubMed:16873448}	0.92887856997517	3.33195305247655e-05
Psat3g136280	Tropinone reductase homolog At5g06060 {ECO:0000305}	7.14454369585318	1.44675162843223e-05
Psat3g137960	Phospholipase A(1) LCAT3	-0.380490024326493	0.0323632466258899
Psat3g138880	RHOMBOID-like protein 1 {ECO:0000303|PubMed:16223493, ECO:0000303|PubMed:17181860}	3.76308563576348	0.00891792429816811
Psat3g143240	Probable pectate lyase 8	1.03013190993813	0.0227630267831976
Psat3g144080	Laccase-17	0.662198459968445	0.00711313253639376
Psat3g146960	DEAD-box ATP-dependent RNA helicase 13	-0.440629790177884	0.004835858551125
Psat3g147600	1-aminocyclopropane-1-carboxylate oxidase homolog 12	4.02784155799748	1.53344625519167e-18
Psat3g150080	Chloroplast envelope quinone oxidoreductase homolog {ECO:0000303|PubMed:20424175}	0.594976081025502	0.0214367151649084
Psat3g150320	Metallothionein-like protein 4B	-0.43440128488314	0.0424742101704039
Psat3g153320	Polygalacturonase inhibitor	1.2384027496886	0.00432977355477066
Psat3g154280	Pectinesterase 2.1	1.03149798226445	0.0206184841074153
Psat3g159880	Licodione synthase	0.858626408043309	0.0238811406453961
Psat3g164640	Chloride channel protein CLC-b	0.336786622374069	0.0464572986784242
Psat3g176000	Putative calcium-binding protein CML19	1.33300914412123	0.000754092205466223
Psat3g177000	GRAS family protein RAM1 {ECO:0000305}	7.31847355885956	6.97209229128185e-06
Psat3g180400	Ubiquitin	-0.621033400719646	0.0387362805971582
Psat3g181560	Heat shock 70 kDa protein 2 {ECO:0000303|PubMed:11599561}	0.363030232402418	0.0145278639082792
Psat3g182640	Heat shock 70 kDa protein 4 {ECO:0000303|PubMed:11599561}	0.380612755938025	0.0352112905773664
Psat3g183360	Pectinesterase 2.1	0.596015484196769	6.61287249587945e-05
Psat3g190560	Allene oxide cyclase, chloroplastic {ECO:0000303|Ref.1, ECO:0000303|Ref.2}	1.0719331968215	0.000139897485165733
Psat3g194360	Amino acid transporter AVT6A {ECO:0000305}	-0.292584307150466	0.0177011882743789
Psat3g195160	Thioredoxin H2	0.319038222804294	0.0398590367866933
Psat3g195200	Probable serine/threonine-protein kinase PIX7 {ECO:0000305}	0.343374957468163	0.0396776199331132
Psat3g196040	Polyvinylalcohol dehydrogenase	0.590502326470402	0.000421899258812015
Psat3g197760	Cyclic dof factor 2	-0.733095558781628	0.0189705199229737
Psat3g198680	Isoliquiritigenin 2'-O-methyltransferase	0.48745036679764	0.0233852597296051
Psat3g200240	Expansin-A15	1.13531315120491	0.000148066517408196
Psat3g201520	Ninja-family protein AFP3	-0.366188996021848	0.0190832555853363
Psat3g204320	COBRA-like protein 4	0.846298983418225	0.00808900267817509
Psat3g204600	PI-PLC X domain-containing protein At5g67130	6.74805030395693	0.000149876595426533
Psat3g208320	GSH-induced LITAF domain protein {ECO:0000303|PubMed:21526181}	0.602796945348135	0.00107413853099998
Psat4g001560	Tubulin beta-1 chain	1.42190685909709	0.0130943927993511
Psat4g003080	Oligopeptide transporter 3	-0.47595641859269	0.0268320858436289
Psat4g003680	Probable tyrosine-protein phosphatase DSP4 {ECO:0000305}	-0.414817210944727	0.012447568701125
Psat4g005800	S-type anion channel SLAH1	-0.750492183689207	0.0361025429595551
Psat4g008040	Glucose-6-phosphate/phosphate translocator 2, chloroplastic	1.55604620763272	0.0151618203539961
Psat4g011960	Protein GLUTAMINE DUMPER 3	-0.382750369129254	0.00859701219436727
Psat4g012120	Probable serine/threonine-protein kinase SIS8 {ECO:0000305}	-0.340698703299956	0.0404870194279702
Psat4g012280	Flavonoid 3-O-glucosyltransferase	0.968595376708421	0.00750444596568283
Psat4g018840	Protein TIFY 10a {ECO:0000305}	1.23111348408027	3.34400978403249e-05
Psat4g020200	Protein TIFY 3B	1.14342801444801	6.81825165673673e-05
Psat4g020280	WD repeat-containing protein 3	-0.42053967828942	0.0269018443051931
Psat4g022600	Calmodulin-binding transcription activator 5 {ECO:0000303|PubMed:11925432}	-0.724003131780625	0.0339906259049665
Psat4g024200	Probable bifunctional TENA-E protein {ECO:0000250|UniProtKB:Q9ASY9}	-0.447572021984443	0.00580435757977507
Psat4g030520	CASP-like protein 1D2	0.798422586354244	7.95493644281455e-10
Psat4g030960	Scopoletin glucosyltransferase	4.69118538953735	1.80918324306578e-06
Psat4g031640	Probable E3 ubiquitin-protein ligase LUL3	0.514898105917926	0.00726130085663757
Psat4g032080	Cysteine-rich receptor-like protein kinase 10	-0.551592495596368	0.0335256496509441
Psat4g032560	Membrane protein PM19L {ECO:0000305}	0.602289856920637	0.0032124601830982
Psat4g037160	Stellacyanin	0.294472093135982	0.0408614142855395
Psat4g044240	Eukaryotic translation initiation factor 5A-3	0.68961220849465	0.00014096320839312
Psat4g044680	Oleosin 16 kDa	-0.906332078820546	0.028629895991555
Psat4g048800	Protein IMPAIRED IN BABA-INDUCED STERILITY 1 {ECO:0000303|PubMed:15722464}	-0.436087629289745	0.0100174550975434
Psat4g057080	WUSCHEL-related homeobox 2	0.4016933804763	0.036108416267131
Psat4g058120	Transducin beta-like protein 3	-0.501489239293621	0.00174059674150383
Psat4g058160	Inositol-tetrakisphosphate 1-kinase 1	0.438005423603944	0.0310745729476662
Psat4g060400	U-box domain-containing protein 36	5.95820055558978	0.00417723918675739
Psat4g062440	Proline transporter 1	-0.499047594525672	0.00799333284749381
Psat4g062920	BTB/POZ and TAZ domain-containing protein 2	0.626532966745609	0.00366161911470748
Psat4g063120	Nucleolar protein 56	-0.298176482487163	0.0164819313102051
Psat4g067360	Ethylene-responsive transcription factor ERF025	3.19905154308703	0.0124210101506172
Psat4g069960	14 kDa proline-rich protein DC2.15	1.6036955222419	0.00039772570746604
Psat4g070520	Acid beta-fructofuranosidase	1.89313268494885	9.69727536097832e-14
Psat4g070720	pEARLI1-like lipid transfer protein 2	0.698826254574436	0.000154723864054614
Psat4g072440	Zinc finger protein ZAT9	1.16248680062121	0.0487090709169556
Psat4g073120	Ethylene-responsive transcription factor 1A	0.745289822674128	9.03055995132818e-06
Psat4g076320	Potassium transporter 5	0.361708996547344	0.0101336985759516
Psat4g078160	Two-component response regulator-like APRR2	-1.14355307001054	5.59990774696025e-09
Psat4g080320	Short-chain dehydrogenase virD {ECO:0000303|PubMed:31790246}	8.303372448483	2.58550250273561e-08
Psat4g080720	Transcription factor RAX3	1.32901155037552	0.010348454211863
Psat4g083280	Peroxidase 73	0.60108414024	0.000905711331228373
Psat4g085120	Protein IRX15-LIKE	0.518484931781924	0.0335256496509441
Psat4g086560	Mitogen-activated protein kinase kinase kinase 20 {ECO:0000303|PubMed:21969089}	1.30413115131664	0.00624194961218315
Psat4g088560	Probable disease resistance protein At5g66900	2.0169349152646	7.66095046842273e-07
Psat4g088600	Probable disease resistance protein At5g66900	-0.401773624249505	0.0020839988388397
Psat4g088720	L-ascorbate oxidase homolog	0.719422048402651	0.0311199464230823
Psat4g089880	Oxygen-evolving enhancer protein 1, chloroplastic	-0.620528687847059	0.00123071395510959
Psat4g098920	Endoglucanase 24	4.59296943407635	0.00144679890701947
Psat4g101360	Alpha-mannosidase {ECO:0000303|PubMed:4973951}	0.644059192732868	0.000721730501111192
Psat4g103320	GDSL esterase/lipase At5g55050	5.30333320884619	0.0425030322097854
Psat4g103920	IST1-like protein	0.678974570112112	0.0476964791464593
Psat4g104000	GDSL esterase/lipase At5g33370	9.75959382100935	1.14067252173292e-12
Psat4g106160	Chitinase 2	2.18579846195634	0.0352736711637557
Psat4g108880	RING-H2 finger protein ATL52	5.2870613022207	0.0414051532105637
Psat4g111600	Phototropin-2	-1.05300571155942	0.00962287105718674
Psat4g113960	Phosphate transporter PHO1 homolog 1	0.447780444073737	0.0166530509690043
Psat4g116480	Mitochondrial uncoupling protein 4	1.20762680145369	0.000743222020035087
Psat4g117960	Transcription factor MYC2 {ECO:0000303|PubMed:24483714}	0.805245543458764	2.20043129856119e-05
Psat4g126480	Cyclin-D1-1	-0.42463365682212	0.00250395288394604
Psat4g129600	Ethylene-responsive transcription factor WRI1	4.76170542399854	0.0007884001554468
Psat4g131160	F-box/FBD/LRR-repeat protein At1g13570	7.47274273019994	7.09941091488001e-07
Psat4g134880	Transcription factor bHLH123	-0.644243023110929	0.0331019549251964
Psat4g137600	ATP-dependent zinc metalloprotease FTSH 12, chloroplastic	-0.429615445461883	0.0124210101506172
Psat4g138880	Alpha-amylase/subtilisin inhibitor	6.44034036864619	3.45835927663167e-30
Psat4g140440	Probable LRR receptor-like serine/threonine-protein kinase At1g53430	0.902726710642658	0.023887580739334
Psat4g143880	Cysteine proteinase inhibitor 12	0.319036965454839	0.00510982740739538
Psat4g143880	Cysteine proteinase inhibitor 6	0.319036965454839	0.00510982740739538
Psat4g144600	Protein LNK3 {ECO:0000303|PubMed:23818596}	-0.875258936896422	7.78173663696277e-06
Psat4g146960	Annexin D4	0.419092111066077	0.0141774144889276
Psat4g148880	Nuclear transcription factor Y subunit A-4	0.392359585486025	0.0463070924547861
Psat4g148880	Nuclear transcription factor Y subunit A-9	0.392359585486025	0.0463070924547861
Psat4g152560	BON1-associated protein 2	1.1498602997744	0.027175758552953
Psat4g152680	GDSL esterase/lipase 5	1.41734465146248	9.50738856266185e-07
Psat4g155440	Probable glycerol-3-phosphate acyltransferase 8	0.601953565797254	0.0215185424991221
Psat4g156600	Probable polygalacturonase	0.725019829350308	0.0188355427527431
Psat4g157480	BAG family molecular chaperone regulator 6 {ECO:0000303|Ref.3}	-0.788001829945082	4.45210456512204e-06
Psat4g159720	Protein SUPPRESSOR OF PHYA-105 1	1.30300779168389	0.0166708313486372
Psat4g161040	Protein TSS {ECO:0000303|PubMed:21185286}	-1.32889251021937	0.0421345387925059
Psat4g162880	Transcription factor MYC4	2.74705034692537	0.003053019887334
Psat4g163120	Calcium-transporting ATPase, endoplasmic reticulum-type	-0.667144568642835	0.00852957644392658
Psat4g164440	Chlorophyll a-b binding protein 7, chloroplastic	-1.03933632705705	2.57133621545485e-05
Psat4g165280	Pectinesterase 3	0.718086026359883	4.02342862839777e-05
Psat4g165880	FCS-Like Zinc finger 18 {ECO:0000303|PubMed:24901469}	4.17091767464744	1.23310739140965e-09
Psat4g167400	ABC transporter B family member 19	4.15511428295855	1.88711708098422e-22
Psat4g168720	Linoleate 13S-lipoxygenase 3-1, chloroplastic	0.435505773074354	0.000905711331228373
Psat4g171240	Acidic endochitinase	7.58970743629641	8.68308170914579e-07
Psat4g175600	Acidic endochitinase	3.89861288394058	0.0051093652259402
Psat4g175720	Acidic endochitinase	9.17344077590262	4.3407608942424e-11
Psat4g176240	Lysine histidine transporter 1	1.40202381715151	9.17262541066346e-06
Psat4g177600	Probable GTP diphosphokinase RSH2, chloroplastic	-0.435912404339731	0.0405716021010526
Psat4g178680	Histone-lysine N-methyltransferase, H3 lysine-9 specific SUVH3	-0.631879697043236	0.000800779012806158
Psat4g180200	Kirola {ECO:0000303|PubMed:21309790}	0.380665599680723	0.00948256933258988
Psat4g180280	Midasin {ECO:0000303|PubMed:23572950}	-0.459069916296223	0.0108578348027317
Psat4g184440	Seed linoleate 9S-lipoxygenase	0.386636049765848	0.036129060048441
Psat4g186560	MLP-like protein 43	-0.793308248043172	0.00019298522720491
Psat4g188080	Beta-fructofuranosidase, cell wall isozyme	0.750817634265321	0.00806491454725069
Psat4g189480	Lysine histidine transporter 1	1.77138118562463	1.05312077985124e-06
Psat4g192240	IAA-amino acid hydrolase ILR1-like 4 {ECO:0000303|PubMed:10072397}	1.79304289476065	0.00833117598550705
Psat4g196000	Inositol oxygenase 1	-0.594217661131163	0.00577135893354513
Psat4g196880	Stem 28 kDa glycoprotein	1.50657770089821	0.00226616100720928
Psat4g196960	Stem 28 kDa glycoprotein	1.26518875688154	0.00697393993621811
Psat4g198360	Aquaporin TIP2-1	0.9250289322786	0.00221159065401574
Psat4g202240	Remorin	0.491790955896802	0.0277807922486818
Psat4g202560	FT-interacting protein 7 {ECO:0000303|PubMed:29915329}	0.820304693866343	0.0151618203539961
Psat4g202960	Cytochrome P450 86A8	0.747617172431487	0.0338096639289439
Psat4g203680	Membrane protein of ER body 1	2.05839286009039	0.000274882834179816
Psat4g207440	Heavy metal-associated isoprenylated plant protein 8 {ECO:0000303|PubMed:21072340, ECO:0000303|PubMed:23368984}	0.612761802562548	0.0482861673623479
Psat4g207480	MLO-like protein 1	1.13328958539176	0.0113662421451313
Psat4g215000	Myb-related protein 308	1.38733875358446	4.54993993974828e-06
Psat4g216600	ABC transporter C family member 9	-0.405568707084729	0.048443167638148
Psat4g217440	CBL-interacting serine/threonine-protein kinase 9	0.825421423597263	0.00949704250714653
Psat4g218040	Soluble inorganic pyrophosphatase 1 {ECO:0000303|PubMed:15135060}	0.591843768651834	0.0467092279884931
Psat4g221080	Embryonic abundant protein VF30.1	-1.84501162599774	0.00401479599817803
Psat4g224320	Uclacyanin-3	0.471751193828248	0.0122995085639192
Psat4g225000	Ethylene-responsive transcription factor 13	5.29862606622429	0.0422029492407997
Psat4g225040	Ethylene-responsive transcription factor 13	2.98807952695105	0.00232837973525149
Psat4g225080	Plasma membrane ATPase 1	9.60656797532165	4.00023999646634e-12
Psat4g225640	Plasma membrane ATPase 1	4.68830114078235	6.66812796073243e-05
Psat4g226280	WAT1-related protein At4g30420	0.548418814676095	0.00122494582322146
Psat4g226520	Sugar transport protein 13	1.08059480205974	2.37286472053405e-08
Psat4g228800	Inositol-tetrakisphosphate 1-kinase 2 {ECO:0000305}	0.509725538451662	0.00931253933320511
Psat4g228800	Inositol-tetrakisphosphate 1-kinase 3	0.509725538451662	0.00931253933320511
Psat5g000880	Alanine--tRNA ligase, chloroplastic/mitochondrial {ECO:0000255|HAMAP-Rule:MF_03134}	-0.53597961969302	0.000775166260332643
Psat5g001640	Replication factor C subunit 3	1.06959382274434	0.0020839988388397
Psat5g006240	Glucan endo-1,3-beta-glucosidase 7	1.03517354369261	0.000977448620576712
Psat5g006360	Glucose-1-phosphate adenylyltransferase large subunit 1	-0.65368828501324	0.0095344287504375
Psat5g007720	BURP domain protein USPL1 {ECO:0000303|PubMed:19639386}	0.801186964944915	6.56722734005247e-06
Psat5g008960	Cysteine protease XCP2 {ECO:0000305}	0.535474951562778	0.00124940278933961
Psat5g010400	MLO protein homolog 1	5.21998934091032	4.53648687470687e-10
Psat5g010520	Glyceraldehyde-3-phosphate dehydrogenase B, chloroplastic	-0.956784107905098	0.0261722861127435
Psat5g010800	L-ascorbate oxidase homolog	0.786576237085104	0.000698512975738843
Psat5g011080	Plastocyanin, chloroplastic	-1.08039074094479	0.00270043261648589
Psat5g012800	Protein PSK SIMULATOR 2 {ECO:0000303|PubMed:25062973}	0.451918916178315	0.0481632874003839
Psat5g014280	Tubulin beta chain	0.758235849066175	0.00112301635054839
Psat5g015320	Protein NRT1/ PTR FAMILY 8.1	5.69634794744761	0.0113543712099066
Psat5g016240	Bifunctional nuclease 1	0.820624739107967	5.40662072204562e-06
Psat5g017480	Elongation of fatty acids protein 3-like	3.73451014038953	0.00112301635054839
Psat5g018680	Uncharacterized protein At5g65660	-0.73526667259483	0.00176886438934947
Psat5g022240	Casein kinase 1-like protein 3 {ECO:0000305}	0.376502996833189	0.0238967557985512
Psat5g023160	bZIP transcription factor RISBZ4 {ECO:0000305}	-0.304629642835722	0.0496028414048529
Psat5g023160	Calcium-binding protein CML42	-0.304629642835722	0.0496028414048529
Psat5g029920	Miraculin	0.551080869581849	0.00352893635145033
Psat5g032440	Aminopeptidase M1	-0.585948074783631	0.0189578335649025
Psat5g040720	Wall-associated receptor kinase-like 20	0.617452676290135	0.00107369549780489
Psat5g042280	Uncharacterized acetyltransferase At3g50280	0.410243413263199	0.0231404336416976
Psat5g044720	Transcription factor MYB73 {ECO:0000303|PubMed:11597504}	0.966875182317308	0.0463070924547861
Psat5g048000	Myb-related protein 308	0.879492133391439	2.47469642427899e-06
Psat5g048560	Branched-chain-amino-acid aminotransferase 2, chloroplastic	0.530508304234312	0.00510982740739538
Psat5g048560	Branched-chain amino acid aminotransferase 2, chloroplastic {ECO:0000303|PubMed:23347725}	0.530508304234312	0.00510982740739538
Psat5g057760	Translation factor GUF1 homolog, chloroplastic {ECO:0000255|HAMAP-Rule:MF_03138}	-0.870312709512707	0.0213620588818952
Psat5g061640	U-box domain-containing protein 25	0.693543556269512	0.019409177259287
Psat5g063960	Ethylene-responsive transcription factor ERF114 {ECO:0000303|PubMed:16407444}	4.73545133790885	0.0007884001554468
Psat5g067360	Peroxidase 52	0.683719602711032	0.00507649597028106
Psat5g069160	Expansin-A8	0.509072017652494	0.0266357760145506
Psat5g069520	Methylesterase 17	0.533337253418882	0.000158042686184397
Psat5g075760	Importin subunit beta-1 {ECO:0000305}	-0.406740203217929	0.0261722861127435
Psat5g079240	Probable trehalose-phosphate phosphatase D	-0.87791388034187	0.0308203913797686
Psat5g080280	Glycolipid transfer protein 2 {ECO:0000303|PubMed:16309699}	0.561653297190222	0.019409177259287
Psat5g080280	Glycolipid transfer protein 3 {ECO:0000303|PubMed:16309699}	0.561653297190222	0.019409177259287
Psat5g081040	Serine carboxypeptidase-like 42	6.86649137206954	0.00014885390378675
Psat5g081280	Alcohol dehydrogenase 1 {ECO:0000303|PubMed:3309331}	-0.356869907653936	0.02749078487801
Psat5g082560	Bidirectional sugar transporter SWEET1 {ECO:0000303|PubMed:21107422}	-0.556585945144909	0.00158573625676181
Psat5g086480	Aldehyde dehydrogenase family 3 member H1	0.491944780342842	3.1034085879224e-05
Psat5g086600	NAC domain-containing protein 2	-0.393088830572563	0.00307932652188643
Psat5g087680	IAA-amino acid hydrolase ILR1-like 6 {ECO:0000303|PubMed:11923288}	1.93058430373489	2.76067478592369e-15
Psat5g087960	Agglutinin-2	8.50515511228408	4.33021839286659e-09
Psat5g090800	LanC-like protein GCL1	0.617350447780743	5.60301710131236e-05
Psat5g092520	ABC transporter B family member 18	3.53584971378534	0.0141086663683503
Psat5g099120	Bifunctional aspartokinase/homoserine dehydrogenase 2, chloroplastic	0.573838800700466	5.20897373873645e-05
Psat5g100240	UDP-glucuronate 4-epimerase 6	0.783254707543981	2.85992585585151e-06
Psat5g102080	Purple acid phosphatase 15	1.0835794388093	0.000217532454074438
Psat5g103560	NAD(P)H-dependent 6'-deoxychalcone synthase	0.427795764107697	0.038767604933059
Psat5g104720	Ribulose-1,5 bisphosphate carboxylase/oxygenase large subunit N-methyltransferase, chloroplastic	-0.640919308077547	0.0122198429700563
Psat5g107760	Serine carboxypeptidase II-3	8.39328776786712	7.21694005950961e-09
Psat5g109320	Salutaridine reductase {ECO:0000312|EMBL:ABO93462.1}	2.37967175859429	9.83124274622916e-05
Psat5g109400	Serine carboxypeptidase II-3	7.61832392411426	1.34617004187114e-06
Psat5g109800	L-ascorbate oxidase	0.756036846274263	7.33559637265845e-07
Psat5g110200	Endoglucanase 1	2.78630285129599	0.0333369448787634
Psat5g111360	Primary amine oxidase	-0.356460258872498	0.0140886264482618
Psat5g112800	Neutral ceramidase 2 {ECO:0000303|PubMed:26150824}	6.51754782643301	0.000604296778108067
Psat5g113000	Serine carboxypeptidase II-3	8.3155603687011	5.41778471715396e-18
Psat5g114800	Serine/threonine-protein kinase ATM {ECO:0000303|PubMed:10734187}	-0.45553312785407	0.0433144590982914
Psat5g123760	Receptor-like cytoplasmic kinase 176 {ECO:0000303|PubMed:19825577}	0.391766589936838	0.021219290411652
Psat5g124000	Zinc finger protein 10 {ECO:0000305}	0.515114612400031	0.0271287294919108
Psat5g124680	Protein phosphatase 2C 37	-0.403759086377225	0.004973324039789
Psat5g126120	Protein RETICULATA-RELATED 5, chloroplastic {ECO:0000303|PubMed:23596191}	-0.437194417779268	0.0139277917388888
Psat5g127360	Uncharacterized protein At2g39920	-1.33340305577126	0.0203388182835378
Psat5g128200	CTD small phosphatase-like protein 2	1.08814191390119	0.00434479438886748
Psat5g128640	Probable nitronate monooxygenase	-0.423180298482252	0.00550722617104744
Psat5g129160	Protein SMAX1-LIKE 7 {ECO:0000303|PubMed:23893171}	-0.466118346770585	0.00628524958266628
Psat5g129280	Probable 2-oxoglutarate-dependent dioxygenase At5g05600 {ECO:0000305}	2.43788039823066	5.26784227298255e-08
Psat5g130040	Senescence associated gene 20 {ECO:0000303|PubMed:10444084}	0.437403460404436	0.0352247733249957
Psat5g140720	Probable inactive purple acid phosphatase 27	2.34273707772786	0.0213620588818952
Psat5g142400	Sucrose synthase 6	0.453545589136264	0.0317381528462742
Psat5g143400	Butyrate--CoA ligase AAE11, peroxisomal	1.84331390835195	0.026419006839343
Psat5g145920	Root phototropism protein 2	1.03128790923805	6.82488893740395e-10
Psat5g147480	Ubiquitin-conjugating enzyme E2 8	0.368177828779009	0.00270043261648589
Psat5g150360	Probable GTP-binding protein EngB {ECO:0000255|HAMAP-Rule:MF_00321}	-0.425271563584983	0.0404870194279702
Psat5g162960	RuvB-like 2	-0.374176497385351	0.00553950345531357
Psat5g164120	Proteasome activator subunit 4	-0.417769945612679	0.018023727797727
Psat5g166600	Chaperone protein ClpC1, chloroplastic {ECO:0000303|PubMed:11299370}	4.28945751644313	0.00607153071266027
Psat5g169320	Cytochrome P450 71D11	2.77600595905956	0.010596749528021
Psat5g170400	Cytochrome P450 71D11	-0.769107563157975	0.0190630026546006
Psat5g184520	40S ribosomal protein S9-2	-0.385454675589312	0.0312962938601533
Psat5g186120	Mitogen-activated protein kinase 10	-0.324719922239047	0.0282589077149368
Psat5g187720	Probable serine/threonine-protein kinase PBL2 {ECO:0000305}	0.379278781499387	0.0364564285044099
Psat5g189160	Oxygen-evolving enhancer protein 2, chloroplastic	-0.75024509990664	0.00392608893984658
Psat5g190960	Proline-rich receptor-like protein kinase PERK3	4.01557578617866	4.77018530963594e-11
Psat5g195080	Protein CHROMATIN REMODELING 5 {ECO:0000303|PubMed:16547115}	-0.885088519241728	0.00693767891014805
Psat5g200040	Chlorophyll a-b binding protein P4, chloroplastic	-0.84707958786078	0.010596749528021
Psat5g200320	Two-component response regulator-like PRR95	-0.491740220905788	0.045613410309273
Psat5g204320	Thylakoid lumenal 19 kDa protein, chloroplastic	0.477351772055918	0.0459005407765743
Psat5g207160	Clustered mitochondria protein	-0.444297778338389	8.24107430435757e-05
Psat5g207280	Siroheme synthase {ECO:0000255|HAMAP-Rule:MF_01646}	-0.50524179339628	0.0136199574857535
Psat5g210200	Cycloartenol-C-24-methyltransferase	0.508872816811709	0.00517354412572296
Psat5g211960	Plant intracellular Ras-group-related LRR protein 7	0.55009350018148	0.0215371356428623
Psat5g213720	Scarecrow-like protein 3 {ECO:0000303|PubMed:10341448}	2.86973498146087	0.03161789880194
Psat5g216240	Isoliquiritigenin 2'-O-methyltransferase	0.947396609942218	0.0434199253264174
Psat5g217440	Annexin-like protein RJ4	0.722158440632977	0.00400109410303365
Psat5g217560	Protein LNK2 {ECO:0000303|PubMed:23818596}	-0.508637883120515	0.00109709608659682
Psat5g223080	Cytosolic sulfotransferase 15	0.818579781008023	0.0296586265693146
Psat5g226600	21 kDa protein	0.382088562166873	0.000659350504064202
Psat5g227000	Probable pectinesterase/pectinesterase inhibitor 25	1.0525106352986	0.00270043261648589
Psat5g227840	21 kDa protein	0.613574036452124	2.79711043536547e-05
Psat5g231800	Photosystem I reaction center subunit V, chloroplastic	-1.12947127208324	0.00663225817232039
Psat5g233760	Geraniol 8-hydroxylase	0.949822436685552	0.0377753143633804
Psat5g237960	Nucleolar GTP-binding protein 1	-0.364993913567341	0.0156130102963435
Psat5g238120	EP1-like glycoprotein 3 {ECO:0000303|PubMed:15276441}	0.556818551339268	0.00264148340247046
Psat5g244000	Early nodulin-like protein 2	0.414510205584161	0.0221148444910278
Psat5g245440	NAC domain-containing protein JA2 {ECO:0000305}	-0.394625993560522	0.00226128478652952
Psat5g248640	Indole-3-acetic acid-amido synthetase GH3.6	0.575362961372661	0.00576954196447402
Psat5g249480	Thioredoxin-like protein CXXS1	0.959759053237767	0.00745836699114152
Psat5g256760	Chitinase 2	8.66756209651071	1.79463801245069e-09
Psat5g257520	Germin-like protein 9-3	9.19543866078247	7.07963834859619e-11
Psat5g257560	Germin-like protein 9-3	6.67526741545174	0.00019298522720491
Psat5g258200	Germin-like protein 9-3	9.45409939916744	7.59177318204345e-12
Psat5g262040	L-ascorbate oxidase homolog	0.635556286319507	0.0486592296223087
Psat5g262440	Chaperone protein dnaJ 2	0.393563067620153	0.0012078633279499
Psat5g265240	Peroxidase 3	0.448270657212669	0.0310377177326057
Psat5g265720	Scarecrow-like protein 32	6.00331220734574	0.0043991085369752
Psat5g267880	Equilibrative nucleotide transporter 3	0.866038553221845	0.0003031212132871
Psat5g271080	Bifunctional epoxide hydrolase 2 {ECO:0000305}	0.541493107938606	0.010596749528021
Psat5g271400	E3 ubiquitin-protein ligase RMA1H1	0.426004796171499	0.0332725637703964
Psat5g274280	Fasciclin-like arabinogalactan protein 6	1.33203087013172	0.0275175284028116
Psat5g274960	E3 ubiquitin-protein ligase ATL41	0.897783936948031	0.000137555569389501
Psat5g275000	Basic leucine zipper 61 {ECO:0000303|PubMed:11906833}	1.18333602905601	0.0189379016582793
Psat5g276200	Protein trichome birefringence-like 39	0.639737249011971	1.01798838420328e-05
Psat5g277880	Beta-galactosidase 8	0.597152446684619	0.0124774490085336
Psat5g278720	MLO-like protein 6	6.83730577788206	6.37370075187413e-05
Psat5g279360	Aquaporin PIP2-7	0.357902924954672	0.00929864158619867
Psat5g281240	Serine carboxypeptidase-like 48	0.501429077365956	0.00526581701846367
Psat5g281640	Phototropin-1	-0.747652736955294	0.00287095193203985
Psat5g283040	Histone H2A.1	0.365468487180401	0.0239657819389321
Psat5g283160	Histone H2A.1	0.468249566222527	0.0172960627060546
Psat5g285760	Protein DETOXIFICATION 42 {ECO:0000303|PubMed:11739388}	-0.466614763056658	0.042211131884658
Psat5g286600	RHOMBOID-like protein 1 {ECO:0000303|PubMed:16223493, ECO:0000303|PubMed:17181860}	1.33993521104203	0.0437022513423047
Psat5g288000	Pumilio homolog 2	-0.305777383243355	0.0364221238929671
Psat5g288080	DNA damage-repair/toleration protein DRT100	0.818144963652309	0.0221486467664553
Psat5g289080	Long-chain-fatty-acid--AMP ligase FadD26	1.99958796677728	4.88635881252532e-13
Psat5g292240	Beta-fructofuranosidase, cell wall isozyme	1.53181208980845	0.0209866207828875
Psat5g299160	Probable sulfate transporter 3.4	-0.612419887863102	9.68378540072692e-05
Psat5g304480	Endoribonuclease Dicer homolog 4	1.9073776627317	1.68896782622945e-05
Psat5g308000	Probable WRKY transcription factor 40 {ECO:0000303|Ref.1}	1.17978567141145	0.000145788857050448
Psat6g000240	4-coumarate--CoA ligase-like 5	1.92082617715173	0.000156916832160304
Psat6g000320	4-coumarate--CoA ligase-like 5	0.426236400794841	0.00889582951263568
Psat6g001000	Probable alpha-amylase 2	0.463058593364127	1.2494331164689e-05
Psat6g002880	Snakin-2	0.98260745493244	0.0300655901450563
Psat6g004760	Aldehyde oxidase GLOX1 {ECO:0000305}	2.79130166710895	0.00963159828423573
Psat6g006520	Protein ESSENTIAL FOR POTEXVIRUS ACCUMULATION 1 {ECO:0000303|PubMed:27402258}	-0.35135694867863	0.0308203913797686
Psat6g011000	Allene oxide synthase 1, chloroplastic {ECO:0000303|PubMed:12351632}	0.64437102133185	3.55788700467983e-05
Psat6g012960	Remorin 4.1 {ECO:0000305}	0.696077415211493	0.0400720429171789
Psat6g015280	Probable isoaspartyl peptidase/L-asparaginase 2	-1.01325704396001	0.0450634778979892
Psat6g016000	Serine carboxypeptidase-like 42	0.662728854814598	1.20933767331541e-05
Psat6g017520	bZIP transcription factor 2 {ECO:0000305}	-0.533227359694601	0.0268320858436289
Psat6g021360	Cytochrome P450 711A1	-1.04159248826082	3.34400978403249e-05
Psat6g021840	17.9 kDa class II heat shock protein	0.634781344417735	0.0217740095401707
Psat6g026680	WRKY transcription factor 18	3.67703325458166	0.0111750461754292
Psat6g032520	Probable galacturonosyltransferase-like 2	0.683337749996522	0.00615754408469354
Psat6g033240	Probable LRR receptor-like serine/threonine-protein kinase At4g31250	6.42904740349812	0.000713723997732912
Psat6g033360	DNA topoisomerase 1 {ECO:0000255|HAMAP-Rule:MF_00952}	-0.623843404792956	0.0207152321979753
Psat6g037720	Aquaporin TIP4-1	0.537035985308467	0.0145416535536891
Psat6g038880	Probable protein phosphatase 2C 8	-0.430299610757533	0.00376800682225545
Psat6g038880	Protein phosphatase 2C 51 {ECO:0000305}	-0.430299610757533	0.00376800682225545
Psat6g039280	Inorganic phosphate transporter 1-11	10.9846418113695	1.11353580298811e-16
Psat6g039960	Protein TRACHEARY ELEMENT DIFFERENTIATION-RELATED 7A {ECO:0000303|PubMed:19383897}	1.10511439682891	0.00842416015309526
Psat6g042440	Cationic amino acid transporter 1	0.780779683102882	0.00334665092742706
Psat6g042680	MLP-like protein 28	2.04064372779571	0.025081957385235
Psat6g045240	Probable peroxygenase 4	0.577407346739738	0.010596749528021
Psat6g050480	Transmembrane ascorbate ferrireductase 1	8.31527771847964	1.22302819301158e-08
Psat6g050520	Probable transmembrane ascorbate ferrireductase 3	0.953516659596401	0.0156010992066627
Psat6g051760	Heavy metal-associated isoprenylated plant protein 30 {ECO:0000303|PubMed:21072340, ECO:0000303|PubMed:23368984}	0.683773479416668	0.00226491735614258
Psat6g052400	Methionine gamma-lyase	-0.379605795245842	0.038722783084434
Psat6g052920	Ubiquitin carboxyl-terminal hydrolase 9	-0.91776402942573	0.0374007038806389
Psat6g054840	Patellin-4	-0.537026640096814	0.0257799399189531
Psat6g055200	Ethylene-responsive transcription factor 1B	1.80329541971475	0.00461267267055465
Psat6g055440	Hyoscyamine 6-dioxygenase	1.58553723078667	0.00934211854871876
Psat6g056160	Cytochrome P450 94A2	1.55461284372784	0.0487092294118558
Psat6g061480	Protein SCARECROW {ECO:0000303|PubMed:8756724}	6.00306807838259	0.00345622478953459
Psat6g061800	Exocyst complex component EXO84B	1.12806727101587	0.00411111481816541
Psat6g062600	MDIS1-interacting receptor like kinase 1 {ECO:0000303|PubMed:26863186}	1.38213090515504	0.00125391347286404
Psat6g070000	Polyubiquitin 3	0.719527394093504	0.000136266911514701
Psat6g073960	Nuclear pore complex protein NUP160 {ECO:0000303|PubMed:21189294}	-0.371659491464477	0.0442299204783881
Psat6g077760	DEAD-box ATP-dependent RNA helicase 38	-0.311183377355707	0.0406742591694874
Psat6g080560	IQ domain-containing protein IQM3 {ECO:0000305}	0.50596498359351	0.0134372026181569
Psat6g081800	GDSL esterase/lipase At5g03610	0.952811676202491	0.000322486774476296
Psat6g083200	Uclacyanin 1 {ECO:0000303|PubMed:9761472}	5.84159558058119	0.0103163307912964
Psat6g091520	Subtilisin-like protease SBT3.6 {ECO:0000303|PubMed:16193095}	0.385692708162432	0.000470744936501296
Psat6g093040	ABC transporter G family member 34	1.7681927225595	1.86738756601829e-07
Psat6g093040	ABC transporter G family member 39	1.7681927225595	1.86738756601829e-07
Psat6g096160	Probable 2-oxoglutarate-dependent dioxygenase At5g05600 {ECO:0000305}	1.09479799888305	0.00837426122073784
Psat6g096320	Protein DMR6-LIKE OXYGENASE 1 {ECO:0000303|PubMed:25376907}	6.01641686131301	0.00510982740739538
Psat6g098680	Ammonium transporter 3 member 1	10.2120478184034	5.27892132233643e-14
Psat6g103200	Calmodulin	1.11692040201306	0.0161727683838955
Psat6g103200	Calmodulin-like protein 8	1.11692040201306	0.0161727683838955
Psat6g104560	Phosphate transporter PHO1 {ECO:0000303|PubMed:11971143}	-0.486162897217114	1.56442304226557e-05
Psat6g108000	DExH-box ATP-dependent RNA helicase DExH1 {ECO:0000305}	-0.378187353263939	0.035965974731047
Psat6g108400	Transcription factor MYB2 {ECO:0000305}	-0.551649310194945	0.0335256496509441
Psat6g109400	Small acidic protein 2	0.365467973393678	0.0352112905773664
Psat6g109960	rRNA biogenesis protein RRP5 {ECO:0000303|PubMed:23382868}	-0.480857489136282	0.000800997354544405
Psat6g110760	Probable inorganic phosphate transporter 1-7	0.696477909932228	0.00830754078340712
Psat6g112000	4,5-DOPA dioxygenase extradiol	0.655892563653623	0.00241206614037604
Psat6g118760	RRP12-like protein	-0.540509184296615	0.0173453398989224
Psat6g120040	Magnesium-chelatase subunit ChlH, chloroplastic	-0.846933708201638	3.20057454299367e-05
Psat6g120640	ABC transporter C family member 8	-0.486349134421049	0.00772321881069032
Psat6g124160	Cell number regulator 9	7.58534787991247	2.47469642427899e-06
Psat6g125400	Protein WVD2-like 3 {ECO:0000305}	0.535020347335409	0.0120382367677753
Psat6g125480	Ethylene-responsive transcription factor 1B	-0.746282306319546	0.00140996997625293
Psat6g128320	Protein SIEVE ELEMENT OCCLUSION B {ECO:0000303|PubMed:20932300}	0.692042242360643	0.0042040314439605
Psat6g128720	WAT1-related protein At5g07050	-0.639020169497613	0.024869712781635
Psat6g129920	Acid phosphatase 1	1.36420524543805	1.2494331164689e-05
Psat6g132000	Probable 2-oxoglutarate-dependent dioxygenase At5g05600 {ECO:0000305}	8.06039244975823	7.74971107683563e-08
Psat6g134160	Calmodulin calcium-dependent NAD kinase {ECO:0000305}	0.781904256566151	0.00375729684112534
Psat6g134600	RRP12-like protein	-0.431403562060616	0.00781934869178638
Psat6g137160	Cyanate hydratase {ECO:0000255|HAMAP-Rule:MF_03139}	-0.467162865308683	0.00852957644392658
Psat6g139440	Auxin-responsive protein IAA14	0.714296507840296	0.00215479139828921
Psat6g139440	Auxin-responsive protein IAA7	0.714296507840296	0.00215479139828921
Psat6g140720	Probable UDP-N-acetylglucosamine--peptide N-acetylglucosaminyltransferase SEC {ECO:0000303|PubMed:16014901}	-0.439590086265493	0.0338428530307613
Psat6g143360	Phosphoenolpyruvate carboxylase kinase 1	-0.463039615559053	0.000244356317449217
Psat6g144440	Probable inactive ATP-dependent zinc metalloprotease FTSHI 5, chloroplastic	-0.809298301849	0.035674076429944
Psat6g145800	Pathogenesis-related protein P2	8.48196910372205	4.6507362135209e-09
Psat6g146200	Pathogenesis-related protein P2	1.34691605230554	1.87262127557452e-09
Psat6g149840	Zinc finger protein GAI-ASSOCIATED FACTOR 1 {ECO:0000303|PubMed:25035403}	-0.44178352153458	0.0487090709169556
Psat6g149960	DEAD-box ATP-dependent RNA helicase 16	-0.412436941083211	0.0244380849340896
Psat6g151640	Phospholipase D zeta 2 {ECO:0000303|PubMed:11891260}	-0.415023493761121	0.00971309251353339
Psat6g156320	Pectin acetylesterase 12 {ECO:0000303|PubMed:25115560}	0.443505942097136	0.00881024114027132
Psat6g156440	Protein NRT1/ PTR FAMILY 4.3	0.931886696423688	0.035965974731047
Psat6g160480	Autophagy-related protein 8h	0.379545748306578	0.0406742591694874
Psat6g166160	ABC transporter C family member 10	-0.636664983982872	0.0136242374663602
Psat6g166920	Nuclear transcription factor Y subunit B-5	-0.332385140994277	0.0352112905773664
Psat6g168600	Peroxidase 3	0.709843497233363	0.038722783084434
Psat6g172520	Monocopper oxidase-like protein SKU5	7.52461516793498	1.39595005683019e-06
Psat6g173040	Malate dehydrogenase [NADP], chloroplastic	-0.773451129260425	1.45368403019274e-05
Psat6g174720	Geraniol 8-hydroxylase	0.969856226211076	3.72152028902222e-06
Psat6g175240	GABA transporter 1	0.4390245135068	0.00413312194305415
Psat6g176360	Glucomannan 4-beta-mannosyltransferase 9 {ECO:0000305}	3.50944801066449	0.0366273992668111
Psat6g190600	Probable choline kinase 1	0.947490569725514	7.22537540150577e-09
Psat6g193320	Eukaryotic translation initiation factor 5B	-0.359325418012257	0.0240428011847164
Psat6g198760	F-box protein PP2-A13	1.59072697823058	1.10680111315159e-06
Psat6g200480	Heat stress transcription factor B-2a	0.903713536411096	0.0209135640914312
Psat6g201240	Heat stress transcription factor B-2a	0.823501730948674	0.00394058539513915
Psat6g201400	Dehydration-responsive element-binding protein 1C	-0.707758096317353	4.75550066825867e-06
Psat6g201440	Valine--tRNA ligase, mitochondrial 1 {ECO:0000305}	-0.315147717283604	0.0160092098757814
Psat6g202480	Guanine nucleotide-binding protein subunit beta-like protein	-0.367325053056726	0.0413362531433152
Psat6g203640	Receptor-like serine/threonine-protein kinase At4g25390	0.627241183075003	0.0303234930432335
Psat6g204960	Early light-induced protein, chloroplastic	0.658721834278508	0.000711568318561342
Psat6g208400	Linoleate 9S-lipoxygenase 5	0.568985451732865	0.0275175284028116
Psat6g208440	Uncharacterized protein C24B11.05	0.41292932200789	0.00514531369984314
Psat6g208480	Primary amine oxidase	0.818404394735099	0.0198941303056625
Psat6g209120	Thiamine thiazole synthase 2, chloroplastic {ECO:0000255|HAMAP-Rule:MF_03158}	-0.428004818447077	0.00181969041410301
Psat6g210120	NDR1/HIN1-like protein 10 {ECO:0000303|PubMed:14666423}	0.655345824831994	0.00678231016763011
Psat6g213720	LIM domain-containing protein WLIM1 {ECO:0000305}	0.450382757986468	0.000192401419651171
Psat6g220480	CWF19-like protein 2	-0.58622978493827	0.0398622632246634
Psat6g229880	Protein NUCLEAR FUSION DEFECTIVE 4 {ECO:0000303|PubMed:16698901}	0.980539091431419	0.0361025429595551
Psat6g229920	Protein NUCLEAR FUSION DEFECTIVE 4 {ECO:0000303|PubMed:16698901}	0.811342462534959	0.000182935801221878
Psat6g231920	Purple acid phosphatase	1.45468639088925	2.37884596900487e-06
Psat6g232080	Serine/threonine protein phosphatase 2A 59 kDa regulatory subunit B' eta isoform	1.14941531803027	5.93335722676802e-05
Psat6g234960	GEM-like protein 6	-0.639609329082983	0.0215371356428623
Psat6g237080	Beta-hexosaminidase 1	0.464348315012001	0.0131822732872413
Psat6g237640	Caffeoylshikimate esterase	0.718242736862999	0.00161700326211287
Psat6g242200	Transcription factor bHLH128	0.532372306928364	0.000239350691402617
Psat7g001920	Probable serine/threonine-protein kinase SIS8 {ECO:0000305}	-0.543206052983333	0.0103285075215407
Psat7g002560	Calvin cycle protein CP12-2, chloroplastic	-0.908128061724587	0.02189646294838
Psat7g002960	Phosphoethanolamine N-methyltransferase	-0.487258175034333	0.00162441336012549
Psat7g004080	Eukaryotic peptide chain release factor GTP-binding subunit ERF3A	-0.322065253681766	0.0302582487506888
Psat7g006480	DExH-box ATP-dependent RNA helicase DExH3 {ECO:0000305}	-1.06796805652447	0.00223268291890874
Psat7g007320	Alpha,alpha-trehalose-phosphate synthase [UDP-forming] 6	0.28065747772924	0.0487090709169556
Psat7g009360	Protein PLANT CADMIUM RESISTANCE 2	0.918457241600302	0.0250212474155198
Psat7g013080	Aldehyde dehydrogenase family 2 member C4	1.90082498960201	0.0153196462683639
Psat7g015040	Putative E3 ubiquitin-protein ligase LIN	1.48276141716645	0.000975485450617253
Psat7g015040	Putative E3 ubiquitin-protein ligase LIN-1 {ECO:0000250|UniProtKB:D1FP53}	1.48276141716645	0.000975485450617253
Psat7g019120	Zinc finger CCCH domain-containing protein 20	-0.349635302780454	0.00859701219436727
Psat7g021400	Homeobox-DDT domain protein RLT3 {ECO:0000305}	-0.44193964777284	0.0100827635488278
Psat7g024800	Uncharacterized protein At5g39865	-1.6469161981228	0.012371160045935
Psat7g029560	1-aminocyclopropane-1-carboxylate synthase	-0.582045448912181	0.0250131586799118
Psat7g030440	Nucleolar pre-ribosomal-associated protein 1	-0.659766925138846	0.00829037423744959
Psat7g033840	Probable CCR4-associated factor 1 homolog 9	0.640454591275831	0.0178023593085195
Psat7g034240	Serine racemase	1.68018839690842	1.51386896696832e-06
Psat7g035280	Protein LURP-one-related 4	-0.576046302699202	0.010596749528021
Psat7g041480	Succinate-semialdehyde dehydrogenase (acetylating)	0.332496588053338	0.0347251648717298
Psat7g049280	Ethylene-responsive transcription factor ERF113	3.76030910300436	0.00411425746648222
Psat7g049920	Probable serine/threonine-protein kinase At1g54610	5.25299253013013	7.53620618569499e-13
Psat7g051800	Cytochrome P450 71AU50 {ECO:0000303|PubMed:25015725}	0.570213522272202	0.0422075682985066
Psat7g053840	PLAT domain-containing protein 1 {ECO:0000305}	0.432706141401312	0.0441103713147045
Psat7g061840	11S globulin seed storage protein 2	0.517366876804136	0.0020485773107601
Psat7g064160	Calpain-type cysteine protease DEK1	-0.704343714755714	0.0245528438990159
Psat7g064640	Translocase of chloroplast 159, chloroplastic	-0.347598095874644	0.0139277917388888
Psat7g066120	YTH domain-containing protein ECT2 {ECO:0000305}	-0.355058712085537	0.0259337337006717
Psat7g067000	Protein NRT1/ PTR FAMILY 4.5	8.42947975448557	5.18171413790933e-09
Psat7g067040	Protein NRT1/ PTR FAMILY 4.5	5.27983725360712	1.13419750118075e-05
Psat7g067360	Aquaporin NIP1-2	1.21505557295535	0.000206302380520109
Psat7g069920	Probable WRKY transcription factor 65	0.554519807402251	0.000123822782318535
Psat7g070240	Isoflavone 3'-hydroxylase {ECO:0000303|PubMed:14617078}	-0.587067133380817	0.0149209433445387
Psat7g071680	14-3-3-like protein C	0.364699579916734	0.0335256496509441
Psat7g078440	U-box domain-containing protein 6	-0.556960801513368	0.00714225983179673
Psat7g080040	Tabersonine-19-hydroxy-O-acetyltransferase {ECO:0000303|PubMed:31009114}	0.582494594206292	0.0165763951504395
Psat7g084520	Zinc finger protein 4 {ECO:0000305}	0.324578349273748	0.0288816572676086
Psat7g085520	DNA-directed RNA polymerase I subunit 1 {ECO:0000305}	-0.404662897364927	0.0173248055601631
Psat7g087880	Isoflavone 2'-hydroxylase {ECO:0000303|PubMed:14617078}	1.5350625288634	0.00784547858391079
Psat7g087960	Isoflavone 2'-hydroxylase {ECO:0000303|PubMed:14617078}	0.836931082161618	0.0358476463790781
Psat7g091880	Chlorophyll a-b binding protein 8, chloroplastic	-1.44515628342552	1.4201680665587e-11
Psat7g092000	Chlorophyll a-b binding protein AB80, chloroplastic	-0.907590138915889	4.58414992029801e-05
Psat7g094360	Polygalacturonase inhibitor 2	0.961630387342815	0.000858021140978537
Psat7g095080	bZIP transcription factor 12 {ECO:0000305}	2.54735815923716	0.00300776492817345
Psat7g095240	60S ribosomal protein L3	-0.49182157021404	0.0376917367094355
Psat7g096040	WAT1-related protein At1g68170	-0.727768243648443	0.00254273237126775
Psat7g096560	Vacuolar iron transporter homolog 4 {ECO:0000305}	0.713981174817435	0.0435952518059412
Psat7g099000	7-deoxyloganetin glucosyltransferase	0.831791685064426	0.000658513019778023
Psat7g099960	Protein EXORDIUM-like 2	0.445497470357616	0.0141086663683503
Psat7g101520	Gamma-glutamyl peptidase 5 {ECO:0000305}	-0.727363148770961	0.000184351085961659
Psat7g102080	HVA22-like protein a	-0.462219597563767	0.0452815476810451
Psat7g107400	Probable NAD(P)H dehydrogenase (quinone) FQR1-like 1 {ECO:0000305}	0.560580538374879	0.00154146230251076
Psat7g108280	Sugar carrier protein C	0.764280509431435	2.53339591067961e-05
Psat7g109400	Berberine bridge enzyme-like 17 {ECO:0000303|PubMed:26037923}	0.682617954932338	0.000562203385815177
Psat7g113760	Probable ubiquitin-conjugating enzyme E2 24 {ECO:0000303|PubMed:16339806}	-0.480957880936291	0.00162441336012549
Psat7g117360	2-hydroxyisoflavanone synthase	2.21628319196999	7.74971107683563e-08
Psat7g119720	Cysteine synthase, chloroplastic/chromoplastic	0.393953706324373	0.00632783579064089
Psat7g119800	Cysteine synthase, chloroplastic/chromoplastic	0.331954603992792	0.0238811406453961
Psat7g122600	TMV resistance protein N	0.510737798816385	0.0161831400245392
Psat7g123960	Ferredoxin--nitrite reductase, chloroplastic	-0.273899232772975	0.0433144590982914
Psat7g127200	Uncharacterized protein At1g66480	1.16206920431307	6.99793165103896e-06
Psat7g129800	Sulfiredoxin, chloroplastic/mitochondrial	0.607469329988753	0.019409177259287
Psat7g132320	BOI-related E3 ubiquitin-protein ligase 1	0.885253780981695	0.00510982740739538
Psat7g133360	SNAP25 homologous protein SNAP33 {ECO:0000303|PubMed:12746539}	0.439829566256405	0.0163070149292969
Psat7g135240	Nodulin-related protein 1 {ECO:0000303|PubMed:20016941}	0.443379056394758	5.18287490912183e-05
Psat7g135960	Cyclic dof factor 2	-0.619766137618474	0.000124827546078701
Psat7g135960	Cyclic dof factor 3	-0.619766137618474	0.000124827546078701
Psat7g137680	Protein EARLY-RESPONSIVE TO DEHYDRATION 7, chloroplastic {ECO:0000303|PubMed:8075396}	1.71373423084979	0.000261614366539992
Psat7g139120	Fructose-bisphosphate aldolase 1, chloroplastic	-2.06468712597999	0.000105301862168367
Psat7g140200	Probable nucleolar protein 5-2	-0.304762653308695	0.0369397970609717
Psat7g140360	Arginine decarboxylase	0.326224152566889	0.0214289064297141
Psat7g145400	Exopolyphosphatase PRUNE1	2.78424027524794	0.0487090709169556
Psat7g149240	Serine carboxypeptidase-like 48	0.839326273672932	8.99530986905017e-05
Psat7g149720	Diacylglycerol kinase 5	0.7049104520265	0.0430121742962757
Psat7g151040	Germin-like protein subfamily 1 member 7	1.89621074816466	0.0206471567606453
Psat7g151760	Germin-like protein subfamily 1 member 17	2.91238556698142	0.000321645506488261
Psat7g151920	ATPase 5, plasma membrane-type	-0.411512493172866	0.0415729603942751
Psat7g152240	Probable RNA-binding protein ARP1	-0.278012102603145	0.0325995975364402
Psat7g159800	Transcription factor MYB14 {ECO:0000303|PubMed:9839469}	0.612861695054223	9.76832485016339e-06
Psat7g161440	Putative multidrug resistance protein	1.63117359856103	1.42201291565767e-06
Psat7g164160	Probable alpha,alpha-trehalose-phosphate synthase [UDP-forming] 7	0.410582095420099	0.00881024114027132
Psat7g170320	Geraniol 8-hydroxylase	0.643157859832585	7.11925045168368e-05
Psat7g172920	Protein NUCLEAR FUSION DEFECTIVE 4 {ECO:0000303|PubMed:16698901}	0.674498804142355	0.00245943530572782
Psat7g173920	H/ACA ribonucleoprotein complex subunit 4	-0.369366437192231	0.00361155052575274
Psat7g176600	Pre-mRNA-processing protein 40C {ECO:0000303|PubMed:19467629}	-0.541452985434758	0.0467157392899624
Psat7g177120	Endoglucanase 5	2.37162614863637	0.0405957366512551
Psat7g177840	Serine carboxypeptidase-like 34	1.44639777514456	7.33559637265845e-07
Psat7g181240	Protein REDOX 2 {ECO:0000303|PubMed:29511102}	0.702136423928187	1.16103579244401e-06
Psat7g184120	Glucose-1-phosphate adenylyltransferase large subunit 3, chloroplastic	-0.762423316157415	0.0190832555853363
Psat7g184360	AdoMet-dependent rRNA methyltransferase spb1 {ECO:0000255|HAMAP-Rule:MF_03163}	-0.343316484564455	0.0400720429171789
Psat7g187480	Germin-like protein 9-3	9.34774310379445	3.71782812939593e-11
Psat7g188600	Subtilisin-like protease SBT3.3 {ECO:0000303|PubMed:16193095}	2.51300203656684	1.08925179282378e-06
Psat7g189240	Cytochrome P450 94C1 {ECO:0000305}	2.77651581792044	2.37884596900487e-06
Psat7g189720	CASP-like protein 1C1	0.501141528060761	0.0460172166722315
Psat7g191920	Serine carboxypeptidase-like 48	1.33304564838704	0.0155224886995792
Psat7g201920	110 kDa U5 small nuclear ribonucleoprotein component CLO {ECO:0000305}	-0.629467783251367	0.0295147281317744
Psat7g203280	Aquaporin SIP1-2	1.62596752687792	0.000138950549200492
Psat7g205640	Aluminum-activated malate transporter 2	-0.808048561008754	0.00220913449008264
Psat7g205800	Non-symbiotic hemoglobin 1	-0.469379975152804	0.0181374105129649
Psat7g212280	E3 ubiquitin-protein ligase BIG BROTHER	0.377091056066365	0.0390310694239033
Psat7g213680	Long-chain-fatty-acid--AMP ligase FadD28	2.4682413813251	8.51984528799132e-08
Psat7g215400	Uncharacterized protein C24B11.05	0.448287877483327	0.0461209890954079
Psat7g215880	Epsin-3	0.486151161915843	0.000130950826011375
Psat7g218560	Probable histone H2B.1	0.492070138861491	0.0335055526209214
Psat7g219600	Aquaporin TIP1-1	0.785948434083088	5.05300166017781e-08
Psat7g219640	Transcription factor MYB59	-0.407260877295589	0.00563681887698449
Psat7g221800	Ethylene-responsive transcription factor RAP2-7	0.677496882543874	4.58576059471928e-06
Psat7g225920	Proteinase inhibitor PSI-1.2	0.804550672390005	0.00283228209606522
Psat7g230520	Pectinesterase 2	0.74056468797688	0.0122198429700563
Psat7g231400	Pre-mRNA-processing protein 40A	-1.63525318458184	0.0262499820978576
Psat7g235760	Uncharacterized protein C24B11.05	0.447262032239975	0.0423767765410833
Psat7g237320	Serine carboxypeptidase-like 19	1.82587940875985	0.000459966525740967
Psat7g237600	S-adenosylmethionine decarboxylase proenzyme	-0.78777999071645	0.0051093652259402
Psat7g240160	Delta-1-pyrroline-5-carboxylate synthase 1 {ECO:0000305}	-0.783442385933745	0.0459244160287042
Psat7g245920	Chlorophyll a-b binding protein CP29.2, chloroplastic	-1.09518179822546	0.000713723997732912
Psat7g249400	F-box/LRR-repeat protein 3	-0.364347968840163	0.0333294418200133
Psat7g256520	Protein LURP-one-related 12	1.14404378841773	9.23715153369082e-05
Psat7g258320	Putative UPF0481 protein At3g02645	2.76267323784667	0.0487090709169556
Psat7g259640	Aquaporin NIP6-1	-0.422129127649577	0.0464572986784242
Psat7g260120	Probable WRKY transcription factor 40 {ECO:0000303|Ref.1}	0.995248938300538	2.48016186281954e-05
Psat7g260120	WRKY transcription factor 18	0.995248938300538	2.48016186281954e-05
Psat7g265240	Probable plastid-lipid-associated protein 10, chloroplastic	-0.675439647336947	0.0143263920459682
Psat0s26g0080	Germin-like protein subfamily 1 member 7	2.31846603827504	0.0161831400245392
Psat0s89g0120	Serine/threonine-protein kinase STY46 {ECO:0000305}	6.30242070595865	0.00112301635054839
Psat0s213g0080	Cytochrome P450 CYP736A12	0.617577301362681	0.0325457785104264
Psat0s215g0160	Rhicadhesin receptor	0.455297692285908	0.0151618203539961
Psat0s301g0160	Expansin-A18	1.88876925656422	0.0269018443051931
Psat0s308g0040	Clavaminate synthase-like protein At3g21360	5.21807429924079	2.32783702184873e-50
Psat0s454g0040	Serine/threonine-protein kinase SAPK1	1.23914309131516	0.0135710173666844
Psat0s454g0040	Serine/threonine-protein kinase SAPK2	1.23914309131516	0.0135710173666844
Psat0s471g0400	Lon protease 2 {ECO:0000255|HAMAP-Rule:MF_01973}	0.321826246565487	0.00401816231638774
Psat0s521g0080	Chitinase 2	1.45724186327089	0.000810251522387228
Psat0s699g0040	Transcription elongation factor SPT6 homolog {ECO:0000305}	-0.547234729921742	0.0209866207828875
Psat0s766g0040	Protein TIFY 10A	2.84306610476849	0.000459966525740967
Psat0s766g0040	Protein TIFY 11B	2.84306610476849	0.000459966525740967
Psat0s836g0040	Ribonuclease TUDOR 1 {ECO:0000303|PubMed:20396901}	-0.590318839794883	0.00111021741639059
Psat0s978g0080	Linoleate 9S-lipoxygenase	1.28364821077175	3.70503360746592e-07
Psat0s1018g0040	Ornithine decarboxylase	1.38880478346496	0.00899442343281765
Psat0s1048g0040	UDP-glycosyltransferase 73C1	2.15442433272462	0.000396728021966307
Psat0s1048g0080	UDP-glycosyltransferase 73C1	3.74896511199107	0.000912512042201412
Psat0s1183g0080	Homeobox protein knotted-1-like 1	-0.418932190001133	0.0487090709169556
Psat0s1240g0080	UNC93-like protein 2	0.58039821185684	0.0426832562913914
Psat0s1315g0080	Photosystem I reaction center subunit psaK, chloroplastic	-1.18432877367302	0.0233520581540396
Psat0s1394g0040	Glycerol-3-phosphate acyltransferase RAM2 {ECO:0000305}	4.41429472931698	3.09972154703579e-20
Psat0s1413g0120	Cytochrome P450 CYP736A12	1.34582829406606	0.00713368576355581
Psat0s1479g0040	Anthranilate N-methyltransferase	0.979961130422507	0.0374007038806389
Psat0s1535g0080	Ribosome biogenesis protein BOP1 homolog {ECO:0000255|HAMAP-Rule:MF_03027}	-0.319722765680134	0.0399960408062385
Psat0s1551g0240	Uclacyanin 1 {ECO:0000303|PubMed:9761472}	0.565697484754855	0.00799340722610318
Psat0s1646g0080	Two-component response regulator ARR2	-0.39314718616769	0.0095344287504375
Psat0s1748g0080	Protein FAR1-RELATED SEQUENCE 3	-0.378763969922658	0.0196928453241077
Psat0s1773g0080	UDP-glucose flavonoid 3-O-glucosyltransferase 7 {ECO:0000303|PubMed:18487633}	6.44851430058649	0.000113634955431176
Psat0s1815g0040	Thioredoxin-like 3-1, chloroplastic	0.512691461770417	0.0329101021047851
Psat0s1880g0160	NAC domain-containing protein 83 {ECO:0000303|PubMed:15029955}	0.408924065997519	0.00260364997882666
Psat0s1929g0160	Terpene synthase 10	1.08534771630405	0.0160092098757814
Psat0s1991g0160	Peptide chain release factor PrfB3, chloroplastic {ECO:0000303|PubMed:21771930}	-0.608022088071603	0.0293211815165318
Psat0s2032g0120	Protein PIN-LIKES 7 {ECO:0000303|PubMed:22504182}	1.34420371931203	0.0377753143633804
Psat0s2061g0080	S-type anion channel SLAH3	-0.71464642659935	0.00157913690092776
Psat0s2210g0040	Probable glutathione S-transferase parA	0.97414451379015	0.0113088941388624
Psat0s2210g0120	Probable glutathione S-transferase parA	0.47709495745239	0.00014200226895338
Psat0s2312g0040	Beta-glucosidase 40	5.74976647022494	0.0113088941388624
Psat0s2358g0200	E3 ubiquitin-protein ligase UPL3	-1.05442483911649	0.0487090709169556
Psat0s2378g0040	Abscisic acid receptor PYL4	0.591027119424951	5.85994915141798e-06
Psat0s2485g0280	Polyneuridine-aldehyde esterase	0.612918300281139	0.0415729603942751
Psat0s2493g0120	Ferric reduction oxidase 8, mitochondrial	-0.501358436314792	0.000839026360624402
Psat0s2499g0080	Probable polyamine oxidase 4 {ECO:0000303|PubMed:18703589}	0.499173700273201	0.012371160045935
Psat0s2566g0040	Subtilisin-like protease Glyma18g48580	0.355395318561973	0.0196264507710751
Psat0s2583g0040	Protein arginine N-methyltransferase 1.5	-0.355074320793029	0.043007026076777
Psat0s2626g0040	Short-chain dehydrogenase reductase 3b	-0.624486887503362	0.0462737272361393
Psat0s2636g0040	Senescence associated gene 20 {ECO:0000303|PubMed:10444084}	7.94216176639503	2.98264724050092e-07
Psat0s2670g0080	1,4-alpha-glucan-branching enzyme 1, chloroplastic/amyloplastic	-0.438237803936677	0.000803643576170614
Psat0s2739g0080	Putative inactive receptor-like protein kinase At1g64210	4.67620510125323	9.10019918683102e-06
Psat0s2801g0040	Short-chain dehydrogenase TIC 32, chloroplastic {ECO:0000303|PubMed:15180984}	3.98321237507739	3.18395118773211e-08
Psat0s2980g0120	Uncharacterized protein C594.04c	0.612963568803901	0.0461209890954079
Psat0s2993g0360	F-box/LRR-repeat protein At1g67190	-0.830868084057038	0.0430121742962757
Psat0s3007g0040	ABC transporter A family member 2	0.435530108859934	0.000277054152960945
Psat0s3016g0040	Zinc transporter 1	0.704420781698895	0.0366065520880751
Psat0s3019g0120	Abscisic acid 8'-hydroxylase 3	7.34400041958534	4.6507362135209e-09
Psat0s3072g0080	Type I inositol polyphosphate 5-phosphatase 8 {ECO:0000305}	-0.646233771605765	7.80921455500527e-07
Psat0s3111g0160	Calmodulin	0.474898412777748	0.0134488517202573
Psat0s3240g0080	MLP-like protein 43	0.441466403154628	0.0121545958126197
Psat0s3291g0080	Agglutinin-2	7.71162616618108	6.65574118935633e-07
Psat0s3291g0120	Agglutinin-2	8.22103510305781	1.87782140167814e-08
Psat0s3291g0160	L-type lectin-domain containing receptor kinase IX.1 {ECO:0000303|PubMed:19773388}	2.15559756251649	0.0151618203539961
Psat0s3343g0080	Potassium channel SKOR	-0.63697241353021	0.00246469353555082
Psat0s3379g0080	General transcription factor 3C polypeptide 3	-1.0730105094563	0.0402397605786308
Psat0s3383g0160	Cysteine proteinase inhibitor	0.370053365295355	0.0213723626626858
Psat0s3394g0040	Protein JINGUBANG {ECO:0000303|PubMed:27468890}	-0.826147097612421	0.0324923355233915
Psat0s3398g0360	Ethylene-responsive transcription factor RAP2-1	0.469614034352142	0.0396776199331132
Psat0s3405g0040	Tripeptidyl-peptidase 2	-0.577132605389341	0.0258038948688764
Psat0s3407g0160	Heavy metal-associated isoprenylated plant protein 22 {ECO:0000303|PubMed:21072340, ECO:0000303|PubMed:23368984}	-0.789650768168441	0.02532713571597
Psat0s3469g0040	Uncharacterized protein At1g66480	1.35204658871886	0.0217345438640357
Psat0s3550g0040	Aquaporin PIP2-7	0.947765294689641	1.44675162843223e-05
Psat0s3723g0080	MDIS1-interacting receptor like kinase 2 {ECO:0000303|PubMed:26863186}	-0.39903618766482	0.0368082020605089
Psat0s3859g0040	Transcriptional regulatory protein rxt3	-0.628519489336357	0.0484186748546908
Psat0s4026g0080	Zinc transporter 1	1.92083555077269	4.45210456512204e-06
Psat0s4087g0080	Senescence-specific cysteine protease SAG39 {ECO:0000305}	8.47633569990198	5.20817493687185e-09
Psat0s4195g0120	Periodic tryptophan protein 2 {ECO:0000303|PubMed:19929880}	-0.45126256966062	0.0220265987734219
Psat0s4220g0040	Putative vacuolar protein sorting-associated protein 13C	-0.455348363458517	0.024427868100968
Psat0s4268g0040	Protein ILITYHIA {ECO:0000312|EMBL:AEE34290.1}	-0.340298175650966	0.0193187313816679
Psat0s4596g0040	Protein DMR6-LIKE OXYGENASE 1 {ECO:0000303|PubMed:25376907}	6.69447249765266	0.00013474950048667
Psat0s4675g0040	Non-specific lipid-transfer protein 1 {ECO:0000303|PubMed:27137920}	-0.67323041627632	0.0122556811083432
Psat0s4890g0040	PTI1-like tyrosine-protein kinase At3g15890	6.7036626619844	0.000239988571624333
Psat0ss3186g0240	U-box domain-containing protein 13	4.57203441902104	0.025081957385235
Psat0ss5398g0080	S-norcoclaurine synthase 2 {ECO:0000303|PubMed:15925393}	3.82567106197516	1.07982247295416e-32
Psat0ss7220g0080	UDP-D-apiose/UDP-D-xylose synthase 2	0.279421436178349	0.0368082020605089
