# Supplementary material for: Transcriptome Analysis of Alternative Splicing Events Induced by Arbuscular Mycorrhizal Fungi (Rhizophagus irregularis) in Pea (Pisum sativum L.) Roots
Source: Plants (Basel). 2020 Dec 3;9(12):1700. doi: 10.3390/plants9121700 (PMC7761762; doi:10.3390/plants9121700)
Supplement: Supplementary file 1 [file plants-09-01700-s001.zip › Table_S2/supp_GO_for_DEG.csv]

Gene_id	GO_term
Psat0s1018g0040	GO:0004586,GO:0033387
Psat0s1048g0040	GO:0008194,GO:0009636,GO:0010224,GO:0035251,GO:0043231,GO:0050403,GO:0050502
Psat0s1048g0080	GO:0008194,GO:0009636,GO:0010224,GO:0035251,GO:0043231,GO:0050403,GO:0050502
Psat0s1183g0080	GO:0005634,GO:0006355,GO:0043565
Psat0s1240g0080	GO:0016021
Psat0s1315g0080	GO:0009522,GO:0009535,GO:0015979,GO:0016021
Psat0s1394g0040	GO:0004366,GO:0016021,GO:0036377,GO:0102420
Psat0s1413g0120	GO:0004497,GO:0005506,GO:0016021,GO:0016705,GO:0020037
Psat0s1479g0040	GO:0008171,GO:0030774,GO:0032259,GO:0046983
Psat0s1535g0080	GO:0000463,GO:0000466,GO:0005654,GO:0005730,GO:0007276,GO:0030687,GO:0043021,GO:0051302,GO:0070545
Psat0s1551g0240	GO:0009055,GO:0031225,GO:0046658,GO:0046872
Psat0s1646g0080	GO:0000156,GO:0003677,GO:0003700,GO:0005634,GO:0005829,GO:0009723,GO:0009735,GO:0009736,GO:0009873,GO:0010082,GO:0010119,GO:0010150,GO:0048364,GO:0071368,GO:0080113
Psat0s1748g0080	GO:0005634,GO:0006355,GO:0008270,GO:0009506
Psat0s1773g0080	GO:0047893,GO:0102360,GO:0102425
Psat0s1815g0040	GO:0005623,GO:0009570,GO:0045454,GO:0055114
Psat0s1880g0160	GO:0003677,GO:0003700,GO:0005634,GO:0009651,GO:0009737,GO:0010089,GO:0010150,GO:0016032,GO:0045892
Psat0s1929g0160	GO:0000287,GO:0010334,GO:0051762
Psat0s1991g0160	GO:0003730,GO:0003747,GO:0009507,GO:0009570,GO:0009658,GO:0040008,GO:0043488,GO:0043565
Psat0s2032g0120	GO:0005789,GO:0009733,GO:0009734,GO:0016021,GO:0055085
Psat0s2061g0080	GO:0005623,GO:0005886,GO:0006821,GO:0006873,GO:0008308,GO:0009414,GO:0009651,GO:0016021
Psat0s213g0080	GO:0004497,GO:0005506,GO:0016021,GO:0016705,GO:0020037
Psat0s215g0160	GO:0005618,GO:0030145,GO:0045735,GO:0048046
Psat0s2210g0040	GO:0004364,GO:0005737,GO:0006749,GO:0009734
Psat0s2210g0120	GO:0004364,GO:0005737,GO:0006749,GO:0009734
Psat0s2312g0040	GO:0005975,GO:0008422,GO:0048046,GO:0102483
Psat0s2358g0200	GO:0004842,GO:0005886,GO:0010091,GO:0042023
Psat0s2378g0040	GO:0004864,GO:0005634,GO:0005737,GO:0005886,GO:0009738,GO:0010427,GO:0038023,GO:0042803,GO:0080163
Psat0s2485g0280	GO:0009820,GO:0050529
Psat0s2493g0120	GO:0000293,GO:0005739,GO:0005886,GO:0006811,GO:0016021,GO:0031966,GO:0046872,GO:0055114
Psat0s2499g0080	GO:0005777,GO:0006598,GO:0016491,GO:0046203,GO:0046208,GO:0046592,GO:0052894,GO:0052895,GO:0052901
Psat0s2566g0040	GO:0004252,GO:0005576
Psat0s2583g0040	GO:0005634,GO:0005829,GO:0006355,GO:0008276,GO:0008469,GO:0009909,GO:0010220,GO:0034969,GO:0035242,GO:0043985
Psat0s2626g0040	GO:0016491
Psat0s2636g0040	GO:0002238,GO:0007568,GO:0009620,GO:0009624,GO:0010150,GO:0010193
Psat0s2670g0080	GO:0003844,GO:0004553,GO:0005978,GO:0009501,GO:0009507,GO:0019252,GO:0043169,GO:0102752
Psat0s26g0080	GO:0005618,GO:0030145,GO:0045735,GO:0048046
Psat0s2739g0080	GO:0004672,GO:0004674,GO:0005524,GO:0005739,GO:0005886,GO:0016021,GO:0042802
Psat0s2801g0040	GO:0005516,GO:0009706,GO:0015031,GO:0016491
Psat0s2980g0120	GO:0005783,GO:0005789,GO:0008202,GO:0016020,GO:0016021,GO:0016229,GO:0016627
Psat0s3007g0040	GO:0005319,GO:0005524,GO:0006869,GO:0016021,GO:0016887,GO:0042626,GO:0043231
Psat0s3016g0040	GO:0005385,GO:0005886,GO:0006829,GO:0016020,GO:0016021,GO:0071577
Psat0s3019g0120	GO:0004497,GO:0005506,GO:0009414,GO:0009639,GO:0009687,GO:0010295,GO:0016021,GO:0016125,GO:0016491,GO:0016709,GO:0020037,GO:0046345,GO:0055114,GO:0071456
Psat0s301g0160	GO:0005576,GO:0005618,GO:0009664,GO:0016020
Psat0s3072g0080	GO:0004439,GO:0034485,GO:0046856
Psat0s308g0040	GO:0005634,GO:0005829,GO:0016491,GO:0046872
Psat0s3111g0160	GO:0005509,GO:0019722
Psat0s3240g0080	GO:0005739,GO:0005829,GO:0006952,GO:0009507
Psat0s3291g0080	GO:0005537,GO:0046872
Psat0s3291g0120	GO:0005537,GO:0046872
Psat0s3291g0160	GO:0002229,GO:0004675,GO:0005524,GO:0005886,GO:0006952,GO:0010726,GO:0010942,GO:0016021,GO:0030246,GO:0042742
Psat0s3343g0080	GO:0006813,GO:0015271,GO:0016021,GO:0034765,GO:0055075
Psat0s3379g0080	GO:0000127,GO:0001004,GO:0003677,GO:0005654,GO:0005730,GO:0006383,GO:0031965,GO:0042791,GO:0042797
Psat0s3383g0160	GO:0004869
Psat0s3394g0040	GO:0005634,GO:0005737,GO:0009846
Psat0s3398g0360	GO:0003677,GO:0003700,GO:0005634,GO:0009409,GO:0009414,GO:0009873,GO:0045893
Psat0s3405g0040	GO:0004177,GO:0004252,GO:0005737,GO:0005773,GO:0005774,GO:0005829,GO:0006508,GO:0008240,GO:0009507,GO:0022626
Psat0s3407g0160	GO:0016020,GO:0030001,GO:0046872,GO:0055073,GO:0071585
Psat0s3469g0040	GO:0005886
Psat0s3550g0040	GO:0003729,GO:0005634,GO:0005773,GO:0005886,GO:0009506,GO:0009737,GO:0015250,GO:0016021,GO:0046658
Psat0s3723g0080	GO:0004674,GO:0005524,GO:0005886,GO:0009506,GO:0009755,GO:0010183,GO:0016021,GO:0090406
Psat0s3859g0040	GO:0006338,GO:0006342,GO:0016575,GO:0033698,GO:0070210,GO:1990483
Psat0s4026g0080	GO:0005385,GO:0005886,GO:0016020,GO:0016021,GO:0071577
Psat0s4033g0080	GO:0046872
Psat0s4087g0080	GO:0007568,GO:0008234,GO:0009723,GO:0009737,GO:0009739,GO:0010150,GO:0010282,GO:0010623
Psat0s4195g0120	GO:0000028,GO:0000462,GO:0005634,GO:0005730,GO:0006364,GO:0009553,GO:0009744,GO:0010119,GO:0032040,GO:0034388,GO:0080008
Psat0s4220g0040	GO:0000045,GO:0005623,GO:0005794,GO:0006623,GO:0016236,GO:0019898,GO:0031154,GO:0045053,GO:0045324
Psat0s4268g0040	GO:0005634,GO:0005829,GO:0006417,GO:0009682,GO:0019887,GO:0019901,GO:0033674,GO:0042742,GO:0043022,GO:0045087
Psat0s454g0040	GO:0004674,GO:0005524,GO:0005634,GO:0005737,GO:0006468,GO:0009738,GO:0009845,GO:0035556
Psat0s4596g0040	GO:0002229,GO:0002239,GO:0009617,GO:0009620,GO:0009751,GO:0010150,GO:0046244,GO:0046872,GO:0051213
Psat0s4675g0040	GO:0006869,GO:0008289,GO:0031640,GO:0042742,GO:0050832
Psat0s471g0400	GO:0004176,GO:0004252,GO:0005524,GO:0005623,GO:0005737,GO:0006515,GO:0006662,GO:0015035,GO:0034605,GO:0043565,GO:0045454
Psat0s4890g0040	GO:0004675,GO:0004715,GO:0005524,GO:0005886,GO:0006468
Psat0s521g0080	GO:0000272,GO:0004568,GO:0006032,GO:0008061
Psat0s699g0040	GO:0003746,GO:0005829,GO:0006368,GO:0008023,GO:0009506,GO:0009793,GO:0031491,GO:0032968,GO:0034728,GO:0035327,GO:0042393,GO:0042789,GO:0050684,GO:0070827
Psat0s766g0040	GO:0005634,GO:0006952,GO:0009555,GO:0009611,GO:0009753,GO:0009867,GO:0009908,GO:0031347,GO:0042742,GO:1900067,GO:2000022
Psat0s836g0040	GO:0000932,GO:0003723,GO:0003729,GO:0004518,GO:0005618,GO:0005634,GO:0005635,GO:0005737,GO:0005783,GO:0005829,GO:0005886,GO:0006397,GO:0006401,GO:0006402,GO:0009651,GO:0010372,GO:0010494,GO:0016442,GO:0031047,GO:0034605,GO:0046686,GO:0048471
Psat0s89g0120	GO:0004674,GO:0004712,GO:0005524,GO:0005829,GO:0009658,GO:0071456
Psat0s978g0080	GO:0005737,GO:0016702,GO:0031408,GO:0046872
Psat0ss3186g0240	GO:0004842,GO:0005634,GO:0005737,GO:0005829,GO:0007166,GO:0016567,GO:0042742,GO:0043066,GO:0050777,GO:0070696,GO:2000028
Psat0ss5398g0080	GO:0002238,GO:0005774,GO:0005789,GO:0006952,GO:0016021,GO:0050474,GO:1901010
Psat0ss7220g0080	GO:0003824,GO:0005576,GO:0005737,GO:0005829,GO:0048046,GO:0050662,GO:0071555
Psat1g001480	GO:0009535,GO:0009688,GO:0045549,GO:0046872
Psat1g001560	GO:0004459,GO:0005634,GO:0005777,GO:0005829,GO:0008891,GO:0009506,GO:0009507,GO:0009570,GO:0009854,GO:0010181,GO:0019516,GO:0022626,GO:0042742,GO:0048046,GO:0050665,GO:0052852,GO:0052853,GO:0052854
Psat1g007480	GO:0005537,GO:0046872
Psat1g008360	GO:0004675,GO:0005524,GO:0005886,GO:0006468,GO:0016021
Psat1g010200	GO:0004364,GO:0005737,GO:0006749,GO:0009734
Psat1g012200	GO:0003729,GO:0003746,GO:0003924,GO:0005507,GO:0005525,GO:0005634,GO:0005730,GO:0005774,GO:0005829,GO:0005886,GO:0006414,GO:0009409,GO:0009506,GO:0009507,GO:0009631,GO:0043022,GO:1990904
Psat1g012560	GO:0003729,GO:0003746,GO:0003924,GO:0005507,GO:0005525,GO:0005634,GO:0005730,GO:0005774,GO:0005829,GO:0005886,GO:0006414,GO:0009409,GO:0009506,GO:0009507,GO:0009631,GO:0043022,GO:1990904
Psat1g017200	GO:0005634,GO:0005737,GO:0006152,GO:0008270,GO:0047974
Psat1g018040	GO:0004478,GO:0005524,GO:0005737,GO:0006556,GO:0006730,GO:0046872
Psat1g020800	GO:0004674,GO:0005267,GO:0005524,GO:0005634,GO:0005737,GO:0005829,GO:0005886,GO:0006468,GO:0007584,GO:0009414,GO:0009536,GO:0010118,GO:0035556
Psat1g021600	GO:0004499,GO:0009626,GO:0009627,GO:0009870,GO:0031543,GO:0042742,GO:0050660,GO:0050661,GO:0050832,GO:0051707,GO:0062034,GO:0062047,GO:0071456
Psat1g022120	GO:0003723,GO:0005634,GO:0006397,GO:0042802
Psat1g024720	GO:0004392,GO:0006788,GO:0009507,GO:0009813,GO:0010019,GO:0010024,GO:0010075,GO:0010119,GO:0015979,GO:0016117,GO:0020037,GO:0046872,GO:0071494
Psat1g030440	GO:0005634,GO:0006952,GO:0009611,GO:0009867,GO:0031347,GO:0042802,GO:2000022
Psat1g033200	GO:0005509,GO:0005634,GO:0005773,GO:0005829,GO:0005886
Psat1g036000	GO:0004674,GO:0005524,GO:0005886,GO:0016021,GO:0016301,GO:0016310,GO:0030247,GO:0042631,GO:0048573,GO:0071215
Psat1g036280	GO:0004674,GO:0005524,GO:0005886,GO:0016021,GO:0016301,GO:0016310,GO:0030247,GO:0042631,GO:0048573,GO:0071215
Psat1g040320	GO:0004029,GO:0005829,GO:0009699,GO:0043878,GO:0050269
Psat1g040560	GO:0003677,GO:0003700,GO:0003713,GO:0005634,GO:0005730,GO:0005737,GO:0009408,GO:0009414,GO:0009737,GO:0009873,GO:0045893,GO:0071456
Psat1g044200	GO:0003824,GO:0009116,GO:0045735
Psat1g047000	GO:0005524,GO:0016021,GO:0016887,GO:0042626
Psat1g049280	GO:0004623,GO:0005509,GO:0005576,GO:0006644,GO:0008289,GO:0009555,GO:0009846,GO:0009860,GO:0016042,GO:0050482,GO:0102567,GO:0102568
Psat1g051360	GO:0000250,GO:0005739,GO:0005773,GO:0005811,GO:0009555,GO:0010027,GO:0016871,GO:0019745,GO:0042300
Psat1g056000	GO:0003723,GO:0003724,GO:0005524
Psat1g065640	GO:0031418,GO:0046872,GO:0047998
Psat1g067360	GO:0003989,GO:0006633,GO:0009317,GO:0009507,GO:0009536,GO:0009570,GO:0009941
Psat1g069680	GO:0003677,GO:0003700,GO:0005634,GO:0006355,GO:0009877,GO:0043565,GO:0045893
Psat1g071320	GO:0005773,GO:0005886,GO:0009055,GO:0009536,GO:0031225,GO:0046658
Psat1g074400	GO:0003677,GO:0003700,GO:0005634,GO:0009733,GO:0045770,GO:0048103,GO:0048829
Psat1g078400	GO:0009624,GO:0015333,GO:0016021,GO:0035673,GO:1904680
Psat1g079840	GO:0005506,GO:0016020,GO:0016709,GO:0020037
Psat1g081600	GO:0004367,GO:0005975,GO:0009331,GO:0042803,GO:0046168,GO:0051287
Psat1g082480	GO:0003333,GO:0005886,GO:0009536,GO:0015171,GO:0015293,GO:0016021,GO:0043090,GO:0080167
Psat1g085360	GO:0000166,GO:0005739,GO:0018458,GO:0018459,GO:0031525
Psat1g086360	GO:0000166,GO:0005739,GO:0018458,GO:0018459,GO:0031525
Psat1g087600	GO:0005509,GO:0019722
Psat1g089720	GO:0046872
Psat1g096560	GO:0050004
Psat1g097880	GO:0009416,GO:0009522,GO:0009523,GO:0009535,GO:0009768,GO:0016021,GO:0016168,GO:0018298,GO:0046872
Psat1g098880	GO:0005634,GO:0005773,GO:0005886,GO:0005887,GO:0005985,GO:0008506,GO:0016020
Psat1g101120	GO:0003677,GO:0003700,GO:0005634,GO:0006952,GO:0006970,GO:0009409,GO:0009414,GO:0009611,GO:0009651,GO:0009658,GO:0009737,GO:0009751,GO:0009753,GO:0009873,GO:0034605,GO:0045893
Psat1g101880	GO:0005634,GO:0008270,GO:0009414,GO:0010043,GO:0032991,GO:0042802
Psat1g103160	GO:0005576,GO:0005618,GO:0005774,GO:0005829,GO:0009617,GO:0016020,GO:0017148,GO:0030598,GO:0030599,GO:0031640,GO:0042545,GO:0045330,GO:0045490,GO:0046910,GO:0050832,GO:0090729
Psat1g111960	GO:0005829,GO:0009416,GO:0009507,GO:0009517,GO:0009522,GO:0009534,GO:0009535,GO:0009579,GO:0009637,GO:0009768,GO:0009783,GO:0010114,GO:0010196,GO:0010207,GO:0010218,GO:0010287,GO:0015979,GO:0016021,GO:0016168,GO:0018298,GO:0019904,GO:0042651,GO:0046872
Psat1g113640	GO:0005737,GO:0006725,GO:0008198,GO:0008270,GO:0046566,GO:0050297,GO:0055114
Psat1g116360	GO:0004867,GO:0005576
Psat1g120560	GO:0002184,GO:0003747,GO:0005829,GO:0006415,GO:0016149,GO:0018444,GO:0040008,GO:1990825
Psat1g123560	GO:0005886,GO:0016021,GO:0051539
Psat1g131400	GO:0003729,GO:0005849,GO:0006378,GO:0006397,GO:0016787,GO:0017091,GO:0046872
Psat1g133080	GO:0004674,GO:0005524,GO:0005886,GO:0006468,GO:0042742
Psat1g134280	GO:0005524,GO:0005634,GO:0005737,GO:0005815,GO:0005819,GO:0006464,GO:0007346,GO:0015631,GO:0030496,GO:0045087,GO:0060339,GO:1990889
Psat1g136080	GO:0005634,GO:0006952,GO:0009555,GO:0009611,GO:0009753,GO:0009867,GO:0009908,GO:0031347,GO:0042742,GO:1900067,GO:2000022
Psat1g138200	GO:0000024,GO:0005829,GO:0005983,GO:0009409,GO:0009570,GO:0016161,GO:0102229
Psat1g138680	GO:0003987,GO:0005777,GO:0005829,GO:0006083,GO:0006097,GO:0019605,GO:0047760
Psat1g138840	GO:0004499,GO:0009626,GO:0009627,GO:0009870,GO:0031543,GO:0042742,GO:0050660,GO:0050661,GO:0050832,GO:0051707,GO:0062034,GO:0062047,GO:0071456
Psat1g139240	GO:0003878,GO:0005524,GO:0005829,GO:0006629
Psat1g140360	GO:0004601,GO:0005576,GO:0006979,GO:0020037,GO:0042744,GO:0046872
Psat1g141440	GO:0004565,GO:0005975,GO:0048046
Psat1g141880	GO:0005774,GO:0009705,GO:0015200,GO:0015250,GO:0016021,GO:0042807
Psat1g144360	GO:0003677,GO:0005634,GO:0046983
Psat1g146520	GO:0004674,GO:0005524,GO:0016021,GO:0030247
Psat1g146720	GO:0005524,GO:0005886,GO:0008553,GO:0016021,GO:0046872,GO:0120029
Psat1g147520	GO:0004674,GO:0005516,GO:0005524,GO:0005886,GO:0016021,GO:0030246,GO:0048544
Psat1g148600	GO:0000272,GO:0004568,GO:0006032,GO:0008061
Psat1g151240	GO:0004601,GO:0005576,GO:0006979,GO:0009505,GO:0009506,GO:0020037,GO:0042744,GO:0046872
Psat1g152520	GO:0010150,GO:0016682,GO:0046872,GO:0051213
Psat1g152800	GO:0005789,GO:0005886,GO:0016021,GO:0032586
Psat1g155360	GO:0005353,GO:0006995,GO:0007623,GO:0009646,GO:0009705,GO:0009750,GO:0015755,GO:0016021,GO:0051119,GO:0051260,GO:0070417,GO:1902334
Psat1g156720	GO:0004864,GO:0006952,GO:0009607,GO:0009738,GO:0010427,GO:0038023
Psat1g157240	GO:0004864,GO:0006952,GO:0009607,GO:0009738,GO:0010427,GO:0038023
Psat1g157360	GO:0004864,GO:0006952,GO:0009607,GO:0009738,GO:0010427,GO:0038023
Psat1g159960	GO:0004553,GO:0009044,GO:0009505,GO:0009536,GO:0010214,GO:0031222,GO:0045493,GO:0046556,GO:0048046
Psat1g164840	GO:0005634,GO:0005829,GO:0005886,GO:0007049,GO:0008289,GO:0051301,GO:0071365,GO:1901703
Psat1g165400	GO:0005618,GO:0030145,GO:0045735,GO:0048046
Psat1g165480	GO:0005618,GO:0030145,GO:0045735,GO:0048046
Psat1g174680	GO:0005366,GO:0005886,GO:0005887,GO:0046323
Psat1g176360	GO:0005783,GO:0006629,GO:0008374,GO:0016021,GO:0016127,GO:0031090,GO:0034434,GO:0047196,GO:0102966
Psat1g177320	GO:0002237,GO:0005829,GO:0005886,GO:0006468,GO:0009626,GO:0009816,GO:0012505,GO:0016020,GO:0019897,GO:0034051
Psat1g180880	GO:0004672,GO:0005524,GO:0005777,GO:0005886,GO:0016021
Psat1g182760	GO:0005794,GO:0016021,GO:0016413
Psat1g183640	GO:0005524,GO:0005739,GO:0006400,GO:0009507,GO:0009536,GO:0009691,GO:0009824,GO:0052381,GO:0052622,GO:0052623
Psat1g189360	GO:0009686,GO:0045543,GO:0046872
Psat1g193440	GO:0005886,GO:0009624,GO:0010119,GO:0015333,GO:0016021,GO:0035673,GO:0042128,GO:0080168,GO:0090440,GO:1904680
Psat1g193480	GO:0000786,GO:0003677,GO:0005634,GO:0005730,GO:0006334,GO:0009536,GO:0046982
Psat1g193640	GO:0004672,GO:0004674,GO:0004712,GO:0005524,GO:0005783,GO:0005789,GO:0006970,GO:0009898,GO:0045087,GO:0046777
Psat1g194920	GO:0005634,GO:0006952,GO:0009611,GO:0031347,GO:2000022
Psat1g197200	GO:0004674,GO:0005524,GO:0007165
Psat1g197240	GO:0003700,GO:0005634,GO:0043565
Psat1g198520	GO:0008234,GO:0097655
Psat1g199200	GO:0005576,GO:0016042,GO:0016788
Psat1g203320	GO:0003677,GO:0003700,GO:0005634,GO:0006952,GO:0009873
Psat1g203680	GO:0007275
Psat1g211480	GO:0005615,GO:0005773,GO:0006952,GO:0009607
Psat1g211800	GO:0000139,GO:0005768,GO:0005774,GO:0005794,GO:0005797,GO:0005802,GO:0005829,GO:0005886,GO:0008168,GO:0009535,GO:0009664,GO:0009832,GO:0009965,GO:0010394,GO:0015976,GO:0016021,GO:0032259,GO:0045488,GO:0045489,GO:0048639,GO:0051512,GO:1903942,GO:1905157
Psat1g212840	GO:0000166,GO:0000182,GO:0005634,GO:0005730,GO:0005829,GO:0006355,GO:0008134,GO:0009303,GO:0042790
Psat1g217760	GO:0006869,GO:0008289,GO:0009536,GO:0031225,GO:0046658
Psat1g218080	GO:0004675,GO:0004714,GO:0005102,GO:0005524,GO:0005886,GO:0006468,GO:0006952,GO:0010008,GO:0016021,GO:0033612,GO:0042802
Psat1g220520	GO:0003980,GO:0005739,GO:0005783,GO:0005788,GO:0009626,GO:0009751,GO:0018279,GO:0046283,GO:0051082,GO:0071712
Psat1g222760	GO:0005524,GO:0006457,GO:0009570,GO:0051082
Psat2g001880	GO:0009522,GO:0009523,GO:0009535,GO:0009765,GO:0016021,GO:0016168,GO:0018298,GO:0046872
Psat2g002920	GO:0005774,GO:0005829,GO:0005886,GO:0031225,GO:0046658
Psat2g003160	GO:0003985,GO:0003988,GO:0005737,GO:0005777,GO:0005829,GO:0005886,GO:0006635,GO:0008299,GO:0009536,GO:0009846,GO:0009860,GO:0016125,GO:0046872
Psat2g003680	GO:0005739,GO:0005886,GO:0009834,GO:0031225,GO:0046658,GO:0099503
Psat2g004480	GO:0005524,GO:0005618,GO:0005739,GO:0005829,GO:0006457,GO:0009570,GO:0051082
Psat2g004560	GO:0009522,GO:0009523,GO:0009535,GO:0009765,GO:0016021,GO:0016168,GO:0018298,GO:0046872
Psat2g006120	GO:0000381,GO:0003723,GO:0005634,GO:0005730,GO:0006364,GO:0016607,GO:0030686,GO:0034462,GO:0045292
Psat2g006440	GO:0005524,GO:0005737,GO:0005829,GO:0005886,GO:0006457,GO:0009986,GO:0032991,GO:0034605,GO:0048471,GO:0050821,GO:0051082
Psat2g008600	GO:0016491
Psat2g009120	GO:0004497,GO:0005506,GO:0016021,GO:0016705,GO:0020037
Psat2g013320	GO:0000462,GO:0030515,GO:0030686,GO:0032040,GO:0034455,GO:0045943
Psat2g014400	GO:0004674,GO:0005524,GO:0005886,GO:0016021,GO:0046777
Psat2g016360	GO:0000978,GO:0000981,GO:0001228,GO:0003677,GO:0003723,GO:0005634,GO:0006366,GO:0042254,GO:0045944
Psat2g016640	GO:0005794,GO:0005986,GO:0016157,GO:0046524
Psat2g021480	GO:0004674,GO:0005524,GO:0005634,GO:0005886,GO:0006952,GO:0030957,GO:1900426
Psat2g024920	GO:0004672,GO:0005524,GO:0005886,GO:0008061,GO:0016021,GO:0042803,GO:0045087,GO:0071323
Psat2g027480	GO:0004601,GO:0005576,GO:0006979,GO:0020037,GO:0042744,GO:0046872
Psat2g028520	GO:0007275
Psat2g029880	GO:0003989,GO:0006633,GO:0009317
Psat2g033200	GO:0004435,GO:0005623,GO:0005886,GO:0016042,GO:0048015,GO:0051209
Psat2g039960	GO:0005524,GO:0009570,GO:0009579,GO:0046863
Psat2g042960	GO:0004364,GO:0004601,GO:0005737,GO:0005739,GO:0005774,GO:0005829,GO:0005886,GO:0006749,GO:0006979,GO:0009407,GO:0009507,GO:0009570,GO:0042631,GO:0043295,GO:0046686
Psat2g048200	GO:0005576,GO:0016042,GO:0016788
Psat2g052520	GO:0004601,GO:0005576,GO:0006979,GO:0020037,GO:0042744,GO:0046872
Psat2g052760	GO:0009706,GO:0015031,GO:0016021
Psat2g059000	GO:0035251
Psat2g059640	GO:0005886,GO:0006807,GO:0009506,GO:0015031,GO:0015333,GO:0016021,GO:0035673,GO:0042937,GO:0042938,GO:0042939,GO:1904680
Psat2g059960	GO:0005381,GO:0005384,GO:0005623,GO:0005783,GO:0005789,GO:0005886,GO:0006880,GO:0010168,GO:0016020,GO:0016021,GO:0030026
Psat2g062760	GO:0005739
Psat2g065080	GO:0000977,GO:0003700,GO:0005634,GO:0045944,GO:0046983
Psat2g069520	GO:0002229,GO:0002239,GO:0005829,GO:0009617,GO:0009620,GO:0009751,GO:0009813,GO:0010150,GO:0046244,GO:0046872,GO:0051213,GO:0080167,GO:0097237,GO:0120091,GO:2000022
Psat2g071280	GO:0003723,GO:0003729,GO:0005634,GO:0006397,GO:0009414,GO:0009651,GO:0009737,GO:0010029,GO:0051252,GO:1990904
Psat2g072000	GO:0009877,GO:0015267,GO:0016021,GO:0043661
Psat2g075040	GO:0000138,GO:0000139,GO:0005737,GO:0005768,GO:0005794,GO:0005802,GO:0007155,GO:0008168,GO:0009735,GO:0010289,GO:0016021,GO:0032259,GO:0048364,GO:0048367
Psat2g081680	GO:0004675,GO:0005524,GO:0005634,GO:0005737,GO:0005829,GO:0005886,GO:0006468,GO:0009814,GO:0012505,GO:0016301,GO:0050832,GO:0051020,GO:0071369
Psat2g093920	GO:0004021,GO:0004838,GO:0005737,GO:0009641,GO:0009684,GO:0009723,GO:0009793,GO:0009908,GO:0009926,GO:0009958,GO:0010078,GO:0010087,GO:0010588,GO:0016846,GO:0030170,GO:0042742,GO:0047312,GO:0048364,GO:0048366,GO:0048367,GO:0048467,GO:0048825,GO:0050048,GO:0050362,GO:0080022,GO:0080097,GO:0080098,GO:0080099,GO:0080100,GO:0080130
Psat2g095440	GO:0035251,GO:0102970,GO:1900994
Psat2g103440	GO:0004650,GO:0005576,GO:0005618,GO:0005975,GO:0009831
Psat2g106520	GO:0004842,GO:0005634,GO:0005737,GO:0009738,GO:0009787,GO:0010029,GO:0010119,GO:0012505,GO:0016020,GO:0016567,GO:0061630
Psat2g114240	GO:0005634,GO:0005829,GO:0008194,GO:0019761,GO:0042742,GO:0043231,GO:0047251,GO:0052544,GO:0080043,GO:0080044,GO:0102659,GO:0103099,GO:0103100,GO:0103101,GO:0103102,GO:0103103
Psat2g114880	GO:0004674,GO:0005524,GO:0005886,GO:0006468,GO:0007166,GO:0016021,GO:0030247
Psat2g115400	GO:0005634,GO:0005737,GO:0007165,GO:0009817,GO:0042803,GO:0043068,GO:0043531,GO:0050135,GO:0061809
Psat2g116320	GO:0005509,GO:0005634,GO:0005829,GO:0006355,GO:0009651,GO:0030374,GO:0055078
Psat2g116840	GO:0046872,GO:0051213
Psat2g116920	GO:0005773
Psat2g118880	GO:0005576,GO:0007267,GO:0009553,GO:0010430,GO:0016614,GO:0046593,GO:0050660
Psat2g119640	GO:0003723,GO:0004521,GO:0004540,GO:0005576,GO:0005618,GO:0005886,GO:0006401,GO:0009611,GO:0009718,GO:0016036,GO:0016829,GO:0033897
Psat2g123120	GO:0005634,GO:0005737,GO:0009416,GO:0040008,GO:0046983
Psat2g124840	GO:0005886,GO:0009624,GO:0010119,GO:0015333,GO:0016021,GO:0035673,GO:0042128,GO:0080168,GO:0090440,GO:1904680
Psat2g127960	GO:0005739,GO:0005829,GO:0006952,GO:0009408,GO:0009409,GO:0009617,GO:0009651,GO:0009738,GO:0010115,GO:1900426
Psat2g128120	GO:0035251,GO:0042285
Psat2g128240	GO:0000272,GO:0004568,GO:0006032
Psat2g130040	GO:0005777,GO:0006631,GO:0016874
Psat2g130960	GO:0004867,GO:0009611
Psat2g132960	GO:0005576,GO:0005618,GO:0005794,GO:0006486,GO:0009506,GO:0030244,GO:0052691,GO:0071555,GO:0071669
Psat2g133200	GO:0005537,GO:0046872
Psat2g133240	GO:0005537,GO:0046872
Psat2g133280	GO:0005537,GO:0046872
Psat2g133320	GO:0005537,GO:0046872
Psat2g133560	GO:0008168,GO:0032259,GO:0046872
Psat2g134240	GO:0005524,GO:0005774,GO:0005775,GO:0005886,GO:0007034,GO:0016021,GO:0016887,GO:0042626,GO:0055085
Psat2g139120	GO:0004553,GO:0005618,GO:0010411,GO:0016762,GO:0042546,GO:0048046,GO:0071555
Psat2g139200	GO:0005634,GO:0005886,GO:0009651,GO:0016020,GO:0016021,GO:0034613
Psat2g142200	GO:0005634,GO:0009877,GO:0036377,GO:0043565
Psat2g145560	GO:0005829,GO:0009507,GO:0009570,GO:0010287,GO:0010436,GO:0016121,GO:0046872
Psat2g149200	GO:0005737,GO:0016702,GO:0031408,GO:0046872
Psat2g150520	GO:0005802,GO:0007131,GO:0048193
Psat2g150960	GO:0003333,GO:0005886,GO:0015171,GO:0016021
Psat2g154080	GO:0004324,GO:0009535,GO:0009570,GO:0015979
Psat2g155840	GO:0005634,GO:0006355,GO:0008270,GO:0009640,GO:0010100
Psat2g155960	GO:0004497,GO:0005506,GO:0005783,GO:0005886,GO:0009699,GO:0009809,GO:0010224,GO:0016020,GO:0016021,GO:0016709,GO:0020037
Psat2g158040	GO:0003677,GO:0005524,GO:0005634,GO:0005663,GO:0006261,GO:0006281
Psat2g159520	GO:0003723,GO:0005730
Psat2g167560	GO:0004806,GO:0005615,GO:0016042,GO:0046872
Psat2g173000	GO:0003700,GO:0005634,GO:0006355,GO:0046983
Psat2g173800	GO:0004601,GO:0005576,GO:0006979,GO:0020037,GO:0042744,GO:0046872
Psat2g175240	GO:0005623,GO:0005768,GO:0005794,GO:0005829,GO:0006623,GO:0006886,GO:0007005,GO:0019898,GO:0045053,GO:0045324
Psat2g175680	GO:0005634,GO:0009611,GO:0031347,GO:2000022
Psat2g176400	GO:0004620,GO:0004806,GO:0008970,GO:0009507,GO:0016042,GO:0047714
Psat2g177240	GO:0003700,GO:0005634,GO:0006952,GO:0009624,GO:0009873,GO:0010087,GO:0010200,GO:0051301
Psat2g180760	GO:0004252,GO:0005615,GO:0009860,GO:0009897,GO:0010103,GO:0042127,GO:0048046
Psat2g181680	GO:0015297,GO:0016020,GO:0016021,GO:0022857,GO:0042910
Psat2g182360	GO:0005730,GO:0009506,GO:0030515,GO:0031428,GO:0032040,GO:0042254
Psat2g182440	GO:0005623,GO:0005737,GO:0006662,GO:0015035,GO:0045454
Psat2g185680	GO:0016021,GO:0016567,GO:0016740,GO:0030247,GO:0046872
Psat2g186440	GO:0005777,GO:0006631,GO:0016874
Psat2g188920	GO:0005524,GO:0009698,GO:0016207
Psat2g190240	GO:0010181,GO:0016491,GO:0031408
Psat3g000720	GO:0003700,GO:0005634,GO:0006355,GO:0007623,GO:0009409,GO:0009651,GO:0009723,GO:0009733,GO:0009737,GO:0009739,GO:0009751,GO:0009753,GO:0042752,GO:0042754,GO:0043433,GO:0046686,GO:0048574
Psat3g001920	GO:0003700,GO:0006355,GO:0009793
Psat3g003800	GO:0050505
Psat3g005040	GO:0004675,GO:0005524,GO:0005829,GO:0005886,GO:0006468,GO:0016021
Psat3g011240	GO:0004722,GO:0004724,GO:0005886,GO:0006470,GO:0009414,GO:0045926,GO:0046872,GO:1904526
Psat3g015760	GO:0005524,GO:0005978,GO:0008878,GO:0009507,GO:0019252
Psat3g017360	GO:0000976,GO:0003677,GO:0003700,GO:0005634,GO:0006355,GO:0009585,GO:0009639,GO:0009704,GO:0009740,GO:0010017,GO:0031539,GO:0042802,GO:0046983
Psat3g021440	GO:0005985,GO:0016157
Psat3g023120	GO:0005737,GO:0006559,GO:0009800,GO:0045548
Psat3g023360	GO:0003677,GO:0003700,GO:0005634,GO:0006355,GO:0009740,GO:0009937,GO:0010336,GO:0046872
Psat3g029800	GO:0009506,GO:0009507,GO:0010150,GO:0016021,GO:0046658,GO:0051607,GO:0051707
Psat3g036520	GO:0000287,GO:0004743,GO:0005524,GO:0005737,GO:0005829,GO:0006096,GO:0016301,GO:0030955
Psat3g040640	GO:0015267,GO:0016021
Psat3g041320	GO:0005765,GO:0007041,GO:0015019,GO:0016021,GO:0016746,GO:0051259
Psat3g043440	GO:0009055,GO:0031225,GO:0046658,GO:0046872
Psat3g047840	GO:0003677,GO:0005634,GO:0005829,GO:0009791,GO:0046872,GO:0046983
Psat3g059080	GO:0003677,GO:0003950,GO:0005634,GO:0005730,GO:0006281,GO:0006302,GO:0006471,GO:0006979,GO:0008270,GO:0009737,GO:0051287,GO:0070212,GO:1990404
Psat3g061600	GO:0000978,GO:0003700,GO:0005634,GO:0005737,GO:0034605,GO:0043565,GO:0043618,GO:0061408
Psat3g063440	GO:0005634,GO:0005783,GO:0006629,GO:0006952,GO:0016787
Psat3g066480	GO:0005634,GO:0005737,GO:0009056,GO:0009739,GO:0009939,GO:0010325,GO:0010331,GO:0010476,GO:0010629,GO:0016787,GO:0048444,GO:0048530,GO:1905516
Psat3g070080	GO:0005506,GO:0006952,GO:0016020,GO:0016709,GO:0020037,GO:0047082
Psat3g072120	GO:0006979,GO:0009506,GO:0016757,GO:0034484,GO:0052692,GO:0080167
Psat3g078800	GO:0005634,GO:0009507,GO:0051091
Psat3g079200	GO:0005739,GO:0009941
Psat3g081920	GO:0005506,GO:0016020,GO:0016021,GO:0016709,GO:0020037
Psat3g085960	GO:0004601,GO:0005576,GO:0006979,GO:0009505,GO:0009506,GO:0020037,GO:0042744,GO:0046872
Psat3g087160	GO:0009055,GO:0031225,GO:0046658,GO:0046872
Psat3g087640	GO:0009055,GO:0031225,GO:0046658,GO:0046872
Psat3g087840	GO:0009055,GO:0009856,GO:0031012,GO:0031225,GO:0046658,GO:0046872,GO:0048046,GO:0048653,GO:0099503
Psat3g087880	GO:0009055,GO:0031225,GO:0046658,GO:0046872
Psat3g087920	GO:0009055,GO:0031225,GO:0046658,GO:0046872
Psat3g090960	GO:0005634,GO:0017111,GO:0051028
Psat3g091720	GO:0006006,GO:0009507,GO:0019253,GO:0047100,GO:0050661,GO:0051287
Psat3g092880	GO:0005634,GO:0005737,GO:0005739,GO:0016787,GO:0046872
Psat3g093280	GO:0046872,GO:0051213
Psat3g096760	GO:0002237,GO:0003677,GO:0003910,GO:0005524,GO:0005634,GO:0005737,GO:0006266,GO:0006273,GO:0006281,GO:0006303,GO:0006310,GO:0006979,GO:0009409,GO:0009845,GO:0010225,GO:0015074,GO:0046872,GO:0048316,GO:0051103,GO:0071897,GO:1904975,GO:2000685
Psat3g099080	GO:0000139,GO:0003924,GO:0005525,GO:0005576,GO:0005773,GO:0005886,GO:0006886,GO:0006888,GO:0012505,GO:0032482,GO:0032588,GO:0046686
Psat3g100280	GO:0002213,GO:0004806,GO:0005576,GO:0016042,GO:0016298
Psat3g103600	GO:0004722,GO:0004724,GO:0046872
Psat3g109640	GO:0005576
Psat3g109720	GO:0048046,GO:0050832
Psat3g109760	GO:0005576
Psat3g109840	GO:0005576
Psat3g110280	GO:0000139,GO:0005618,GO:0005737,GO:0005768,GO:0005783,GO:0005789,GO:0005829,GO:0005886,GO:0009506,GO:0010008,GO:0016021,GO:0016757,GO:1902182
Psat3g110480	GO:0005576
Psat3g116280	GO:0006952,GO:0009813,GO:0016021,GO:0016491,GO:0050662
Psat3g117120	GO:0000302,GO:0005829,GO:0009507,GO:0009536,GO:0009648,GO:0009793,GO:0009941,GO:0016021,GO:0031969,GO:0048366
Psat3g121160	GO:0004601,GO:0005576,GO:0006979,GO:0020037,GO:0042744,GO:0046872
Psat3g121720	GO:0005739,GO:0008453,GO:0009853,GO:0030170,GO:0043562
Psat3g123440	GO:0008194,GO:0043231,GO:0102240
Psat3g127280	GO:0006636,GO:0016717,GO:0031969
Psat3g127800	GO:0005829,GO:0009813,GO:0046872,GO:0051213,GO:0080167,GO:0097237,GO:0120091,GO:2000022
Psat3g129440	GO:0003677,GO:0003700,GO:0005634,GO:0006355
Psat3g133000	GO:0000302,GO:0005739,GO:0005783,GO:0009507,GO:0009536,GO:0009648,GO:0009658,GO:0009706,GO:0009941,GO:0016021,GO:0048366,GO:0099402
Psat3g136280	GO:0005829,GO:0005886,GO:0016491
Psat3g137960	GO:0005783,GO:0008374,GO:0008970,GO:0016042,GO:0031090,GO:0052739,GO:0052740
Psat3g138880	GO:0000139,GO:0004252,GO:0005794,GO:0016021
Psat3g143240	GO:0030570,GO:0045490,GO:0046872
Psat3g144080	GO:0004322,GO:0005507,GO:0005886,GO:0006826,GO:0009698,GO:0009809,GO:0016491,GO:0046274,GO:0048046,GO:0052716,GO:0055072
Psat3g146960	GO:0003723,GO:0003724,GO:0005524,GO:0005730
Psat3g147600	GO:0046872,GO:0051213
Psat3g150080	GO:0005773,GO:0005829,GO:0005886,GO:0009507,GO:0009535,GO:0009706,GO:0009941,GO:0016491
Psat3g150320	GO:0005634,GO:0005737,GO:0005886,GO:0006829,GO:0008270,GO:0016020
Psat3g153320	GO:0005618,GO:0048046
Psat3g154280	GO:0005576,GO:0005618,GO:0009835,GO:0030599,GO:0042545,GO:0045330,GO:0045490,GO:0046910
Psat3g159880	GO:0005506,GO:0016021,GO:0020037,GO:0033771
Psat3g164640	GO:0005247,GO:0009671,GO:0009705,GO:0015112,GO:0022857,GO:0034707,GO:0034765,GO:0043231
Psat3g176000	GO:0005509
Psat3g177000	GO:0003700,GO:0005634,GO:0006355,GO:0036377,GO:0043565
Psat3g180400	GO:0005634,GO:0005737
Psat3g181560	GO:0005524,GO:0005618,GO:0005634,GO:0005737,GO:0005794,GO:0005829,GO:0005886,GO:0006986,GO:0009408,GO:0009615,GO:0009617,GO:0016887,GO:0031072,GO:0034620,GO:0042026,GO:0044183,GO:0046686,GO:0051082,GO:0051085,GO:0051787
Psat3g182640	GO:0005524,GO:0005618,GO:0005634,GO:0005737,GO:0005739,GO:0005774,GO:0005794,GO:0005829,GO:0005886,GO:0006986,GO:0009266,GO:0009408,GO:0009615,GO:0009617,GO:0016567,GO:0016887,GO:0031072,GO:0031625,GO:0034620,GO:0042026,GO:0044183,GO:0046686,GO:0051082,GO:0051085,GO:0051787
Psat3g183360	GO:0005576,GO:0005618,GO:0009835,GO:0030599,GO:0042545,GO:0045330,GO:0045490,GO:0046910
Psat3g190560	GO:0006636,GO:0007623,GO:0009416,GO:0009507,GO:0009611,GO:0009625,GO:0009637,GO:0009646,GO:0009651,GO:0009695,GO:0009723,GO:0009734,GO:0009737,GO:0009751,GO:0009753,GO:0009864,GO:0009908,GO:0010038,GO:0010114,GO:0010218,GO:0033274,GO:0042542,GO:0046423,GO:0048573,GO:0050832,GO:0080186,GO:1900367
Psat3g194360	GO:0003333,GO:0005773,GO:0005774,GO:0015171,GO:0016021
Psat3g195160	GO:0005623,GO:0005739,GO:0005829,GO:0005886,GO:0006662,GO:0015035,GO:0016671,GO:0045454
Psat3g195200	GO:0004674,GO:0005524,GO:0005886,GO:0006952
Psat3g196040	GO:0005737,GO:0009055,GO:0020037,GO:0046872,GO:0047059
Psat3g197760	GO:0003677,GO:0003700,GO:0005634,GO:0006355,GO:0009908,GO:0046872
Psat3g198680	GO:0030751,GO:0032259,GO:0033802,GO:0046983
Psat3g200240	GO:0005576,GO:0005618,GO:0006949,GO:0009664,GO:0009826,GO:0016020,GO:0080022
Psat3g201520	GO:0005634,GO:0007165,GO:0009737,GO:0045892
Psat3g204320	GO:0005774,GO:0005886,GO:0009664,GO:0009832,GO:0009834,GO:0010215,GO:0031225,GO:0046658,GO:0052324
Psat3g204600	GO:0005886,GO:0006629,GO:0008081,GO:0009536,GO:0046658
Psat3g208320	GO:0005886,GO:0034051,GO:0046872,GO:0071456
Psat4g001560	GO:0000226,GO:0000278,GO:0003924,GO:0005200,GO:0005525,GO:0005737,GO:0005874,GO:0007017
Psat4g003080	GO:0005623,GO:0005829,GO:0005886,GO:0006875,GO:0007275,GO:0009506,GO:0015031,GO:0016020,GO:0016021,GO:0046915,GO:0055072,GO:1990388
Psat4g003680	GO:0004725,GO:0005737,GO:0006952,GO:1900424
Psat4g005800	GO:0005623,GO:0005886,GO:0006821,GO:0006873,GO:0008308,GO:0009414,GO:0009651,GO:0016021,GO:1901529
Psat4g008040	GO:0005315,GO:0005774,GO:0005794,GO:0009624,GO:0009643,GO:0009744,GO:0009749,GO:0010109,GO:0015120,GO:0015152,GO:0015297,GO:0015713,GO:0015714,GO:0015760,GO:0015979,GO:0016021,GO:0022857,GO:0031969,GO:0035436,GO:0071917,GO:0080167
Psat4g011960	GO:0006865,GO:0009615,GO:0016021,GO:0019048,GO:0032940,GO:0080143
Psat4g012120	GO:0004674,GO:0004712,GO:0005524,GO:0005634,GO:0005739,GO:0005829,GO:0009651,GO:0009658,GO:0010182
Psat4g012280	GO:0009698,GO:0009813,GO:0016758
Psat4g014480	GO:0001042,GO:0001650,GO:0003700,GO:0005524,GO:0005525,GO:0005654,GO:0005730,GO:0005737,GO:0006417,GO:0006970,GO:0007000,GO:0008134,GO:0008139,GO:0008284,GO:0014029,GO:0014032,GO:0015030,GO:0019904,GO:0031428,GO:0031429,GO:0033979,GO:0034512,GO:0034513,GO:0042306,GO:0045893,GO:0046982,GO:0062064,GO:0062065
Psat4g018840	GO:0005634,GO:0009611,GO:0031347,GO:2000022
Psat4g020200	GO:0005634,GO:0006952,GO:0009611,GO:0031347,GO:2000022
Psat4g020280	GO:0003723,GO:0005654,GO:0005730,GO:0006364,GO:0030490,GO:0030515,GO:0031965,GO:0032040,GO:0034388
Psat4g022600	GO:0003700,GO:0005516,GO:0005634,GO:0006355,GO:0009409,GO:0043565,GO:0045944,GO:0070417
Psat4g024200	GO:0005829,GO:0009228,GO:0009229,GO:0050334
Psat4g030520	GO:0005886,GO:0016021,GO:0051539
Psat4g030960	GO:0005829,GO:0008194,GO:0009636,GO:0035251,GO:0042802,GO:0043231,GO:0047893,GO:0050275,GO:0051707,GO:0080043,GO:0080044,GO:0102360,GO:0102425
Psat4g031640	GO:0004842,GO:0016567,GO:0046872,GO:0061630
Psat4g032080	GO:0004674,GO:0005524,GO:0005829,GO:0005886,GO:0006468,GO:0016021,GO:0042742
Psat4g032560	GO:0016021
Psat4g037160	GO:0009055,GO:0046872
Psat4g044240	GO:0003743,GO:0003746,GO:0006452,GO:0043022,GO:0045901,GO:0045905
Psat4g044680	GO:0012511,GO:0016021
Psat4g048800	GO:0000307,GO:0000790,GO:0002229,GO:0004693,GO:0005524,GO:0005634,GO:0005886,GO:0006468,GO:0008353,GO:0032968,GO:0042742,GO:0070816,GO:1900426,GO:1902290,GO:2000031
Psat4g057080	GO:0003677,GO:0003700,GO:0005634,GO:0008284,GO:0009880,GO:0009942,GO:0010654,GO:0048825,GO:0080167,GO:0090451
Psat4g058120	GO:0000462,GO:0005654,GO:0005730,GO:0030515,GO:0032040,GO:0034388
Psat4g058160	GO:0000287,GO:0005524,GO:0005737,GO:0005829,GO:0010264,GO:0032957,GO:0047325,GO:0052725,GO:0052726,GO:0052746
Psat4g060400	GO:0004842
Psat4g062440	GO:0003333,GO:0005886,GO:0015171,GO:0015193,GO:0015824,GO:0016021
Psat4g062920	GO:0003712,GO:0004402,GO:0005516,GO:0005634,GO:0005737,GO:0006355,GO:0007623,GO:0008270,GO:0009409,GO:0009553,GO:0009555,GO:0009611,GO:0009651,GO:0009733,GO:0009734,GO:0009737,GO:0009738,GO:0009743,GO:0009751,GO:0009753,GO:0010167,GO:0010182,GO:0016567,GO:0042542,GO:0051973
Psat4g063120	GO:0001650,GO:0003723,GO:0005654,GO:0005730,GO:0005732,GO:0005737,GO:0006364,GO:0016020,GO:0030515,GO:0031428,GO:0032040,GO:0045296,GO:0070761,GO:1990226
Psat4g067360	GO:0003677,GO:0003700,GO:0005634,GO:0009873,GO:0019760,GO:0050832
Psat4g069960	GO:0016021
Psat4g070520	GO:0004575,GO:0005775,GO:0005985,GO:0016021
Psat4g070720	GO:0005576,GO:0005618,GO:0005783,GO:0009506,GO:0009707,GO:0016021,GO:0050832
Psat4g072440	GO:0003700,GO:0005634,GO:0006355,GO:0046872
Psat4g073120	GO:0003700,GO:0005634,GO:0006952,GO:0009624,GO:0009873,GO:0010087,GO:0010200,GO:0051301
Psat4g076320	GO:0005886,GO:0006813,GO:0009674,GO:0015079,GO:0016020,GO:0016021
Psat4g078160	GO:0000160,GO:0003700,GO:0005634,GO:0045893
Psat4g080320	GO:0016491
Psat4g080720	GO:0003700,GO:0005634,GO:0007275,GO:0009751,GO:0030154,GO:0043565
Psat4g083280	GO:0004601,GO:0005576,GO:0006979,GO:0020037,GO:0042744,GO:0046872
Psat4g085120	GO:0000139,GO:0005794,GO:0009834,GO:0016021,GO:0045491,GO:0045492
Psat4g086560	GO:0000302,GO:0004672,GO:0004674,GO:0004708,GO:0005524,GO:0005634,GO:0005737,GO:0006468,GO:0007346,GO:0009409,GO:0009414,GO:0009651,GO:0009737,GO:0009738,GO:0010082,GO:0019901,GO:0023014,GO:0031098,GO:0032147,GO:0046777,GO:0048235,GO:0051301,GO:0051510,GO:0090333
Psat4g088560	GO:0005524,GO:0005829,GO:0006952,GO:0012505,GO:0043130,GO:0043531
Psat4g088600	GO:0005524,GO:0005829,GO:0006952,GO:0012505,GO:0043130,GO:0043531
Psat4g088720	GO:0004322,GO:0005507,GO:0005576,GO:0005615,GO:0005886,GO:0006826,GO:0016491,GO:0055072
Psat4g089880	GO:0009535,GO:0009654,GO:0010207,GO:0010242,GO:0042549
Psat4g098920	GO:0005576,GO:0008810,GO:0030245,GO:0071555
Psat4g101360	GO:0000326,GO:0004559,GO:0006013,GO:0030246,GO:0046872
Psat4g103320	GO:0005576,GO:0009536,GO:0016042,GO:0016298
Psat4g103920	GO:0008104,GO:0015031
Psat4g104000	GO:0005576,GO:0016042,GO:0016788,GO:0042335
Psat4g106160	GO:0000272,GO:0004568,GO:0006032,GO:0008061
Psat4g108880	GO:0016021,GO:0016567,GO:0016740,GO:0046872
Psat4g111600	GO:0004674,GO:0005524,GO:0005623,GO:0005634,GO:0005737,GO:0005794,GO:0005886,GO:0006468,GO:0007623,GO:0009536,GO:0009637,GO:0009638,GO:0009882,GO:0009902,GO:0010118,GO:0010181,GO:0010362,GO:0016020,GO:0016301,GO:0018298,GO:0042802,GO:0046777
Psat4g113960	GO:0000822,GO:0005737,GO:0005794,GO:0005886,GO:0006817,GO:0015114,GO:0016021,GO:0016036
Psat4g116480	GO:0005310,GO:0005743,GO:0006839,GO:0008272,GO:0015116,GO:0015117,GO:0015131,GO:0015140,GO:0015141,GO:0015297,GO:0015709,GO:0015729,GO:0016021,GO:0017077,GO:0035435,GO:0071422,GO:0071423,GO:0071456,GO:1902600
Psat4g117960	GO:0005634,GO:0006952,GO:0007275,GO:0040008,GO:0043565,GO:0045893,GO:0046983
Psat4g126480	GO:0000079,GO:0000307,GO:0005634,GO:0005737,GO:0006468,GO:0016538,GO:0019901,GO:0044772,GO:0051301
Psat4g129600	GO:0003677,GO:0003700,GO:0005634,GO:0006109,GO:0006110,GO:0006629,GO:0008610,GO:0009744,GO:0009873,GO:0019432,GO:0019900,GO:1901959
Psat4g134880	GO:0001228,GO:0003677,GO:0003700,GO:0005634,GO:0046983
Psat4g137600	GO:0004176,GO:0004222,GO:0005524,GO:0005739,GO:0005743,GO:0008053,GO:0009507,GO:0009535,GO:0009536,GO:0009706,GO:0009793,GO:0009941,GO:0016021,GO:0016464,GO:0034982,GO:0042407,GO:0045037,GO:0046872,GO:0062091,GO:0065003
Psat4g138880	GO:0004867,GO:0015066
Psat4g140440	GO:0004674,GO:0005524,GO:0005886,GO:0016021,GO:0046777
Psat4g143880	GO:0004869,GO:0005576,GO:0005783,GO:0005829,GO:0006952,GO:0006972,GO:0006979,GO:0009409,GO:0009414,GO:0050897
Psat4g144600	GO:0006355,GO:0007623
Psat4g146960	GO:0003729,GO:0005509,GO:0005544,GO:0005794,GO:0006970,GO:0009408,GO:0009409,GO:0009414,GO:0009506,GO:0009651,GO:0009737
Psat4g148880	GO:0000978,GO:0003700,GO:0005634,GO:0006355,GO:0009555,GO:0009793,GO:0010262,GO:0016602,GO:0045892,GO:0048316,GO:0048510,GO:0055046
Psat4g152560	GO:0006952,GO:0016020
Psat4g152680	GO:0005576,GO:0016042,GO:0016298
Psat4g155440	GO:0004366,GO:0005783,GO:0010143,GO:0016020,GO:0016021,GO:0016024,GO:0016791,GO:0090447,GO:0102420
Psat4g156600	GO:0004650,GO:0005975,GO:0016021
Psat4g157480	GO:0005516,GO:0006457,GO:0006914,GO:0009408,GO:0009506,GO:0009817,GO:0010228,GO:0010508,GO:0012502,GO:0050832,GO:0051087
Psat4g159720	GO:0004672,GO:0005524,GO:0005634,GO:0009585,GO:0009637,GO:0009640,GO:0009658,GO:0010017,GO:0010100,GO:0010114,GO:0010218,GO:0016604,GO:0016605,GO:0016607,GO:0042802,GO:0048575,GO:0080008,GO:2000028
Psat4g161040	GO:0005737,GO:0005886,GO:0007049,GO:0007275,GO:0009737
Psat4g162880	GO:0003677,GO:0003700,GO:0005634,GO:0006355,GO:0006952,GO:0009269,GO:0009611,GO:0009718,GO:0009737,GO:0009738,GO:0009753,GO:0009963,GO:0010200,GO:0010374,GO:0019900,GO:0043425,GO:0043565,GO:0043619,GO:0045893,GO:0046983,GO:0051090,GO:0051289,GO:0106167,GO:2000068,GO:2000652
Psat4g163120	GO:0005388,GO:0005524,GO:0005623,GO:0006816,GO:0006874,GO:0008553,GO:0030176,GO:0046872,GO:0070588
Psat4g164440	GO:0009416,GO:0009522,GO:0009523,GO:0009535,GO:0009768,GO:0016021,GO:0016168,GO:0018298,GO:0046872
Psat4g165280	GO:0004857,GO:0005576,GO:0005618,GO:0030599,GO:0042545,GO:0045330,GO:0045490
Psat4g165880	GO:0005634,GO:0005737,GO:0009737,GO:0009744,GO:0009749,GO:0042594,GO:0046872,GO:1902074,GO:1905582
Psat4g167400	GO:0005524,GO:0005829,GO:0005886,GO:0008361,GO:0009637,GO:0009639,GO:0009640,GO:0009733,GO:0009734,GO:0009926,GO:0009958,GO:0010218,GO:0010329,GO:0010540,GO:0010541,GO:0016021,GO:0016887,GO:0042626,GO:0043481,GO:0048364,GO:0048443,GO:0048527,GO:0055085,GO:0060918,GO:0090691
Psat4g168720	GO:0009534,GO:0009570,GO:0016165,GO:0031408,GO:0046872
Psat4g171240	GO:0000272,GO:0004568,GO:0005576,GO:0005618,GO:0006032
Psat4g175600	GO:0000272,GO:0004568,GO:0005615,GO:0006032
Psat4g175720	GO:0000272,GO:0004568,GO:0005615,GO:0006032
Psat4g176240	GO:0003333,GO:0005886,GO:0009536,GO:0015171,GO:0015293,GO:0016021,GO:0043090,GO:0080167
Psat4g177600	GO:0005524,GO:0005525,GO:0008728,GO:0009507,GO:0009611,GO:0009737,GO:0015969,GO:0016301
Psat4g178680	GO:0000775,GO:0001228,GO:0005634,GO:0005694,GO:0008168,GO:0008270,GO:0010385,GO:0031490,GO:0034968,GO:0040029,GO:0042054
Psat4g180200	GO:0002253,GO:0006952
Psat4g180280	GO:0000027,GO:0005524,GO:0005654,GO:0005730,GO:0006364,GO:0009506,GO:0009553,GO:0009738,GO:0009941,GO:0016887,GO:0030687,GO:0048638
Psat4g184440	GO:0005737,GO:0016702,GO:0031408,GO:0046872
Psat4g186560	GO:0005739,GO:0005829,GO:0006952,GO:0009507
Psat4g188080	GO:0004564,GO:0005975
Psat4g189480	GO:0003333,GO:0005886,GO:0009536,GO:0015171,GO:0015293,GO:0016021,GO:0043090,GO:0080167
Psat4g192240	GO:0005634,GO:0005783,GO:0005788,GO:0005886,GO:0009611,GO:0009850,GO:0010179,GO:0016787,GO:0046872
Psat4g196000	GO:0005506,GO:0005737,GO:0019310,GO:0019853,GO:0050113
Psat4g196880	GO:0045735
Psat4g196960	GO:0045735
Psat4g198360	GO:0000326,GO:0005618,GO:0005773,GO:0005774,GO:0005794,GO:0005886,GO:0006833,GO:0009505,GO:0009506,GO:0009705,GO:0009941,GO:0015200,GO:0015250,GO:0016021,GO:0042802,GO:0042807
Psat4g202240	GO:0005886,GO:0007267,GO:0048032
Psat4g202560	GO:0005886,GO:0009901,GO:0010930,GO:0016021
Psat4g202960	GO:0005506,GO:0006631,GO:0016021,GO:0018685,GO:0020037,GO:0070330
Psat4g203680	GO:0005381,GO:0005384,GO:0005623,GO:0005783,GO:0005789,GO:0005886,GO:0006880,GO:0010168,GO:0016020,GO:0016021,GO:0030026
Psat4g207440	GO:0030001,GO:0046872
Psat4g207480	GO:0005516,GO:0005886,GO:0006952,GO:0009607,GO:0016021
Psat4g215000	GO:0003677,GO:0005634
Psat4g216600	GO:0000325,GO:0005524,GO:0005774,GO:0008559,GO:0009506,GO:0009624,GO:0016020,GO:0016021,GO:0016887,GO:0042626,GO:0055085
Psat4g217440	GO:0004674,GO:0005524,GO:0005634,GO:0005737,GO:0007165,GO:0009409,GO:0009611,GO:0009651,GO:0010555,GO:0043266,GO:0051365,GO:0055075
Psat4g218040	GO:0000287,GO:0004427,GO:0005634,GO:0005654,GO:0005737,GO:0005829,GO:0005985,GO:0006796,GO:0019915,GO:0042546,GO:2000904
Psat4g221080	GO:0005576
Psat4g224320	GO:0009055,GO:0031225,GO:0046658,GO:0046872
Psat4g225000	GO:0003677,GO:0003700,GO:0005634,GO:0006952,GO:0009873,GO:0010200
Psat4g225040	GO:0003677,GO:0003700,GO:0005634,GO:0006952,GO:0009873,GO:0010200
Psat4g225080	GO:0005524,GO:0005623,GO:0005886,GO:0008553,GO:0016021,GO:0046872,GO:0051453,GO:0120029,GO:1902600
Psat4g225640	GO:0005524,GO:0005886,GO:0008553,GO:0016021,GO:0046872,GO:0120029
Psat4g226280	GO:0005886,GO:0016021,GO:0022857
Psat4g226520	GO:0005351,GO:0005358,GO:0005886,GO:0005887,GO:0009414,GO:0009506,GO:0009536,GO:0009651,GO:0009679,GO:0009737,GO:0015145,GO:0015749,GO:0046323
Psat4g228800	GO:0000287,GO:0005524,GO:0005634,GO:0005737,GO:0005783,GO:0009611,GO:0032957,GO:0047325,GO:0047484,GO:0052725,GO:0052726,GO:0052746
Psat5g000880	GO:0000049,GO:0002161,GO:0004813,GO:0005524,GO:0005739,GO:0005829,GO:0006400,GO:0006419,GO:0008270,GO:0009507,GO:0016597
Psat5g001640	GO:0003677,GO:0005524,GO:0005634,GO:0005663,GO:0006261,GO:0006281
Psat5g006240	GO:0005576,GO:0005618,GO:0005975,GO:0006076,GO:0042803,GO:0042973,GO:0046658,GO:0071555
Psat5g006360	GO:0005524,GO:0005978,GO:0008878,GO:0009501,GO:0009507,GO:0019252
Psat5g007720	GO:0000326,GO:0005770,GO:0005795,GO:0048316
Psat5g008960	GO:0004197,GO:0005615,GO:0005618,GO:0005764,GO:0005886,GO:0010623,GO:0042742,GO:0051603
Psat5g010400	GO:0005516,GO:0006952,GO:0009607,GO:0016021
Psat5g010520	GO:0006006,GO:0009507,GO:0019253,GO:0047100,GO:0050661,GO:0051287
Psat5g010800	GO:0005507,GO:0005576,GO:0016491
Psat5g011080	GO:0005507,GO:0009055,GO:0009535
Psat5g012800	GO:0003746,GO:0005634,GO:0043434,GO:0045927
Psat5g014280	GO:0003924,GO:0005200,GO:0005525,GO:0005737,GO:0005874,GO:0007017
Psat5g015320	GO:0005886,GO:0006807,GO:0009506,GO:0015031,GO:0015333,GO:0016021,GO:0035673,GO:0042937,GO:0042938,GO:0042939,GO:1904680
Psat5g016240	GO:0004518,GO:0005634,GO:0016567,GO:0030891,GO:0031063,GO:0043565,GO:0045892,GO:0050832
Psat5g017480	GO:0009922,GO:0019367,GO:0030148,GO:0030176,GO:0030497,GO:0034625,GO:0034626,GO:0042761,GO:0071215
Psat5g018680	GO:0005886,GO:0016021
Psat5g022240	GO:0004674,GO:0005524,GO:0005634,GO:0005737,GO:0009637,GO:0009640,GO:0009785,GO:0018105
Psat5g023160	GO:0003677,GO:0003700,GO:0005509,GO:0005634,GO:0010091,GO:0042803,GO:0046982,GO:0071333
Psat5g029920	GO:0004866
Psat5g032440	GO:0004177,GO:0005737,GO:0005783,GO:0005829,GO:0005886,GO:0006508,GO:0008270,GO:0009926,GO:0010013,GO:0031090,GO:0042277,GO:0043171,GO:0070006
Psat5g040720	GO:0004674,GO:0005524,GO:0005886,GO:0006468,GO:0007166,GO:0016021,GO:0030247
Psat5g042280	GO:0016747
Psat5g044720	GO:0003700,GO:0005634,GO:0006355,GO:0009723,GO:0009737,GO:0009751,GO:0009753,GO:0010200,GO:0010929,GO:0019760,GO:0046686,GO:1901001
Psat5g048000	GO:0003677,GO:0005634
Psat5g048560	GO:0004084,GO:0009097,GO:0009098,GO:0009099,GO:0009507,GO:0052654,GO:0052655,GO:0052656,GO:0071669
Psat5g057760	GO:0003924,GO:0005525,GO:0006412,GO:0009507,GO:0045727
Psat5g061640	GO:0009814,GO:0010200,GO:0016567,GO:0061630
Psat5g063960	GO:0003677,GO:0003700,GO:0005634,GO:0007275,GO:0009873,GO:0045893,GO:0048510,GO:0050832
Psat5g067360	GO:0004601,GO:0005618,GO:0005794,GO:0005829,GO:0006979,GO:0009809,GO:0010089,GO:0020037,GO:0042744,GO:0046872,GO:0048046,GO:1901430
Psat5g069160	GO:0005576,GO:0005618,GO:0006949,GO:0009664,GO:0016020
Psat5g069520	GO:0009694,GO:0009696,GO:0016787,GO:0016788,GO:0033473,GO:0048367,GO:0080030,GO:0080031,GO:0080032
Psat5g075760	GO:0005634,GO:0005737,GO:0006606,GO:0008139,GO:0008536,GO:0061608
Psat5g079240	GO:0004805,GO:0005992,GO:0006970,GO:0006979,GO:0009507,GO:0009651,GO:0015927
Psat5g080280	GO:0005829,GO:0008289,GO:0016020,GO:0035627,GO:0120009,GO:1902387,GO:1902388
Psat5g081040	GO:0004185,GO:0005576,GO:0005618,GO:0005773,GO:0051603
Psat5g081280	GO:0004022,GO:0005737,GO:0008270
Psat5g082560	GO:0005783,GO:0005789,GO:0005886,GO:0005887,GO:0008643,GO:0016021,GO:0051119,GO:0051260
Psat5g086480	GO:0004028,GO:0004029,GO:0005634,GO:0005773,GO:0005783,GO:0005794,GO:0006081,GO:0009269,GO:0009506,GO:0009536,GO:0009651,GO:0009737,GO:0043878
Psat5g086600	GO:0003700,GO:0005634,GO:0009611,GO:0009788,GO:0019900,GO:0071456
Psat5g087680	GO:0005783,GO:0009694,GO:0009753,GO:0009850,GO:0010112,GO:0010179,GO:0016787,GO:0046872,GO:1990206
Psat5g087960	GO:0005537,GO:0046872
Psat5g090800	GO:0003824,GO:0005886,GO:0019898
Psat5g092520	GO:0005524,GO:0016021,GO:0016887,GO:0042626,GO:0055085
Psat5g099120	GO:0004072,GO:0004412,GO:0005524,GO:0009067,GO:0009086,GO:0009088,GO:0009089,GO:0009090,GO:0009507,GO:0009570,GO:0050661
Psat5g100240	GO:0000138,GO:0005768,GO:0005794,GO:0005802,GO:0016021,GO:0032580,GO:0033481,GO:0050378,GO:0050829,GO:0050832
Psat5g102080	GO:0003993,GO:0005576,GO:0009845,GO:0009846,GO:0046872
Psat5g103560	GO:0004032,GO:0005829,GO:0008106,GO:0009813,GO:0016491,GO:0033808
Psat5g104720	GO:0009507,GO:0016279,GO:0018026,GO:0030785
Psat5g107760	GO:0004185
Psat5g109320	GO:0009820,GO:0047037
Psat5g109400	GO:0004185
Psat5g109800	GO:0005507,GO:0005576,GO:0008447,GO:0009506
Psat5g110200	GO:0008810,GO:0009835,GO:0030245
Psat5g111360	GO:0005507,GO:0006809,GO:0008131,GO:0009308,GO:0009738,GO:0048038,GO:0052593,GO:0052594,GO:0052595,GO:0052596
Psat5g112800	GO:0005576,GO:0005783,GO:0005794,GO:0009506,GO:0017040,GO:0042759,GO:0046512,GO:0046514,GO:0102121
Psat5g113000	GO:0004185
Psat5g114800	GO:0003677,GO:0004674,GO:0005524,GO:0005634,GO:0006974,GO:0008380,GO:0051321,GO:2001020
Psat5g123760	GO:0004674,GO:0005524,GO:0045087
Psat5g124000	GO:0003676,GO:0003700,GO:0005634,GO:0006355,GO:0007275,GO:0040008,GO:0046872
Psat5g124680	GO:0004721,GO:0004722,GO:0004724,GO:0005634,GO:0005829,GO:0009409,GO:0009414,GO:0009737,GO:0009738,GO:0009788,GO:0010119,GO:0010360,GO:0016791,GO:0019900,GO:0019901,GO:0046872
Psat5g126120	GO:0007275,GO:0009507,GO:0009741,GO:0015995,GO:0016021,GO:0031969
Psat5g127360	GO:0016021,GO:0046686
Psat5g128200	GO:0001933,GO:0004721,GO:0005634,GO:0006357,GO:0008420,GO:0046872,GO:2000134
Psat5g128640	GO:0000166,GO:0009636,GO:0016491,GO:0018580,GO:0050136,GO:0055114
Psat5g129160	GO:0005634,GO:0019538
Psat5g129280	GO:0005829,GO:0009813,GO:0046872,GO:0051213,GO:0080167,GO:0097237,GO:0120091,GO:2000022
Psat5g130040	GO:0002238,GO:0007568,GO:0009620,GO:0009624,GO:0010150,GO:0010193
Psat5g140720	GO:0003993,GO:0005576,GO:0046872
Psat5g142400	GO:0005576,GO:0005618,GO:0005985,GO:0016157,GO:0080165
Psat5g143400	GO:0005777,GO:0006952,GO:0018858,GO:0019605,GO:0019761,GO:0047760
Psat5g145920	GO:0005634,GO:0005737,GO:0005777,GO:0007165,GO:0009638,GO:0016567
Psat5g147480	GO:0004842,GO:0005524,GO:0005634,GO:0005737,GO:0006511,GO:0009960,GO:0061631
Psat5g150360	GO:0000917,GO:0005525,GO:0046872
Psat5g162960	GO:0000812,GO:0005524,GO:0006281,GO:0006310,GO:0031011,GO:0035267,GO:0043139,GO:0071339,GO:0097255
Psat5g164120	GO:0000502,GO:0005634,GO:0005829,GO:0006281,GO:0010499,GO:0016504,GO:0070577,GO:0070628
Psat5g166600	GO:0004176,GO:0005524,GO:0005618,GO:0005739,GO:0009507,GO:0009532,GO:0009535,GO:0009536,GO:0009570,GO:0009658,GO:0009706,GO:0009941,GO:0010380,GO:0031897,GO:0045036,GO:0045037
Psat5g169320	GO:0004497,GO:0005506,GO:0016705,GO:0020037
Psat5g170400	GO:0004497,GO:0005506,GO:0016020,GO:0016705,GO:0016709,GO:0020037
Psat5g184520	GO:0003735,GO:0005829,GO:0006412,GO:0009506,GO:0009536,GO:0015935,GO:0019843,GO:0022627,GO:0045903
Psat5g186120	GO:0004707,GO:0005524,GO:0005634,GO:0005737,GO:0010468,GO:0035556
Psat5g187720	GO:0004674,GO:0005524,GO:0005634,GO:0005886,GO:0006952,GO:0030957,GO:1900426
Psat5g189160	GO:0005509,GO:0009535,GO:0009654,GO:0015979,GO:0019898
Psat5g190960	GO:0004674,GO:0005524,GO:0005886,GO:0016021
Psat5g195080	GO:0003677,GO:0004386,GO:0005524,GO:0005634,GO:0006325,GO:0009506
Psat5g200040	GO:0009522,GO:0009523,GO:0009535,GO:0009765,GO:0016021,GO:0016168,GO:0018298,GO:0046872
Psat5g200320	GO:0000160,GO:0005634,GO:0048511
Psat5g204320	GO:0005509,GO:0009543,GO:0009654,GO:0015979,GO:0019898
Psat5g207160	GO:0005737,GO:0048312
Psat5g207280	GO:0004851,GO:0009236,GO:0019354,GO:0032259,GO:0043115,GO:0051266,GO:0051287
Psat5g210200	GO:0003838,GO:0005773,GO:0005783,GO:0009506,GO:0009536,GO:0009793,GO:0016126,GO:0032259
Psat5g213720	GO:0003700,GO:0005634,GO:0006355,GO:0009739,GO:0043565
Psat5g216240	GO:0030751,GO:0032259,GO:0033802,GO:0046983
Psat5g217440	GO:0005509,GO:0005544
Psat5g217560	GO:0003712,GO:0005634,GO:0006355,GO:0009649,GO:0032922
Psat5g223080	GO:0005737,GO:0009694,GO:0009753,GO:0080131
Psat5g226600	GO:0004857
Psat5g227000	GO:0005576,GO:0005618,GO:0030599,GO:0042545,GO:0045330,GO:0045490,GO:0046910
Psat5g227840	GO:0004857
Psat5g231800	GO:0005634,GO:0009507,GO:0009534,GO:0009535,GO:0009579,GO:0009773,GO:0009780,GO:0009941,GO:0015979,GO:0016021,GO:0030093,GO:0031969,GO:0042550,GO:0050821
Psat5g233760	GO:0005506,GO:0005789,GO:0016021,GO:0016099,GO:0016709,GO:0020037,GO:0102811
Psat5g237960	GO:0005525,GO:0005730,GO:0042254
Psat5g238120	GO:0005539,GO:0005618,GO:0005739,GO:0005774,GO:0005794,GO:0005829,GO:0030246,GO:0048046,GO:0071456,GO:0099503,GO:1904383
Psat5g244000	GO:0005773,GO:0005829,GO:0005886,GO:0009055,GO:0009507,GO:0031225,GO:0046658,GO:0048046,GO:0099503
Psat5g245440	GO:0003677,GO:0005634,GO:0006355
Psat5g248640	GO:0005737,GO:0009733,GO:0009734,GO:0009826,GO:0010252,GO:0010279,GO:0016881
Psat5g249480	GO:0003756,GO:0005576,GO:0005623,GO:0005829,GO:0045454
Psat5g256760	GO:0000272,GO:0004568,GO:0006032,GO:0008061
Psat5g257520	GO:0005618,GO:0030145,GO:0045735,GO:0048046
Psat5g257560	GO:0005618,GO:0030145,GO:0045735,GO:0048046
Psat5g258200	GO:0005618,GO:0030145,GO:0045735,GO:0048046
Psat5g262040	GO:0005507,GO:0005576,GO:0016491
Psat5g262440	GO:0005524,GO:0005829,GO:0005886,GO:0006457,GO:0009408,GO:0009506,GO:0009536,GO:0031072,GO:0046872,GO:0051082
Psat5g265240	GO:0004601,GO:0005576,GO:0005783,GO:0006979,GO:0009269,GO:0009409,GO:0009505,GO:0009506,GO:0020037,GO:0042538,GO:0042744,GO:0046872
Psat5g265720	GO:0003700,GO:0005634,GO:0006355,GO:0043565
Psat5g267880	GO:0005337,GO:0005886,GO:0015858,GO:0016021
Psat5g271080	GO:0000287,GO:0004301,GO:0005777,GO:0005782,GO:0005829,GO:0006625,GO:0009636,GO:0010628,GO:0015643,GO:0016311,GO:0016791,GO:0019373,GO:0033885,GO:0042577,GO:0042632,GO:0042759,GO:0042803,GO:0046272,GO:0046839,GO:0070062,GO:0090181,GO:0097176
Psat5g271400	GO:0004842,GO:0005789,GO:0006970,GO:0009409,GO:0009414,GO:0009611,GO:0009723,GO:0016021,GO:0016567,GO:0043161,GO:0046872
Psat5g274280	GO:0005886,GO:0009834,GO:0031225
Psat5g274960	GO:0004842,GO:0016021,GO:0016567,GO:0016740,GO:0046872
Psat5g275000	GO:0003677,GO:0003700,GO:0005634,GO:0009555,GO:0045893
Psat5g276200	GO:0005773,GO:0005794,GO:0009506,GO:0016021,GO:0016413
Psat5g277880	GO:0004565,GO:0005618,GO:0005773,GO:0005975,GO:0030246,GO:0048046
Psat5g278720	GO:0005516,GO:0005886,GO:0009817,GO:0016021
Psat5g279360	GO:0005886,GO:0015250,GO:0016021
Psat5g281240	GO:0004185,GO:0005576,GO:0005773,GO:0051603
Psat5g281640	GO:0003729,GO:0004672,GO:0004674,GO:0005524,GO:0005623,GO:0005634,GO:0005737,GO:0005773,GO:0005886,GO:0006468,GO:0007623,GO:0009637,GO:0009638,GO:0009882,GO:0009898,GO:0009903,GO:0009904,GO:0009986,GO:0010119,GO:0010155,GO:0010181,GO:0010362,GO:0016301,GO:0018298,GO:0042802,GO:0046777
Psat5g283040	GO:0000786,GO:0003677,GO:0005634,GO:0046982
Psat5g283160	GO:0000786,GO:0000790,GO:0003677,GO:0005634,GO:0006325,GO:0006342,GO:0046982
Psat5g285760	GO:0005886,GO:0010044,GO:0015137,GO:0015297,GO:0015746,GO:0016021,GO:0035618,GO:0042910
Psat5g286600	GO:0000139,GO:0004252,GO:0005794,GO:0016021
Psat5g288000	GO:0003723,GO:0003729,GO:0003730,GO:0005737,GO:0005829,GO:0006417,GO:0010608
Psat5g288080	GO:0000166,GO:0006281,GO:0009507
Psat5g289080	GO:0006633,GO:0008610,GO:0016874
Psat5g292240	GO:0004564,GO:0005975
Psat5g299160	GO:0005887,GO:0008271,GO:0009506,GO:0015293,GO:0015301
Psat5g304480	GO:0003723,GO:0004386,GO:0004525,GO:0005524,GO:0005634,GO:0005737,GO:0006353,GO:0009944,GO:0010050,GO:0010216,GO:0010267,GO:0010492,GO:0010599,GO:0016442,GO:0030422,GO:0046872,GO:0048608,GO:0051214,GO:0090501
Psat5g308000	GO:0002237,GO:0003700,GO:0005634,GO:0009611,GO:0009751,GO:0010200,GO:0031347,GO:0042742,GO:0043565,GO:0045892,GO:0050832
Psat6g000240	GO:0005524,GO:0005777,GO:0009611,GO:0009695,GO:0016874
Psat6g000320	GO:0005524,GO:0005777,GO:0009611,GO:0009695,GO:0016874
Psat6g001000	GO:0004556,GO:0005509,GO:0005576,GO:0005829,GO:0005975,GO:0103025
Psat6g002880	GO:0005576,GO:0005618,GO:0006952
Psat6g004760	GO:0004031,GO:0005576,GO:0007275,GO:0102797,GO:0102798
Psat6g006520	GO:0000932,GO:0002229,GO:0002237,GO:0003729,GO:0005829,GO:0009536,GO:0009737,GO:0012501,GO:0030371,GO:0031347,GO:0042742,GO:0050832,GO:0051607,GO:0060548
Psat6g011000	GO:0004497,GO:0005506,GO:0006952,GO:0009535,GO:0009695,GO:0009941,GO:0016125,GO:0016491,GO:0016705,GO:0020037,GO:0031408,GO:0047987,GO:0055114
Psat6g012960	GO:0005886,GO:0009738,GO:1900458
Psat6g015280	GO:0004067,GO:0005737,GO:0008798,GO:0016540
Psat6g016000	GO:0004185,GO:0005576,GO:0005618,GO:0005773,GO:0051603
Psat6g017520	GO:0003700,GO:0005634,GO:0043565,GO:0045893,GO:0046982
Psat6g021360	GO:0004497,GO:0005506,GO:0009926,GO:0009934,GO:0009963,GO:0010223,GO:0016021,GO:0016117,GO:0016705,GO:0020037
Psat6g021840	GO:0000302,GO:0005737,GO:0006457,GO:0009408,GO:0009651,GO:0042542,GO:0043621,GO:0051082,GO:0051259
Psat6g026680	GO:0002237,GO:0003700,GO:0005634,GO:0009751,GO:0010200,GO:0031347,GO:0042742,GO:0042802,GO:0043565,GO:0050832
Psat6g032520	GO:0000139,GO:0005794,GO:0016021,GO:0045489,GO:0047262,GO:0071555
Psat6g033240	GO:0004674,GO:0005524,GO:0016021,GO:0016324,GO:0045177
Psat6g033360	GO:0003677,GO:0003917,GO:0005694,GO:0006265,GO:0046872
Psat6g037720	GO:0009705,GO:0015250,GO:0016021,GO:0042807
Psat6g038880	GO:0004722,GO:0004724,GO:0005634,GO:0005829,GO:0009738,GO:0009788,GO:0010030,GO:0046872
Psat6g039280	GO:0005315,GO:0006817,GO:0015293,GO:0016021
Psat6g039960	GO:0005576,GO:0005886,GO:0007275,GO:0009505,GO:0009834,GO:0016021,GO:0044568,GO:0071555,GO:1905177,GO:2000652
Psat6g042440	GO:0005313,GO:0005886,GO:0015189,GO:0016020,GO:0016021,GO:0051938
Psat6g042680	GO:0005739,GO:0005829,GO:0006952
Psat6g045240	GO:0004497,GO:0005509,GO:0005811,GO:0009737,GO:0009819,GO:1990137
Psat6g050480	GO:0005773,GO:0005774,GO:0009507,GO:0016021,GO:0016491,GO:0019904,GO:0046872
Psat6g050520	GO:0016021,GO:0016491,GO:0046872
Psat6g051760	GO:0030001,GO:0046872
Psat6g052400	GO:0005737,GO:0005829,GO:0009970,GO:0016846,GO:0018826,GO:0019346,GO:0019458,GO:0030170,GO:0042631,GO:0051289
Psat6g052920	GO:0004843,GO:0006511,GO:0016579
Psat6g054840	GO:0005634,GO:0005829,GO:0005886,GO:0007049,GO:0008289,GO:0051301,GO:0071365,GO:1901703
Psat6g055200	GO:0003677,GO:0003700,GO:0005634,GO:0006952,GO:0009867,GO:0009873,GO:0010200
Psat6g055440	GO:0031418,GO:0046872,GO:0047998
Psat6g056160	GO:0004497,GO:0005506,GO:0005789,GO:0016021,GO:0016705,GO:0020037
Psat6g061480	GO:0003700,GO:0005634,GO:0006355,GO:0008356,GO:0009630,GO:0009956,GO:0043565,GO:0048364,GO:0048366,GO:0051457,GO:0090610
Psat6g061800	GO:0000145,GO:0005576,GO:0005618,GO:0005829,GO:0005856,GO:0006887,GO:0006893,GO:0008104,GO:0009524,GO:0048471
Psat6g062600	GO:0004672,GO:0004674,GO:0005524,GO:0005886,GO:0006468,GO:0009755,GO:0010067,GO:0010087,GO:0010183,GO:0016021,GO:0030154,GO:0046777,GO:0090406
Psat6g070000	GO:0005634,GO:0005737,GO:0005773,GO:0005829,GO:0005886,GO:0006511,GO:0010224,GO:0016567,GO:0019941,GO:0031386,GO:0031625
Psat6g073960	GO:0005635,GO:0005643,GO:0006952,GO:0009409,GO:0009733,GO:0016973,GO:0017056,GO:0031965
Psat6g077760	GO:0003723,GO:0003724,GO:0005524,GO:0005634,GO:0005635,GO:0005737,GO:0005829,GO:0005886,GO:0008186,GO:0009408,GO:0009409,GO:0009737,GO:0010494,GO:0016973
Psat6g080560	GO:0005634,GO:0005737
Psat6g081800	GO:0005576,GO:0016042,GO:0016788
Psat6g083200	GO:0009055,GO:0031225,GO:0046658,GO:0046872
Psat6g091520	GO:0004252,GO:0005615,GO:0005829
Psat6g093040	GO:0000302,GO:0005524,GO:0005886,GO:0016021,GO:0016887,GO:0042626,GO:0042908,GO:0055085
Psat6g096160	GO:0005829,GO:0009813,GO:0046872,GO:0051213,GO:0080167,GO:0097237,GO:0120091,GO:2000022
Psat6g096320	GO:0002229,GO:0002239,GO:0009617,GO:0009620,GO:0009751,GO:0010150,GO:0046244,GO:0046872,GO:0051213
Psat6g098680	GO:0005887,GO:0008519,GO:0019740
Psat6g103200	GO:0000226,GO:0005509,GO:0005513,GO:0019722,GO:0030234
Psat6g104560	GO:0000139,GO:0000822,GO:0005737,GO:0005789,GO:0005794,GO:0005802,GO:0005886,GO:0006799,GO:0006817,GO:0015114,GO:0016021,GO:0016036,GO:0048016
Psat6g108000	GO:0003723,GO:0003724,GO:0005524,GO:0005634
Psat6g108400	GO:0005634,GO:0006355,GO:0009409,GO:0009651,GO:0009737,GO:0009751,GO:0043565,GO:0045893,GO:0046686,GO:1901002,GO:1902584
Psat6g109400	GO:0009733,GO:0009734
Psat6g109960	GO:0003723,GO:0005730,GO:0005886,GO:0006364,GO:0006397,GO:0009553,GO:0032040
Psat6g110760	GO:0005315,GO:0005886,GO:0006817,GO:0015293,GO:0016021,GO:1901683,GO:1901684
Psat6g112000	GO:0005737,GO:0006725,GO:0008198,GO:0008270,GO:0016701,GO:0046566,GO:0050297,GO:0051213,GO:0055114
Psat6g118760	GO:0005634,GO:0005730,GO:0005737,GO:0005816,GO:0016021,GO:0030490,GO:0031965
Psat6g120040	GO:0005524,GO:0005739,GO:0009507,GO:0009536,GO:0009570,GO:0009706,GO:0010007,GO:0015979,GO:0015995,GO:0016851
Psat6g120640	GO:0000325,GO:0005524,GO:0005774,GO:0005829,GO:0008559,GO:0016020,GO:0016021,GO:0016887,GO:0042626,GO:0055085
Psat6g124160	GO:0016021
Psat6g125400	GO:0008017,GO:0009826,GO:0043622,GO:0051511,GO:0055028
Psat6g125480	GO:0003677,GO:0003700,GO:0005634,GO:0006952,GO:0009867,GO:0009873
Psat6g128320	GO:0010088,GO:0042803,GO:0043621
Psat6g128720	GO:0005886,GO:0016021,GO:0022857
Psat6g129920	GO:0003993
Psat6g132000	GO:0005829,GO:0009813,GO:0046872,GO:0051213,GO:0080167,GO:0097237,GO:0120091,GO:2000022
Psat6g134160	GO:0003951,GO:0005516,GO:0005524,GO:0005741
Psat6g134600	GO:0005730,GO:0016021,GO:0031965
Psat6g137160	GO:0003677,GO:0008824,GO:0009439
Psat6g139440	GO:0003700,GO:0005634,GO:0009414,GO:0009611,GO:0009630,GO:0009733,GO:0009734,GO:0009753,GO:0010102,GO:0045892
Psat6g140720	GO:0006493,GO:0009910,GO:0010228,GO:0016757
Psat6g143360	GO:0004674,GO:0005516,GO:0005524,GO:0005634,GO:0005737,GO:0009416,GO:0009931,GO:0018105,GO:0035556,GO:0046777,GO:0046898
Psat6g144440	GO:0004176,GO:0004222,GO:0005524,GO:0005623,GO:0005739,GO:0005829,GO:0006508,GO:0009506,GO:0009507,GO:0009658,GO:0009706,GO:0009941,GO:0016021,GO:0016464,GO:0045037,GO:0045454,GO:0062091,GO:0080093
Psat6g145800	GO:0005576,GO:0005618,GO:0042742,GO:0050832
Psat6g146200	GO:0005576,GO:0005618,GO:0042742,GO:0050832
Psat6g149840	GO:0003677,GO:0003700,GO:0005634,GO:0006355,GO:0008356,GO:0009740,GO:0009937,GO:0009939,GO:0010075,GO:0010336,GO:0034504,GO:0043565,GO:0045893,GO:0046872,GO:0048364
Psat6g149960	GO:0003723,GO:0003724,GO:0005524,GO:0005730
Psat6g151640	GO:0004630,GO:0005773,GO:0006654,GO:0006995,GO:0008610,GO:0009395,GO:0009733,GO:0016036,GO:0019375,GO:0048017,GO:0048364,GO:0060627,GO:0070290
Psat6g156320	GO:0005576,GO:0009505,GO:0052689,GO:0052793,GO:0071555
Psat6g156440	GO:0005886,GO:0009624,GO:0015333,GO:0016021,GO:0035673,GO:1904680
Psat6g160480	GO:0000421,GO:0005874,GO:0006914,GO:0006995,GO:0015031,GO:0031410
Psat6g166160	GO:0000325,GO:0005524,GO:0005774,GO:0005829,GO:0008559,GO:0016020,GO:0016021,GO:0016887,GO:0042626,GO:0055085
Psat6g166920	GO:0003700,GO:0005634,GO:0043565,GO:0045893,GO:0046982
Psat6g168600	GO:0004601,GO:0005576,GO:0005783,GO:0006979,GO:0009269,GO:0009409,GO:0009505,GO:0009506,GO:0020037,GO:0042538,GO:0042744,GO:0046872
Psat6g172520	GO:0004322,GO:0005507,GO:0005618,GO:0005774,GO:0005829,GO:0005886,GO:0006826,GO:0009505,GO:0009506,GO:0009932,GO:0031225,GO:0046658,GO:0048046,GO:0055072
Psat6g173040	GO:0005975,GO:0006108,GO:0009507,GO:0046554
Psat6g173960	GO:0004860,GO:0005634,GO:0007049,GO:0032875,GO:0045786,GO:0045839
Psat6g174720	GO:0004497,GO:0005506,GO:0005789,GO:0016021,GO:0016099,GO:0016705,GO:0016709,GO:0020037,GO:0102811
Psat6g175240	GO:0003333,GO:0005886,GO:0015171,GO:0015185,GO:0015812,GO:0016021
Psat6g176360	GO:0000139,GO:0005794,GO:0009294,GO:0009617,GO:0016021,GO:0016757,GO:0047259,GO:0051753,GO:0071555
Psat6g190600	GO:0004103,GO:0005524,GO:0009611
Psat6g193320	GO:0002183,GO:0003743,GO:0003924,GO:0005525,GO:0005829,GO:0033290,GO:0046872
Psat6g198760	GO:0005634,GO:0016567
Psat6g200480	GO:0000978,GO:0003700,GO:0005634,GO:0010200,GO:0034605,GO:0043565,GO:0043618,GO:0061408
Psat6g201240	GO:0000978,GO:0003700,GO:0005634,GO:0010200,GO:0034605,GO:0043565,GO:0043618,GO:0061408
Psat6g201400	GO:0003700,GO:0005634,GO:0009409,GO:0009631
Psat6g201440	GO:0002161,GO:0004832,GO:0005524,GO:0005576,GO:0005739,GO:0005829,GO:0006418,GO:0006438,GO:0009507,GO:0009793
Psat6g202480	GO:0005840
Psat6g203640	GO:0004674,GO:0005524,GO:0005886,GO:0016021
Psat6g204960	GO:0016021,GO:0031969
Psat6g208400	GO:0010311,GO:0031408,GO:0034440,GO:0046872,GO:0048364,GO:1900366,GO:1990136
Psat6g208440	GO:0005634,GO:0005829,GO:0006206,GO:0008252,GO:0008253,GO:0009166
Psat6g208480	GO:0005507,GO:0008131,GO:0009308,GO:0048038,GO:0052593,GO:0052594,GO:0052595,GO:0052596,GO:0052597,GO:0055114,GO:0097185
Psat6g209120	GO:0005506,GO:0005829,GO:0009228,GO:0009570,GO:0016763,GO:0052837
Psat6g210120	GO:0009506,GO:0009507,GO:0010150,GO:0016021,GO:0046658,GO:0051607,GO:0051707
Psat6g213720	GO:0003729,GO:0005737,GO:0005886,GO:0015629,GO:0046872,GO:0051015,GO:0051017
Psat6g220480	GO:0000398,GO:0071014
Psat6g229880	GO:0000741,GO:0005739,GO:0009651,GO:0010197,GO:0016021
Psat6g229920	GO:0000741,GO:0005739,GO:0009651,GO:0010197,GO:0016021
Psat6g231920	GO:0003993,GO:0005615,GO:0030145,GO:0046872
Psat6g232080	GO:0000159,GO:0005634,GO:0005730,GO:0005737,GO:0005829,GO:0006470,GO:0006952,GO:0009742,GO:0031952,GO:0072542
Psat6g237080	GO:0004563,GO:0005773,GO:0005829,GO:0005975,GO:0015929,GO:0099503,GO:0102148
Psat6g237640	GO:0003846,GO:0004622,GO:0005634,GO:0005783,GO:0005794,GO:0005886,GO:0006979,GO:0009506,GO:0009809,GO:0010043,GO:0016020,GO:0016298,GO:0016787,GO:0042542,GO:0046686,GO:0090430
Psat6g242200	GO:0001228,GO:0003677,GO:0003700,GO:0005634,GO:0005829,GO:0006355,GO:0010119,GO:0046983
Psat7g001920	GO:0004674,GO:0004712,GO:0005524,GO:0005634,GO:0005739,GO:0009651,GO:0010182
Psat7g002560	GO:0005507,GO:0005829,GO:0009416,GO:0009507,GO:0009570,GO:0009744,GO:0016151,GO:0018316,GO:0019253,GO:0019899,GO:0030674,GO:0032991,GO:0034605,GO:0044877,GO:0065003,GO:0070417,GO:0071454,GO:0080153,GO:0099080
Psat7g002960	GO:0000234,GO:0005737,GO:0006656,GO:0032259
Psat7g004080	GO:0000082,GO:0000184,GO:0002184,GO:0003723,GO:0003747,GO:0003924,GO:0005525,GO:0005829,GO:0006412,GO:0006449,GO:0006479,GO:0018444
Psat7g006480	GO:0003723,GO:0003724,GO:0005524,GO:0005634
Psat7g007320	GO:0003825,GO:0004805,GO:0005737,GO:0005829,GO:0005992
Psat7g009360	GO:0005886,GO:0006979,GO:0016021
Psat7g013080	GO:0004029,GO:0005829,GO:0009699,GO:0043878,GO:0050269
Psat7g015040	GO:0004842,GO:0009877
Psat7g019120	GO:0003677,GO:0003700,GO:0005886,GO:0006355,GO:0006979,GO:0046872
Psat7g021400	GO:0000976,GO:0000981,GO:0005634,GO:0005667,GO:0009908,GO:0045892,GO:0048856
Psat7g024800	GO:0005623,GO:0005886,GO:0009055,GO:0015035,GO:0045454
Psat7g029560	GO:0009693,GO:0009835,GO:0016847,GO:0030170
Psat7g030440	GO:0000463,GO:0000466,GO:0001650,GO:0003723,GO:0005730
Psat7g033840	GO:0000289,GO:0000932,GO:0002213,GO:0003723,GO:0004535,GO:0005634,GO:0008408,GO:0009611,GO:0017148,GO:0030015,GO:0042742,GO:0043928,GO:0046872
Psat7g034240	GO:0000287,GO:0003941,GO:0005524,GO:0006563,GO:0008721,GO:0009069,GO:0018114,GO:0030170,GO:0030378,GO:0042866,GO:0043621,GO:0070178,GO:0070179
Psat7g041480	GO:0008270,GO:0016491
Psat7g049280	GO:0003700,GO:0005634,GO:0009414,GO:0009651,GO:0009723,GO:0009737,GO:0009751,GO:0009753,GO:0009873,GO:0019760,GO:0045893,GO:0071497
Psat7g049920	GO:0000307,GO:0000790,GO:0004693,GO:0005524,GO:0005634,GO:0005886,GO:0006468,GO:0008353,GO:0032968,GO:0070816
Psat7g051800	GO:0004497,GO:0005506,GO:0016021,GO:0016705,GO:0020037
Psat7g053840	GO:0004096,GO:0005773,GO:0005774,GO:0005783,GO:0005886,GO:0009409,GO:0009414,GO:0009535,GO:0009579,GO:0009651,GO:0010287,GO:0020037,GO:0040008,GO:0099503
Psat7g061840	GO:0010431,GO:0042735,GO:0045735
Psat7g064160	GO:0001558,GO:0004198,GO:0005737,GO:0005789,GO:0005887,GO:0006508,GO:0008234,GO:0009793,GO:0009934,GO:0010008,GO:0032877,GO:0042127,GO:0090392,GO:0090628,GO:0097264,GO:2000011,GO:2000014,GO:2000024
Psat7g064640	GO:0003924,GO:0004888,GO:0004930,GO:0005525,GO:0005829,GO:0009507,GO:0009536,GO:0009707,GO:0009941,GO:0016021,GO:0043024,GO:0045036,GO:0045037,GO:0046872,GO:0051087,GO:0061927
Psat7g066120	GO:0003729,GO:0005634,GO:0005737,GO:0005829
Psat7g067000	GO:0005886,GO:0009624,GO:0015333,GO:0016021,GO:0035673,GO:1904680
Psat7g067040	GO:0005886,GO:0009624,GO:0015333,GO:0016021,GO:0035673,GO:1904680
Psat7g067360	GO:0005886,GO:0009877,GO:0015105,GO:0015267,GO:0015700,GO:0016021,GO:0043661,GO:0046685,GO:0080170
Psat7g069920	GO:0003700,GO:0005634,GO:0043565
Psat7g070240	GO:0005506,GO:0005789,GO:0016021,GO:0020037,GO:0048000
Psat7g071680	GO:0019904
Psat7g078440	GO:0004842,GO:0005634,GO:0005737,GO:0009507
Psat7g080040	GO:0005634,GO:0005737,GO:0009753,GO:0016407,GO:0035835
Psat7g084520	GO:0003700,GO:0005634,GO:0006355,GO:0009738,GO:0009788,GO:0019760,GO:0046872
Psat7g085520	GO:0003677,GO:0003899,GO:0005634,GO:0005736,GO:0006360,GO:0008270,GO:0009506,GO:0042254
Psat7g087880	GO:0005506,GO:0005789,GO:0016020,GO:0016021,GO:0016709,GO:0020037,GO:0047957
Psat7g087960	GO:0005506,GO:0005789,GO:0016020,GO:0016021,GO:0016709,GO:0020037,GO:0047957
Psat7g091880	GO:0009522,GO:0009523,GO:0009535,GO:0009765,GO:0016021,GO:0016168,GO:0018298,GO:0046872
Psat7g092000	GO:0009522,GO:0009523,GO:0009535,GO:0009765,GO:0016021,GO:0016168,GO:0018298,GO:0046872
Psat7g094360	GO:0005576,GO:0005618,GO:0006952,GO:0016020
Psat7g095080	GO:0003677,GO:0003700,GO:0005634,GO:0009738,GO:0009789,GO:0043565,GO:0045893,GO:1901002,GO:1902584
Psat7g095240	GO:0000027,GO:0003723,GO:0003735,GO:0006412,GO:0022625
Psat7g096040	GO:0005886,GO:0016021,GO:0022857
Psat7g096560	GO:0005381,GO:0005384,GO:0005623,GO:0005774,GO:0006879,GO:0006880,GO:0010039,GO:0016020,GO:0016021,GO:0030026
Psat7g099000	GO:0035251
Psat7g099960	GO:0005615,GO:0005618,GO:0005794,GO:0005829,GO:0009505,GO:0009506,GO:0009536,GO:0048046,GO:0071456
Psat7g101520	GO:0005737,GO:0005829,GO:0008233
Psat7g102080	GO:0009409,GO:0009414,GO:0009737,GO:0016021,GO:0042538
Psat7g107400	GO:0003955,GO:0005829,GO:0005886,GO:0009506,GO:0010181,GO:0055114
Psat7g108280	GO:0008643,GO:0015293,GO:0016021
Psat7g109400	GO:0005576,GO:0005618,GO:0016491,GO:0071949
Psat7g113760	GO:0000139,GO:0005524,GO:0005783,GO:0005789,GO:0005794,GO:0006817,GO:0008270,GO:0009451,GO:0016036,GO:0016874,GO:0043231,GO:0044257,GO:0055062,GO:0061631,GO:2000185
Psat7g117360	GO:0005506,GO:0005783,GO:0009717,GO:0016021,GO:0020037,GO:0031090,GO:0033770,GO:0043231,GO:0102604,GO:0102668
Psat7g119720	GO:0004124,GO:0005737,GO:0005739,GO:0005768,GO:0005794,GO:0005802,GO:0005829,GO:0006535,GO:0009507,GO:0009509,GO:0009536,GO:0009567,GO:0009570,GO:0009860,GO:0009941,GO:0019344,GO:0030170,GO:0046686,GO:0048046
Psat7g119800	GO:0004124,GO:0006535,GO:0009509,GO:0009570
Psat7g122600	GO:0005524,GO:0005737,GO:0007165,GO:0009626,GO:0043531,GO:0050135,GO:0061809
Psat7g123960	GO:0009507,GO:0020037,GO:0042128,GO:0046872,GO:0048307,GO:0051539
Psat7g127200	GO:0005886
Psat7g129800	GO:0005524,GO:0005737,GO:0005739,GO:0009507,GO:0032542,GO:0034599
Psat7g132320	GO:0004842,GO:0006952,GO:0043067,GO:0043161,GO:0046872
Psat7g133360	GO:0000911,GO:0005484,GO:0005886,GO:0009504,GO:0009612,GO:0009737,GO:0015031,GO:0016021,GO:0016192,GO:0051707,GO:0061025
Psat7g135240	GO:0005739,GO:0005829,GO:0006952,GO:0009408,GO:0009409,GO:0009617,GO:0009651,GO:0009738,GO:0010115,GO:1900426
Psat7g135960	GO:0003677,GO:0003700,GO:0005634,GO:0006355,GO:0009908,GO:0046872
Psat7g137680	GO:0005886,GO:0007623,GO:0009409,GO:0009414,GO:0009507,GO:0009644,GO:0009651,GO:0009737
Psat7g139120	GO:0004332,GO:0006096,GO:0009507
Psat7g140200	GO:0005730,GO:0030515,GO:0031428,GO:0032040,GO:0042254
Psat7g140360	GO:0006527,GO:0008295,GO:0008792,GO:0009446
Psat7g145400	GO:0004309,GO:0004427,GO:0005634,GO:0005737,GO:0005829,GO:0005925,GO:0006798,GO:0015631,GO:0016791,GO:0031113,GO:0046872,GO:0050767
Psat7g149240	GO:0004185,GO:0005576,GO:0005773,GO:0051603
Psat7g149720	GO:0003951,GO:0004143,GO:0005524,GO:0006952,GO:0007205
Psat7g151040	GO:0005618,GO:0030145,GO:0045735,GO:0048046
Psat7g151760	GO:0005618,GO:0030145,GO:0045735,GO:0048046
Psat7g151920	GO:0005524,GO:0005623,GO:0005886,GO:0008553,GO:0016021,GO:0046872,GO:0051453,GO:0120029,GO:1902600
Psat7g152240	GO:0003723,GO:0003729,GO:0005634,GO:0006397,GO:0009414,GO:0009651,GO:0009737,GO:0010029,GO:0051252,GO:1990904
Psat7g159800	GO:0000902,GO:0003700,GO:0005634,GO:0009409,GO:0009651,GO:0009723,GO:0009733,GO:0009751,GO:0009753,GO:0010091,GO:0030154,GO:0035017,GO:0043565,GO:0045893,GO:0050826,GO:1901957
Psat7g161440	GO:0005524,GO:0016021,GO:0016887,GO:0042626,GO:0055085
Psat7g164160	GO:0005737,GO:0005829,GO:0016311,GO:0016757
Psat7g170320	GO:0005506,GO:0005789,GO:0016021,GO:0016099,GO:0016709,GO:0020037,GO:0102811
Psat7g172920	GO:0000741,GO:0005739,GO:0009651,GO:0010197,GO:0016021
Psat7g173920	GO:0000495,GO:0003723,GO:0005730,GO:0005829,GO:0009506,GO:0009982,GO:0031118,GO:0031120,GO:0031429,GO:1990481
Psat7g176600	GO:0003712,GO:0005634,GO:0006397,GO:0008380,GO:0070063
Psat7g177120	GO:0005576,GO:0008810,GO:0030245,GO:0030246,GO:0071555
Psat7g177840	GO:0004185,GO:0005576,GO:0005773,GO:0051603
Psat7g181240	GO:0009820,GO:0016491
Psat7g184120	GO:0005524,GO:0005978,GO:0008878,GO:0009507,GO:0019252
Psat7g184360	GO:0000453,GO:0000463,GO:0000466,GO:0001510,GO:0005634,GO:0005730,GO:0008173,GO:0008650,GO:0016435,GO:0030687,GO:0031167,GO:0070039
Psat7g187480	GO:0005618,GO:0030145,GO:0045735,GO:0048046
Psat7g188600	GO:0004252,GO:0005615,GO:0009505,GO:0009682,GO:0031012
Psat7g189240	GO:0005506,GO:0005789,GO:0009611,GO:0016021,GO:0018685,GO:0020037,GO:0043231
Psat7g189720	GO:0005886,GO:0016021,GO:0051539
Psat7g191920	GO:0004185,GO:0005576,GO:0005773,GO:0051603
Psat7g201920	GO:0000398,GO:0003924,GO:0005525,GO:0005576,GO:0005618,GO:0005886,GO:0009793,GO:0016607,GO:0030623,GO:0045694,GO:0046540,GO:0048437,GO:0071007,GO:1990904
Psat7g203280	GO:0015267,GO:0016021
Psat7g205640	GO:0009705,GO:0015743,GO:0016021
Psat7g205800	GO:0005737,GO:0016363,GO:0019825,GO:0020037,GO:0046872
Psat7g212280	GO:0004842,GO:0008285,GO:0016567,GO:0031624,GO:0046621,GO:0046872,GO:0048437,GO:0051865,GO:1900057
Psat7g213680	GO:0005524,GO:0006633,GO:0016874
Psat7g215400	GO:0005634,GO:0005829,GO:0006206,GO:0008252,GO:0008253,GO:0009166
Psat7g215880	GO:0005634,GO:0005654,GO:0005794,GO:0005905,GO:0006897,GO:0008289,GO:0016020,GO:0019897,GO:0030136,GO:0030276,GO:0043231,GO:0048268,GO:0048471,GO:0070062,GO:1990175
Psat7g218560	GO:0000786,GO:0003677,GO:0005634,GO:0046982
Psat7g219600	GO:0000326,GO:0005773,GO:0005774,GO:0006833,GO:0009705,GO:0009941,GO:0015204,GO:0015250,GO:0015840,GO:0016021,GO:0042807,GO:0080170
Psat7g219640	GO:0003700,GO:0005634,GO:0005829,GO:0006355,GO:0009723,GO:0009739,GO:0009751,GO:0009753,GO:0010200,GO:0035865,GO:0043266,GO:0043565,GO:0046686
Psat7g221800	GO:0003677,GO:0003700,GO:0005634,GO:0009873
Psat7g225920	GO:0004867
Psat7g230520	GO:0004857,GO:0005576,GO:0005618,GO:0030599,GO:0042545,GO:0045330,GO:0045490
Psat7g231400	GO:0000398,GO:0003723,GO:0005685,GO:0005829,GO:0016592,GO:0045292,GO:0071004
Psat7g235760	GO:0005634,GO:0005829,GO:0006206,GO:0008252,GO:0008253,GO:0009166
Psat7g237320	GO:0004185,GO:0005576,GO:0016747,GO:0016752,GO:0019748,GO:0047202
Psat7g237600	GO:0004014,GO:0006557,GO:0006597,GO:0008295
Psat7g240160	GO:0004349,GO:0004350,GO:0005524,GO:0005737,GO:0006561,GO:0055129
Psat7g245920	GO:0005829,GO:0009416,GO:0009507,GO:0009522,GO:0009523,GO:0009534,GO:0009535,GO:0009579,GO:0009637,GO:0009768,GO:0009941,GO:0010114,GO:0010218,GO:0010287,GO:0016021,GO:0016168,GO:0018298,GO:0046872
Psat7g249400	GO:0005634,GO:0006511,GO:0016567,GO:0019005,GO:0031146
Psat7g256520	GO:0005829
Psat7g258320	GO:0016021
Psat7g259640	GO:0005886,GO:0006833,GO:0015168,GO:0015204,GO:0015267,GO:0016021,GO:0046713,GO:0046715,GO:0080029
Psat7g260120	GO:0002237,GO:0003700,GO:0005634,GO:0009611,GO:0009751,GO:0010200,GO:0031347,GO:0042742,GO:0042802,GO:0043565,GO:0045892,GO:0050832
Psat7g265240	GO:0005829,GO:0009507,GO:0010287
