# Supplementary material for: Transcriptome Analysis of Alternative Splicing Events Induced by Arbuscular Mycorrhizal Fungi (Rhizophagus irregularis) in Pea (Pisum sativum L.) Roots
Source: Plants (Basel). 2020 Dec 3;9(12):1700. doi: 10.3390/plants9121700 (PMC7761762; doi:10.3390/plants9121700)
Supplement: Supplementary file 1 [file plants-09-01700-s001.zip › Table_S2/supp_GO_for_DEG.xlsx]

## Sheet: supp_GO_for_DEG
Genome_id	GO_term	GO_term	GO_term	GO_term	GO_term	GO_term	GO_term	GO_term	GO_term	GO_term	GO_term	GO_term	GO_term	GO_term	GO_term	GO_term	GO_term	GO_term	GO_term	GO_term	GO_term	GO_term	GO_term	GO_term	GO_term	GO_term	GO_term	GO_term	GO_term
Psat0s1018g0040 GO:0004586	GO:0033387
Psat0s1048g0040 GO:0008194	GO:0009636	GO:0010224	GO:0035251	GO:0043231	GO:0050403	GO:0050502
Psat0s1048g0080 GO:0008194	GO:0009636	GO:0010224	GO:0035251	GO:0043231	GO:0050403	GO:0050502
Psat0s1183g0080 GO:0005634	GO:0006355	GO:0043565
Psat0s1240g0080 GO:0016021
Psat0s1315g0080 GO:0009522	GO:0009535	GO:0015979	GO:0016021
Psat0s1394g0040 GO:0004366	GO:0016021	GO:0036377	GO:0102420
Psat0s1413g0120 GO:0004497	GO:0005506	GO:0016021	GO:0016705	GO:0020037
Psat0s1479g0040 GO:0008171	GO:0030774	GO:0032259	GO:0046983
Psat0s1535g0080 GO:0000463	GO:0000466	GO:0005654	GO:0005730	GO:0007276	GO:0030687	GO:0043021	GO:0051302	GO:0070545
Psat0s1551g0240 GO:0009055	GO:0031225	GO:0046658	GO:0046872
Psat0s1646g0080 GO:0000156	GO:0003677	GO:0003700	GO:0005634	GO:0005829	GO:0009723	GO:0009735	GO:0009736	GO:0009873	GO:0010082	GO:0010119	GO:0010150	GO:0048364	GO:0071368	GO:0080113
Psat0s1748g0080 GO:0005634	GO:0006355	GO:0008270	GO:0009506
Psat0s1773g0080 GO:0047893	GO:0102360	GO:0102425
Psat0s1815g0040 GO:0005623	GO:0009570	GO:0045454	GO:0055114
Psat0s1880g0160 GO:0003677	GO:0003700	GO:0005634	GO:0009651	GO:0009737	GO:0010089	GO:0010150	GO:0016032	GO:0045892
Psat0s1929g0160 GO:0000287	GO:0010334	GO:0051762
Psat0s1991g0160 GO:0003730	GO:0003747	GO:0009507	GO:0009570	GO:0009658	GO:0040008	GO:0043488	GO:0043565
Psat0s2032g0120 GO:0005789	GO:0009733	GO:0009734	GO:0016021	GO:0055085
Psat0s2061g0080 GO:0005623	GO:0005886	GO:0006821	GO:0006873	GO:0008308	GO:0009414	GO:0009651	GO:0016021
Psat0s213g0080 GO:0004497	GO:0005506	GO:0016021	GO:0016705	GO:0020037
Psat0s215g0160 GO:0005618	GO:0030145	GO:0045735	GO:0048046
Psat0s2210g0040 GO:0004364	GO:0005737	GO:0006749	GO:0009734
Psat0s2210g0120 GO:0004364	GO:0005737	GO:0006749	GO:0009734
Psat0s2312g0040 GO:0005975	GO:0008422	GO:0048046	GO:0102483
Psat0s2358g0200 GO:0004842	GO:0005886	GO:0010091	GO:0042023
Psat0s2378g0040 GO:0004864	GO:0005634	GO:0005737	GO:0005886	GO:0009738	GO:0010427	GO:0038023	GO:0042803	GO:0080163
Psat0s2485g0280 GO:0009820	GO:0050529
Psat0s2493g0120 GO:0000293	GO:0005739	GO:0005886	GO:0006811	GO:0016021	GO:0031966	GO:0046872	GO:0055114
Psat0s2499g0080 GO:0005777	GO:0006598	GO:0016491	GO:0046203	GO:0046208	GO:0046592	GO:0052894	GO:0052895	GO:0052901
Psat0s2566g0040 GO:0004252	GO:0005576
Psat0s2583g0040 GO:0005634	GO:0005829	GO:0006355	GO:0008276	GO:0008469	GO:0009909	GO:0010220	GO:0034969	GO:0035242	GO:0043985
Psat0s2626g0040 GO:0016491
Psat0s2636g0040 GO:0002238	GO:0007568	GO:0009620	GO:0009624	GO:0010150	GO:0010193
Psat0s2670g0080 GO:0003844	GO:0004553	GO:0005978	GO:0009501	GO:0009507	GO:0019252	GO:0043169	GO:0102752
Psat0s26g0080 GO:0005618	GO:0030145	GO:0045735	GO:0048046
Psat0s2739g0080 GO:0004672	GO:0004674	GO:0005524	GO:0005739	GO:0005886	GO:0016021	GO:0042802
Psat0s2801g0040 GO:0005516	GO:0009706	GO:0015031	GO:0016491
Psat0s2980g0120 GO:0005783	GO:0005789	GO:0008202	GO:0016020	GO:0016021	GO:0016229	GO:0016627
Psat0s3007g0040 GO:0005319	GO:0005524	GO:0006869	GO:0016021	GO:0016887	GO:0042626	GO:0043231
Psat0s3016g0040 GO:0005385	GO:0005886	GO:0006829	GO:0016020	GO:0016021	GO:0071577
Psat0s3019g0120 GO:0004497	GO:0005506	GO:0009414	GO:0009639	GO:0009687	GO:0010295	GO:0016021	GO:0016125	GO:0016491	GO:0016709	GO:0020037	GO:0046345	GO:0055114	GO:0071456
Psat0s301g0160 GO:0005576	GO:0005618	GO:0009664	GO:0016020
Psat0s3072g0080 GO:0004439	GO:0034485	GO:0046856
Psat0s308g0040 GO:0005634	GO:0005829	GO:0016491	GO:0046872
Psat0s3111g0160 GO:0005509	GO:0019722
Psat0s3240g0080 GO:0005739	GO:0005829	GO:0006952	GO:0009507
Psat0s3291g0080 GO:0005537	GO:0046872
Psat0s3291g0120 GO:0005537	GO:0046872
Psat0s3291g0160 GO:0002229	GO:0004675	GO:0005524	GO:0005886	GO:0006952	GO:0010726	GO:0010942	GO:0016021	GO:0030246	GO:0042742
Psat0s3343g0080 GO:0006813	GO:0015271	GO:0016021	GO:0034765	GO:0055075
Psat0s3379g0080 GO:0000127	GO:0001004	GO:0003677	GO:0005654	GO:0005730	GO:0006383	GO:0031965	GO:0042791	GO:0042797
Psat0s3383g0160 GO:0004869
Psat0s3394g0040 GO:0005634	GO:0005737	GO:0009846
Psat0s3398g0360 GO:0003677	GO:0003700	GO:0005634	GO:0009409	GO:0009414	GO:0009873	GO:0045893
Psat0s3405g0040 GO:0004177	GO:0004252	GO:0005737	GO:0005773	GO:0005774	GO:0005829	GO:0006508	GO:0008240	GO:0009507	GO:0022626
Psat0s3407g0160 GO:0016020	GO:0030001	GO:0046872	GO:0055073	GO:0071585
Psat0s3469g0040 GO:0005886
Psat0s3550g0040 GO:0003729	GO:0005634	GO:0005773	GO:0005886	GO:0009506	GO:0009737	GO:0015250	GO:0016021	GO:0046658
Psat0s3723g0080 GO:0004674	GO:0005524	GO:0005886	GO:0009506	GO:0009755	GO:0010183	GO:0016021	GO:0090406
Psat0s3859g0040 GO:0006338	GO:0006342	GO:0016575	GO:0033698	GO:0070210	GO:1990483
Psat0s4026g0080 GO:0005385	GO:0005886	GO:0016020	GO:0016021	GO:0071577
Psat0s4033g0080 GO:0046872
Psat0s4087g0080 GO:0007568	GO:0008234	GO:0009723	GO:0009737	GO:0009739	GO:0010150	GO:0010282	GO:0010623
Psat0s4195g0120 GO:0000028	GO:0000462	GO:0005634	GO:0005730	GO:0006364	GO:0009553	GO:0009744	GO:0010119	GO:0032040	GO:0034388	GO:0080008
Psat0s4220g0040 GO:0000045	GO:0005623	GO:0005794	GO:0006623	GO:0016236	GO:0019898	GO:0031154	GO:0045053	GO:0045324
Psat0s4268g0040 GO:0005634	GO:0005829	GO:0006417	GO:0009682	GO:0019887	GO:0019901	GO:0033674	GO:0042742	GO:0043022	GO:0045087
Psat0s454g0040 GO:0004674	GO:0005524	GO:0005634	GO:0005737	GO:0006468	GO:0009738	GO:0009845	GO:0035556
Psat0s4596g0040 GO:0002229	GO:0002239	GO:0009617	GO:0009620	GO:0009751	GO:0010150	GO:0046244	GO:0046872	GO:0051213
Psat0s4675g0040 GO:0006869	GO:0008289	GO:0031640	GO:0042742	GO:0050832
Psat0s471g0400 GO:0004176	GO:0004252	GO:0005524	GO:0005623	GO:0005737	GO:0006515	GO:0006662	GO:0015035	GO:0034605	GO:0043565	GO:0045454
Psat0s4890g0040 GO:0004675	GO:0004715	GO:0005524	GO:0005886	GO:0006468
Psat0s521g0080 GO:0000272	GO:0004568	GO:0006032	GO:0008061
Psat0s699g0040 GO:0003746	GO:0005829	GO:0006368	GO:0008023	GO:0009506	GO:0009793	GO:0031491	GO:0032968	GO:0034728	GO:0035327	GO:0042393	GO:0042789	GO:0050684	GO:0070827
Psat0s766g0040 GO:0005634	GO:0006952	GO:0009555	GO:0009611	GO:0009753	GO:0009867	GO:0009908	GO:0031347	GO:0042742	GO:1900067	GO:2000022
Psat0s836g0040 GO:0000932	GO:0003723	GO:0003729	GO:0004518	GO:0005618	GO:0005634	GO:0005635	GO:0005737	GO:0005783	GO:0005829	GO:0005886	GO:0006397	GO:0006401	GO:0006402	GO:0009651	GO:0010372	GO:0010494	GO:0016442	GO:0031047	GO:0034605	GO:0046686	GO:0048471
Psat0s89g0120 GO:0004674	GO:0004712	GO:0005524	GO:0005829	GO:0009658	GO:0071456
Psat0s978g0080 GO:0005737	GO:0016702	GO:0031408	GO:0046872
Psat0ss3186g0240 GO:0004842	GO:0005634	GO:0005737	GO:0005829	GO:0007166	GO:0016567	GO:0042742	GO:0043066	GO:0050777	GO:0070696	GO:2000028
Psat0ss5398g0080 GO:0002238	GO:0005774	GO:0005789	GO:0006952	GO:0016021	GO:0050474	GO:1901010
Psat0ss7220g0080 GO:0003824	GO:0005576	GO:0005737	GO:0005829	GO:0048046	GO:0050662	GO:0071555
Psat1g001480 GO:0009535	GO:0009688	GO:0045549	GO:0046872
Psat1g001560 GO:0004459	GO:0005634	GO:0005777	GO:0005829	GO:0008891	GO:0009506	GO:0009507	GO:0009570	GO:0009854	GO:0010181	GO:0019516	GO:0022626	GO:0042742	GO:0048046	GO:0050665	GO:0052852	GO:0052853	GO:0052854
Psat1g007480 GO:0005537	GO:0046872
Psat1g008360 GO:0004675	GO:0005524	GO:0005886	GO:0006468	GO:0016021
Psat1g010200 GO:0004364	GO:0005737	GO:0006749	GO:0009734
Psat1g012200 GO:0003729	GO:0003746	GO:0003924	GO:0005507	GO:0005525	GO:0005634	GO:0005730	GO:0005774	GO:0005829	GO:0005886	GO:0006414	GO:0009409	GO:0009506	GO:0009507	GO:0009631	GO:0043022	GO:1990904
Psat1g012560 GO:0003729	GO:0003746	GO:0003924	GO:0005507	GO:0005525	GO:0005634	GO:0005730	GO:0005774	GO:0005829	GO:0005886	GO:0006414	GO:0009409	GO:0009506	GO:0009507	GO:0009631	GO:0043022	GO:1990904
Psat1g017200 GO:0005634	GO:0005737	GO:0006152	GO:0008270	GO:0047974
Psat1g018040 GO:0004478	GO:0005524	GO:0005737	GO:0006556	GO:0006730	GO:0046872
Psat1g020800 GO:0004674	GO:0005267	GO:0005524	GO:0005634	GO:0005737	GO:0005829	GO:0005886	GO:0006468	GO:0007584	GO:0009414	GO:0009536	GO:0010118	GO:0035556
Psat1g021600 GO:0004499	GO:0009626	GO:0009627	GO:0009870	GO:0031543	GO:0042742	GO:0050660	GO:0050661	GO:0050832	GO:0051707	GO:0062034	GO:0062047	GO:0071456
Psat1g022120 GO:0003723	GO:0005634	GO:0006397	GO:0042802
Psat1g024720 GO:0004392	GO:0006788	GO:0009507	GO:0009813	GO:0010019	GO:0010024	GO:0010075	GO:0010119	GO:0015979	GO:0016117	GO:0020037	GO:0046872	GO:0071494
Psat1g030440 GO:0005634	GO:0006952	GO:0009611	GO:0009867	GO:0031347	GO:0042802	GO:2000022
Psat1g033200 GO:0005509	GO:0005634	GO:0005773	GO:0005829	GO:0005886
Psat1g036000 GO:0004674	GO:0005524	GO:0005886	GO:0016021	GO:0016301	GO:0016310	GO:0030247	GO:0042631	GO:0048573	GO:0071215
Psat1g036280 GO:0004674	GO:0005524	GO:0005886	GO:0016021	GO:0016301	GO:0016310	GO:0030247	GO:0042631	GO:0048573	GO:0071215
Psat1g040320 GO:0004029	GO:0005829	GO:0009699	GO:0043878	GO:0050269
Psat1g040560 GO:0003677	GO:0003700	GO:0003713	GO:0005634	GO:0005730	GO:0005737	GO:0009408	GO:0009414	GO:0009737	GO:0009873	GO:0045893	GO:0071456
Psat1g044200 GO:0003824	GO:0009116	GO:0045735
Psat1g047000 GO:0005524	GO:0016021	GO:0016887	GO:0042626
Psat1g049280 GO:0004623	GO:0005509	GO:0005576	GO:0006644	GO:0008289	GO:0009555	GO:0009846	GO:0009860	GO:0016042	GO:0050482	GO:0102567	GO:0102568
Psat1g051360 GO:0000250	GO:0005739	GO:0005773	GO:0005811	GO:0009555	GO:0010027	GO:0016871	GO:0019745	GO:0042300
Psat1g056000 GO:0003723	GO:0003724	GO:0005524
Psat1g065640 GO:0031418	GO:0046872	GO:0047998
Psat1g067360 GO:0003989	GO:0006633	GO:0009317	GO:0009507	GO:0009536	GO:0009570	GO:0009941
Psat1g069680 GO:0003677	GO:0003700	GO:0005634	GO:0006355	GO:0009877	GO:0043565	GO:0045893
Psat1g071320 GO:0005773	GO:0005886	GO:0009055	GO:0009536	GO:0031225	GO:0046658
Psat1g074400 GO:0003677	GO:0003700	GO:0005634	GO:0009733	GO:0045770	GO:0048103	GO:0048829
Psat1g078400 GO:0009624	GO:0015333	GO:0016021	GO:0035673	GO:1904680
Psat1g079840 GO:0005506	GO:0016020	GO:0016709	GO:0020037
Psat1g081600 GO:0004367	GO:0005975	GO:0009331	GO:0042803	GO:0046168	GO:0051287
Psat1g082480 GO:0003333	GO:0005886	GO:0009536	GO:0015171	GO:0015293	GO:0016021	GO:0043090	GO:0080167
Psat1g085360 GO:0000166	GO:0005739	GO:0018458	GO:0018459	GO:0031525
Psat1g086360 GO:0000166	GO:0005739	GO:0018458	GO:0018459	GO:0031525
Psat1g087600 GO:0005509	GO:0019722
Psat1g089720 GO:0046872
Psat1g096560 GO:0050004
Psat1g097880 GO:0009416	GO:0009522	GO:0009523	GO:0009535	GO:0009768	GO:0016021	GO:0016168	GO:0018298	GO:0046872
Psat1g098880 GO:0005634	GO:0005773	GO:0005886	GO:0005887	GO:0005985	GO:0008506	GO:0016020
Psat1g101120 GO:0003677	GO:0003700	GO:0005634	GO:0006952	GO:0006970	GO:0009409	GO:0009414	GO:0009611	GO:0009651	GO:0009658	GO:0009737	GO:0009751	GO:0009753	GO:0009873	GO:0034605	GO:0045893
Psat1g101880 GO:0005634	GO:0008270	GO:0009414	GO:0010043	GO:0032991	GO:0042802
Psat1g103160 GO:0005576	GO:0005618	GO:0005774	GO:0005829	GO:0009617	GO:0016020	GO:0017148	GO:0030598	GO:0030599	GO:0031640	GO:0042545	GO:0045330	GO:0045490	GO:0046910	GO:0050832	GO:0090729
Psat1g111960 GO:0005829	GO:0009416	GO:0009507	GO:0009517	GO:0009522	GO:0009534	GO:0009535	GO:0009579	GO:0009637	GO:0009768	GO:0009783	GO:0010114	GO:0010196	GO:0010207	GO:0010218	GO:0010287	GO:0015979	GO:0016021	GO:0016168	GO:0018298	GO:0019904	GO:0042651	GO:0046872
Psat1g113640 GO:0005737	GO:0006725	GO:0008198	GO:0008270	GO:0046566	GO:0050297	GO:0055114
Psat1g116360 GO:0004867	GO:0005576
Psat1g120560 GO:0002184	GO:0003747	GO:0005829	GO:0006415	GO:0016149	GO:0018444	GO:0040008	GO:1990825
Psat1g123560 GO:0005886	GO:0016021	GO:0051539
Psat1g131400 GO:0003729	GO:0005849	GO:0006378	GO:0006397	GO:0016787	GO:0017091	GO:0046872
Psat1g133080 GO:0004674	GO:0005524	GO:0005886	GO:0006468	GO:0042742
Psat1g134280 GO:0005524	GO:0005634	GO:0005737	GO:0005815	GO:0005819	GO:0006464	GO:0007346	GO:0015631	GO:0030496	GO:0045087	GO:0060339	GO:1990889
Psat1g136080 GO:0005634	GO:0006952	GO:0009555	GO:0009611	GO:0009753	GO:0009867	GO:0009908	GO:0031347	GO:0042742	GO:1900067	GO:2000022
Psat1g138200 GO:0000024	GO:0005829	GO:0005983	GO:0009409	GO:0009570	GO:0016161	GO:0102229
Psat1g138680 GO:0003987	GO:0005777	GO:0005829	GO:0006083	GO:0006097	GO:0019605	GO:0047760
Psat1g138840 GO:0004499	GO:0009626	GO:0009627	GO:0009870	GO:0031543	GO:0042742	GO:0050660	GO:0050661	GO:0050832	GO:0051707	GO:0062034	GO:0062047	GO:0071456
Psat1g139240 GO:0003878	GO:0005524	GO:0005829	GO:0006629
Psat1g140360 GO:0004601	GO:0005576	GO:0006979	GO:0020037	GO:0042744	GO:0046872
Psat1g141440 GO:0004565	GO:0005975	GO:0048046
Psat1g141880 GO:0005774	GO:0009705	GO:0015200	GO:0015250	GO:0016021	GO:0042807
Psat1g144360 GO:0003677	GO:0005634	GO:0046983
Psat1g146520 GO:0004674	GO:0005524	GO:0016021	GO:0030247
Psat1g146720 GO:0005524	GO:0005886	GO:0008553	GO:0016021	GO:0046872	GO:0120029
Psat1g147520 GO:0004674	GO:0005516	GO:0005524	GO:0005886	GO:0016021	GO:0030246	GO:0048544
Psat1g148600 GO:0000272	GO:0004568	GO:0006032	GO:0008061
Psat1g151240 GO:0004601	GO:0005576	GO:0006979	GO:0009505	GO:0009506	GO:0020037	GO:0042744	GO:0046872
Psat1g152520 GO:0010150	GO:0016682	GO:0046872	GO:0051213
Psat1g152800 GO:0005789	GO:0005886	GO:0016021	GO:0032586
Psat1g155360 GO:0005353	GO:0006995	GO:0007623	GO:0009646	GO:0009705	GO:0009750	GO:0015755	GO:0016021	GO:0051119	GO:0051260	GO:0070417	GO:1902334
Psat1g156720 GO:0004864	GO:0006952	GO:0009607	GO:0009738	GO:0010427	GO:0038023
Psat1g157240 GO:0004864	GO:0006952	GO:0009607	GO:0009738	GO:0010427	GO:0038023
Psat1g157360 GO:0004864	GO:0006952	GO:0009607	GO:0009738	GO:0010427	GO:0038023
Psat1g159960 GO:0004553	GO:0009044	GO:0009505	GO:0009536	GO:0010214	GO:0031222	GO:0045493	GO:0046556	GO:0048046
Psat1g164840 GO:0005634	GO:0005829	GO:0005886	GO:0007049	GO:0008289	GO:0051301	GO:0071365	GO:1901703
Psat1g165400 GO:0005618	GO:0030145	GO:0045735	GO:0048046
Psat1g165480 GO:0005618	GO:0030145	GO:0045735	GO:0048046
Psat1g174680 GO:0005366	GO:0005886	GO:0005887	GO:0046323
Psat1g176360 GO:0005783	GO:0006629	GO:0008374	GO:0016021	GO:0016127	GO:0031090	GO:0034434	GO:0047196	GO:0102966
Psat1g177320 GO:0002237	GO:0005829	GO:0005886	GO:0006468	GO:0009626	GO:0009816	GO:0012505	GO:0016020	GO:0019897	GO:0034051
Psat1g180880 GO:0004672	GO:0005524	GO:0005777	GO:0005886	GO:0016021
Psat1g182760 GO:0005794	GO:0016021	GO:0016413
Psat1g183640 GO:0005524	GO:0005739	GO:0006400	GO:0009507	GO:0009536	GO:0009691	GO:0009824	GO:0052381	GO:0052622	GO:0052623
Psat1g189360 GO:0009686	GO:0045543	GO:0046872
Psat1g193440 GO:0005886	GO:0009624	GO:0010119	GO:0015333	GO:0016021	GO:0035673	GO:0042128	GO:0080168	GO:0090440	GO:1904680
Psat1g193480 GO:0000786	GO:0003677	GO:0005634	GO:0005730	GO:0006334	GO:0009536	GO:0046982
Psat1g193640 GO:0004672	GO:0004674	GO:0004712	GO:0005524	GO:0005783	GO:0005789	GO:0006970	GO:0009898	GO:0045087	GO:0046777
Psat1g194920 GO:0005634	GO:0006952	GO:0009611	GO:0031347	GO:2000022
Psat1g197200 GO:0004674	GO:0005524	GO:0007165
Psat1g197240 GO:0003700	GO:0005634	GO:0043565
Psat1g198520 GO:0008234	GO:0097655
Psat1g199200 GO:0005576	GO:0016042	GO:0016788
Psat1g203320 GO:0003677	GO:0003700	GO:0005634	GO:0006952	GO:0009873
Psat1g203680 GO:0007275
Psat1g211480 GO:0005615	GO:0005773	GO:0006952	GO:0009607
Psat1g211800 GO:0000139	GO:0005768	GO:0005774	GO:0005794	GO:0005797	GO:0005802	GO:0005829	GO:0005886	GO:0008168	GO:0009535	GO:0009664	GO:0009832	GO:0009965	GO:0010394	GO:0015976	GO:0016021	GO:0032259	GO:0045488	GO:0045489	GO:0048639	GO:0051512	GO:1903942	GO:1905157
Psat1g212840 GO:0000166	GO:0000182	GO:0005634	GO:0005730	GO:0005829	GO:0006355	GO:0008134	GO:0009303	GO:0042790
Psat1g217760 GO:0006869	GO:0008289	GO:0009536	GO:0031225	GO:0046658
Psat1g218080 GO:0004675	GO:0004714	GO:0005102	GO:0005524	GO:0005886	GO:0006468	GO:0006952	GO:0010008	GO:0016021	GO:0033612	GO:0042802
Psat1g220520 GO:0003980	GO:0005739	GO:0005783	GO:0005788	GO:0009626	GO:0009751	GO:0018279	GO:0046283	GO:0051082	GO:0071712
Psat1g222760 GO:0005524	GO:0006457	GO:0009570	GO:0051082
Psat2g001880 GO:0009522	GO:0009523	GO:0009535	GO:0009765	GO:0016021	GO:0016168	GO:0018298	GO:0046872
Psat2g002920 GO:0005774	GO:0005829	GO:0005886	GO:0031225	GO:0046658
Psat2g003160 GO:0003985	GO:0003988	GO:0005737	GO:0005777	GO:0005829	GO:0005886	GO:0006635	GO:0008299	GO:0009536	GO:0009846	GO:0009860	GO:0016125	GO:0046872
Psat2g003680 GO:0005739	GO:0005886	GO:0009834	GO:0031225	GO:0046658	GO:0099503
Psat2g004480 GO:0005524	GO:0005618	GO:0005739	GO:0005829	GO:0006457	GO:0009570	GO:0051082
Psat2g004560 GO:0009522	GO:0009523	GO:0009535	GO:0009765	GO:0016021	GO:0016168	GO:0018298	GO:0046872
Psat2g006120 GO:0000381	GO:0003723	GO:0005634	GO:0005730	GO:0006364	GO:0016607	GO:0030686	GO:0034462	GO:0045292
Psat2g006440 GO:0005524	GO:0005737	GO:0005829	GO:0005886	GO:0006457	GO:0009986	GO:0032991	GO:0034605	GO:0048471	GO:0050821	GO:0051082
Psat2g008600 GO:0016491
Psat2g009120 GO:0004497	GO:0005506	GO:0016021	GO:0016705	GO:0020037
Psat2g013320 GO:0000462	GO:0030515	GO:0030686	GO:0032040	GO:0034455	GO:0045943
Psat2g014400 GO:0004674	GO:0005524	GO:0005886	GO:0016021	GO:0046777
Psat2g016360 GO:0000978	GO:0000981	GO:0001228	GO:0003677	GO:0003723	GO:0005634	GO:0006366	GO:0042254	GO:0045944
Psat2g016640 GO:0005794	GO:0005986	GO:0016157	GO:0046524
Psat2g021480 GO:0004674	GO:0005524	GO:0005634	GO:0005886	GO:0006952	GO:0030957	GO:1900426
Psat2g024920 GO:0004672	GO:0005524	GO:0005886	GO:0008061	GO:0016021	GO:0042803	GO:0045087	GO:0071323
Psat2g027480 GO:0004601	GO:0005576	GO:0006979	GO:0020037	GO:0042744	GO:0046872
Psat2g028520 GO:0007275
Psat2g029880 GO:0003989	GO:0006633	GO:0009317
Psat2g033200 GO:0004435	GO:0005623	GO:0005886	GO:0016042	GO:0048015	GO:0051209
Psat2g039960 GO:0005524	GO:0009570	GO:0009579	GO:0046863
Psat2g042960 GO:0004364	GO:0004601	GO:0005737	GO:0005739	GO:0005774	GO:0005829	GO:0005886	GO:0006749	GO:0006979	GO:0009407	GO:0009507	GO:0009570	GO:0042631	GO:0043295	GO:0046686
Psat2g048200 GO:0005576	GO:0016042	GO:0016788
Psat2g052520 GO:0004601	GO:0005576	GO:0006979	GO:0020037	GO:0042744	GO:0046872
Psat2g052760 GO:0009706	GO:0015031	GO:0016021
Psat2g059000 GO:0035251
Psat2g059640 GO:0005886	GO:0006807	GO:0009506	GO:0015031	GO:0015333	GO:0016021	GO:0035673	GO:0042937	GO:0042938	GO:0042939	GO:1904680
Psat2g059960 GO:0005381	GO:0005384	GO:0005623	GO:0005783	GO:0005789	GO:0005886	GO:0006880	GO:0010168	GO:0016020	GO:0016021	GO:0030026
Psat2g062760 GO:0005739
Psat2g065080 GO:0000977	GO:0003700	GO:0005634	GO:0045944	GO:0046983
Psat2g069520 GO:0002229	GO:0002239	GO:0005829	GO:0009617	GO:0009620	GO:0009751	GO:0009813	GO:0010150	GO:0046244	GO:0046872	GO:0051213	GO:0080167	GO:0097237	GO:0120091	GO:2000022
Psat2g071280 GO:0003723	GO:0003729	GO:0005634	GO:0006397	GO:0009414	GO:0009651	GO:0009737	GO:0010029	GO:0051252	GO:1990904
Psat2g072000 GO:0009877	GO:0015267	GO:0016021	GO:0043661
Psat2g075040 GO:0000138	GO:0000139	GO:0005737	GO:0005768	GO:0005794	GO:0005802	GO:0007155	GO:0008168	GO:0009735	GO:0010289	GO:0016021	GO:0032259	GO:0048364	GO:0048367
Psat2g081680 GO:0004675	GO:0005524	GO:0005634	GO:0005737	GO:0005829	GO:0005886	GO:0006468	GO:0009814	GO:0012505	GO:0016301	GO:0050832	GO:0051020	GO:0071369
Psat2g093920 GO:0004021	GO:0004838	GO:0005737	GO:0009641	GO:0009684	GO:0009723	GO:0009793	GO:0009908	GO:0009926	GO:0009958	GO:0010078	GO:0010087	GO:0010588	GO:0016846	GO:0030170	GO:0042742	GO:0047312	GO:0048364	GO:0048366	GO:0048367	GO:0048467	GO:0048825	GO:0050048	GO:0050362	GO:0080022	GO:0080097	GO:0080098	GO:0080099	GO:0080100	GO:0080130
Psat2g095440 GO:0035251	GO:0102970	GO:1900994
Psat2g103440 GO:0004650	GO:0005576	GO:0005618	GO:0005975	GO:0009831
Psat2g106520 GO:0004842	GO:0005634	GO:0005737	GO:0009738	GO:0009787	GO:0010029	GO:0010119	GO:0012505	GO:0016020	GO:0016567	GO:0061630
Psat2g114240 GO:0005634	GO:0005829	GO:0008194	GO:0019761	GO:0042742	GO:0043231	GO:0047251	GO:0052544	GO:0080043	GO:0080044	GO:0102659	GO:0103099	GO:0103100	GO:0103101	GO:0103102	GO:0103103
Psat2g114880 GO:0004674	GO:0005524	GO:0005886	GO:0006468	GO:0007166	GO:0016021	GO:0030247
Psat2g115400 GO:0005634	GO:0005737	GO:0007165	GO:0009817	GO:0042803	GO:0043068	GO:0043531	GO:0050135	GO:0061809
Psat2g116320 GO:0005509	GO:0005634	GO:0005829	GO:0006355	GO:0009651	GO:0030374	GO:0055078
Psat2g116840 GO:0046872	GO:0051213
Psat2g116920 GO:0005773
Psat2g118880 GO:0005576	GO:0007267	GO:0009553	GO:0010430	GO:0016614	GO:0046593	GO:0050660
Psat2g119640 GO:0003723	GO:0004521	GO:0004540	GO:0005576	GO:0005618	GO:0005886	GO:0006401	GO:0009611	GO:0009718	GO:0016036	GO:0016829	GO:0033897
Psat2g123120 GO:0005634	GO:0005737	GO:0009416	GO:0040008	GO:0046983
Psat2g124840 GO:0005886	GO:0009624	GO:0010119	GO:0015333	GO:0016021	GO:0035673	GO:0042128	GO:0080168	GO:0090440	GO:1904680
Psat2g127960 GO:0005739	GO:0005829	GO:0006952	GO:0009408	GO:0009409	GO:0009617	GO:0009651	GO:0009738	GO:0010115	GO:1900426
Psat2g128120 GO:0035251	GO:0042285
Psat2g128240 GO:0000272	GO:0004568	GO:0006032
Psat2g130040 GO:0005777	GO:0006631	GO:0016874
Psat2g130960 GO:0004867	GO:0009611
Psat2g132960 GO:0005576	GO:0005618	GO:0005794	GO:0006486	GO:0009506	GO:0030244	GO:0052691	GO:0071555	GO:0071669
Psat2g133200 GO:0005537	GO:0046872
Psat2g133240 GO:0005537	GO:0046872
Psat2g133280 GO:0005537	GO:0046872
Psat2g133320 GO:0005537	GO:0046872
Psat2g133560 GO:0008168	GO:0032259	GO:0046872
Psat2g134240 GO:0005524	GO:0005774	GO:0005775	GO:0005886	GO:0007034	GO:0016021	GO:0016887	GO:0042626	GO:0055085
Psat2g139120 GO:0004553	GO:0005618	GO:0010411	GO:0016762	GO:0042546	GO:0048046	GO:0071555
Psat2g139200 GO:0005634	GO:0005886	GO:0009651	GO:0016020	GO:0016021	GO:0034613
Psat2g142200 GO:0005634	GO:0009877	GO:0036377	GO:0043565
Psat2g145560 GO:0005829	GO:0009507	GO:0009570	GO:0010287	GO:0010436	GO:0016121	GO:0046872
Psat2g149200 GO:0005737	GO:0016702	GO:0031408	GO:0046872
Psat2g150520 GO:0005802	GO:0007131	GO:0048193
Psat2g150960 GO:0003333	GO:0005886	GO:0015171	GO:0016021
Psat2g154080 GO:0004324	GO:0009535	GO:0009570	GO:0015979
Psat2g155840 GO:0005634	GO:0006355	GO:0008270	GO:0009640	GO:0010100
Psat2g155960 GO:0004497	GO:0005506	GO:0005783	GO:0005886	GO:0009699	GO:0009809	GO:0010224	GO:0016020	GO:0016021	GO:0016709	GO:0020037
Psat2g158040 GO:0003677	GO:0005524	GO:0005634	GO:0005663	GO:0006261	GO:0006281
Psat2g159520 GO:0003723	GO:0005730
Psat2g167560 GO:0004806	GO:0005615	GO:0016042	GO:0046872
Psat2g173000 GO:0003700	GO:0005634	GO:0006355	GO:0046983
Psat2g173800 GO:0004601	GO:0005576	GO:0006979	GO:0020037	GO:0042744	GO:0046872
Psat2g175240 GO:0005623	GO:0005768	GO:0005794	GO:0005829	GO:0006623	GO:0006886	GO:0007005	GO:0019898	GO:0045053	GO:0045324
Psat2g175680 GO:0005634	GO:0009611	GO:0031347	GO:2000022
Psat2g176400 GO:0004620	GO:0004806	GO:0008970	GO:0009507	GO:0016042	GO:0047714
Psat2g177240 GO:0003700	GO:0005634	GO:0006952	GO:0009624	GO:0009873	GO:0010087	GO:0010200	GO:0051301
Psat2g180760 GO:0004252	GO:0005615	GO:0009860	GO:0009897	GO:0010103	GO:0042127	GO:0048046
Psat2g181680 GO:0015297	GO:0016020	GO:0016021	GO:0022857	GO:0042910
Psat2g182360 GO:0005730	GO:0009506	GO:0030515	GO:0031428	GO:0032040	GO:0042254
Psat2g182440 GO:0005623	GO:0005737	GO:0006662	GO:0015035	GO:0045454
Psat2g185680 GO:0016021	GO:0016567	GO:0016740	GO:0030247	GO:0046872
Psat2g186440 GO:0005777	GO:0006631	GO:0016874
Psat2g188920 GO:0005524	GO:0009698	GO:0016207
Psat2g190240 GO:0010181	GO:0016491	GO:0031408
Psat3g000720 GO:0003700	GO:0005634	GO:0006355	GO:0007623	GO:0009409	GO:0009651	GO:0009723	GO:0009733	GO:0009737	GO:0009739	GO:0009751	GO:0009753	GO:0042752	GO:0042754	GO:0043433	GO:0046686	GO:0048574
Psat3g001920 GO:0003700	GO:0006355	GO:0009793
Psat3g003800 GO:0050505
Psat3g005040 GO:0004675	GO:0005524	GO:0005829	GO:0005886	GO:0006468	GO:0016021
Psat3g011240 GO:0004722	GO:0004724	GO:0005886	GO:0006470	GO:0009414	GO:0045926	GO:0046872	GO:1904526
Psat3g015760 GO:0005524	GO:0005978	GO:0008878	GO:0009507	GO:0019252
Psat3g017360 GO:0000976	GO:0003677	GO:0003700	GO:0005634	GO:0006355	GO:0009585	GO:0009639	GO:0009704	GO:0009740	GO:0010017	GO:0031539	GO:0042802	GO:0046983
Psat3g021440 GO:0005985	GO:0016157
Psat3g023120 GO:0005737	GO:0006559	GO:0009800	GO:0045548
Psat3g023360 GO:0003677	GO:0003700	GO:0005634	GO:0006355	GO:0009740	GO:0009937	GO:0010336	GO:0046872
Psat3g029800 GO:0009506	GO:0009507	GO:0010150	GO:0016021	GO:0046658	GO:0051607	GO:0051707
Psat3g036520 GO:0000287	GO:0004743	GO:0005524	GO:0005737	GO:0005829	GO:0006096	GO:0016301	GO:0030955
Psat3g040640 GO:0015267	GO:0016021
Psat3g041320 GO:0005765	GO:0007041	GO:0015019	GO:0016021	GO:0016746	GO:0051259
Psat3g043440 GO:0009055	GO:0031225	GO:0046658	GO:0046872
Psat3g047840 GO:0003677	GO:0005634	GO:0005829	GO:0009791	GO:0046872	GO:0046983
Psat3g059080 GO:0003677	GO:0003950	GO:0005634	GO:0005730	GO:0006281	GO:0006302	GO:0006471	GO:0006979	GO:0008270	GO:0009737	GO:0051287	GO:0070212	GO:1990404
Psat3g061600 GO:0000978	GO:0003700	GO:0005634	GO:0005737	GO:0034605	GO:0043565	GO:0043618	GO:0061408
Psat3g063440 GO:0005634	GO:0005783	GO:0006629	GO:0006952	GO:0016787
Psat3g066480 GO:0005634	GO:0005737	GO:0009056	GO:0009739	GO:0009939	GO:0010325	GO:0010331	GO:0010476	GO:0010629	GO:0016787	GO:0048444	GO:0048530	GO:1905516
Psat3g070080 GO:0005506	GO:0006952	GO:0016020	GO:0016709	GO:0020037	GO:0047082
Psat3g072120 GO:0006979	GO:0009506	GO:0016757	GO:0034484	GO:0052692	GO:0080167
Psat3g078800 GO:0005634	GO:0009507	GO:0051091
Psat3g079200 GO:0005739	GO:0009941
Psat3g081920 GO:0005506	GO:0016020	GO:0016021	GO:0016709	GO:0020037
Psat3g085960 GO:0004601	GO:0005576	GO:0006979	GO:0009505	GO:0009506	GO:0020037	GO:0042744	GO:0046872
Psat3g087160 GO:0009055	GO:0031225	GO:0046658	GO:0046872
Psat3g087640 GO:0009055	GO:0031225	GO:0046658	GO:0046872
Psat3g087840 GO:0009055	GO:0009856	GO:0031012	GO:0031225	GO:0046658	GO:0046872	GO:0048046	GO:0048653	GO:0099503
Psat3g087880 GO:0009055	GO:0031225	GO:0046658	GO:0046872
Psat3g087920 GO:0009055	GO:0031225	GO:0046658	GO:0046872
Psat3g090960 GO:0005634	GO:0017111	GO:0051028
Psat3g091720 GO:0006006	GO:0009507	GO:0019253	GO:0047100	GO:0050661	GO:0051287
Psat3g092880 GO:0005634	GO:0005737	GO:0005739	GO:0016787	GO:0046872
Psat3g093280 GO:0046872	GO:0051213
Psat3g096760 GO:0002237	GO:0003677	GO:0003910	GO:0005524	GO:0005634	GO:0005737	GO:0006266	GO:0006273	GO:0006281	GO:0006303	GO:0006310	GO:0006979	GO:0009409	GO:0009845	GO:0010225	GO:0015074	GO:0046872	GO:0048316	GO:0051103	GO:0071897	GO:1904975	GO:2000685
Psat3g099080 GO:0000139	GO:0003924	GO:0005525	GO:0005576	GO:0005773	GO:0005886	GO:0006886	GO:0006888	GO:0012505	GO:0032482	GO:0032588	GO:0046686
Psat3g100280 GO:0002213	GO:0004806	GO:0005576	GO:0016042	GO:0016298
Psat3g103600 GO:0004722	GO:0004724	GO:0046872
Psat3g109640 GO:0005576
Psat3g109720 GO:0048046	GO:0050832
Psat3g109760 GO:0005576
Psat3g109840 GO:0005576
Psat3g110280 GO:0000139	GO:0005618	GO:0005737	GO:0005768	GO:0005783	GO:0005789	GO:0005829	GO:0005886	GO:0009506	GO:0010008	GO:0016021	GO:0016757	GO:1902182
Psat3g110480 GO:0005576
Psat3g116280 GO:0006952	GO:0009813	GO:0016021	GO:0016491	GO:0050662
Psat3g117120 GO:0000302	GO:0005829	GO:0009507	GO:0009536	GO:0009648	GO:0009793	GO:0009941	GO:0016021	GO:0031969	GO:0048366
Psat3g121160 GO:0004601	GO:0005576	GO:0006979	GO:0020037	GO:0042744	GO:0046872
Psat3g121720 GO:0005739	GO:0008453	GO:0009853	GO:0030170	GO:0043562
Psat3g123440 GO:0008194	GO:0043231	GO:0102240
Psat3g127280 GO:0006636	GO:0016717	GO:0031969
Psat3g127800 GO:0005829	GO:0009813	GO:0046872	GO:0051213	GO:0080167	GO:0097237	GO:0120091	GO:2000022
Psat3g129440 GO:0003677	GO:0003700	GO:0005634	GO:0006355
Psat3g133000 GO:0000302	GO:0005739	GO:0005783	GO:0009507	GO:0009536	GO:0009648	GO:0009658	GO:0009706	GO:0009941	GO:0016021	GO:0048366	GO:0099402
Psat3g136280 GO:0005829	GO:0005886	GO:0016491
Psat3g137960 GO:0005783	GO:0008374	GO:0008970	GO:0016042	GO:0031090	GO:0052739	GO:0052740
Psat3g138880 GO:0000139	GO:0004252	GO:0005794	GO:0016021
Psat3g143240 GO:0030570	GO:0045490	GO:0046872
Psat3g144080 GO:0004322	GO:0005507	GO:0005886	GO:0006826	GO:0009698	GO:0009809	GO:0016491	GO:0046274	GO:0048046	GO:0052716	GO:0055072
Psat3g146960 GO:0003723	GO:0003724	GO:0005524	GO:0005730
Psat3g147600 GO:0046872	GO:0051213
Psat3g150080 GO:0005773	GO:0005829	GO:0005886	GO:0009507	GO:0009535	GO:0009706	GO:0009941	GO:0016491
Psat3g150320 GO:0005634	GO:0005737	GO:0005886	GO:0006829	GO:0008270	GO:0016020
Psat3g153320 GO:0005618	GO:0048046
Psat3g154280 GO:0005576	GO:0005618	GO:0009835	GO:0030599	GO:0042545	GO:0045330	GO:0045490	GO:0046910
Psat3g159880 GO:0005506	GO:0016021	GO:0020037	GO:0033771
Psat3g164640 GO:0005247	GO:0009671	GO:0009705	GO:0015112	GO:0022857	GO:0034707	GO:0034765	GO:0043231
Psat3g176000 GO:0005509
Psat3g177000 GO:0003700	GO:0005634	GO:0006355	GO:0036377	GO:0043565
Psat3g180400 GO:0005634	GO:0005737
Psat3g181560 GO:0005524	GO:0005618	GO:0005634	GO:0005737	GO:0005794	GO:0005829	GO:0005886	GO:0006986	GO:0009408	GO:0009615	GO:0009617	GO:0016887	GO:0031072	GO:0034620	GO:0042026	GO:0044183	GO:0046686	GO:0051082	GO:0051085	GO:0051787
Psat3g182640 GO:0005524	GO:0005618	GO:0005634	GO:0005737	GO:0005739	GO:0005774	GO:0005794	GO:0005829	GO:0005886	GO:0006986	GO:0009266	GO:0009408	GO:0009615	GO:0009617	GO:0016567	GO:0016887	GO:0031072	GO:0031625	GO:0034620	GO:0042026	GO:0044183	GO:0046686	GO:0051082	GO:0051085	GO:0051787
Psat3g183360 GO:0005576	GO:0005618	GO:0009835	GO:0030599	GO:0042545	GO:0045330	GO:0045490	GO:0046910
Psat3g190560 GO:0006636	GO:0007623	GO:0009416	GO:0009507	GO:0009611	GO:0009625	GO:0009637	GO:0009646	GO:0009651	GO:0009695	GO:0009723	GO:0009734	GO:0009737	GO:0009751	GO:0009753	GO:0009864	GO:0009908	GO:0010038	GO:0010114	GO:0010218	GO:0033274	GO:0042542	GO:0046423	GO:0048573	GO:0050832	GO:0080186	GO:1900367
Psat3g194360 GO:0003333	GO:0005773	GO:0005774	GO:0015171	GO:0016021
Psat3g195160 GO:0005623	GO:0005739	GO:0005829	GO:0005886	GO:0006662	GO:0015035	GO:0016671	GO:0045454
Psat3g195200 GO:0004674	GO:0005524	GO:0005886	GO:0006952
Psat3g196040 GO:0005737	GO:0009055	GO:0020037	GO:0046872	GO:0047059
Psat3g197760 GO:0003677	GO:0003700	GO:0005634	GO:0006355	GO:0009908	GO:0046872
Psat3g198680 GO:0030751	GO:0032259	GO:0033802	GO:0046983
Psat3g200240 GO:0005576	GO:0005618	GO:0006949	GO:0009664	GO:0009826	GO:0016020	GO:0080022
Psat3g201520 GO:0005634	GO:0007165	GO:0009737	GO:0045892
Psat3g204320 GO:0005774	GO:0005886	GO:0009664	GO:0009832	GO:0009834	GO:0010215	GO:0031225	GO:0046658	GO:0052324
Psat3g204600 GO:0005886	GO:0006629	GO:0008081	GO:0009536	GO:0046658
Psat3g208320 GO:0005886	GO:0034051	GO:0046872	GO:0071456
Psat4g001560 GO:0000226	GO:0000278	GO:0003924	GO:0005200	GO:0005525	GO:0005737	GO:0005874	GO:0007017
Psat4g003080 GO:0005623	GO:0005829	GO:0005886	GO:0006875	GO:0007275	GO:0009506	GO:0015031	GO:0016020	GO:0016021	GO:0046915	GO:0055072	GO:1990388
Psat4g003680 GO:0004725	GO:0005737	GO:0006952	GO:1900424
Psat4g005800 GO:0005623	GO:0005886	GO:0006821	GO:0006873	GO:0008308	GO:0009414	GO:0009651	GO:0016021	GO:1901529
Psat4g008040 GO:0005315	GO:0005774	GO:0005794	GO:0009624	GO:0009643	GO:0009744	GO:0009749	GO:0010109	GO:0015120	GO:0015152	GO:0015297	GO:0015713	GO:0015714	GO:0015760	GO:0015979	GO:0016021	GO:0022857	GO:0031969	GO:0035436	GO:0071917	GO:0080167
Psat4g011960 GO:0006865	GO:0009615	GO:0016021	GO:0019048	GO:0032940	GO:0080143
Psat4g012120 GO:0004674	GO:0004712	GO:0005524	GO:0005634	GO:0005739	GO:0005829	GO:0009651	GO:0009658	GO:0010182
Psat4g012280 GO:0009698	GO:0009813	GO:0016758
Psat4g014480 GO:0001042	GO:0001650	GO:0003700	GO:0005524	GO:0005525	GO:0005654	GO:0005730	GO:0005737	GO:0006417	GO:0006970	GO:0007000	GO:0008134	GO:0008139	GO:0008284	GO:0014029	GO:0014032	GO:0015030	GO:0019904	GO:0031428	GO:0031429	GO:0033979	GO:0034512	GO:0034513	GO:0042306	GO:0045893	GO:0046982	GO:0062064	GO:0062065
Psat4g018840 GO:0005634	GO:0009611	GO:0031347	GO:2000022
Psat4g020200 GO:0005634	GO:0006952	GO:0009611	GO:0031347	GO:2000022
Psat4g020280 GO:0003723	GO:0005654	GO:0005730	GO:0006364	GO:0030490	GO:0030515	GO:0031965	GO:0032040	GO:0034388
Psat4g022600 GO:0003700	GO:0005516	GO:0005634	GO:0006355	GO:0009409	GO:0043565	GO:0045944	GO:0070417
Psat4g024200 GO:0005829	GO:0009228	GO:0009229	GO:0050334
Psat4g030520 GO:0005886	GO:0016021	GO:0051539
Psat4g030960 GO:0005829	GO:0008194	GO:0009636	GO:0035251	GO:0042802	GO:0043231	GO:0047893	GO:0050275	GO:0051707	GO:0080043	GO:0080044	GO:0102360	GO:0102425
Psat4g031640 GO:0004842	GO:0016567	GO:0046872	GO:0061630
Psat4g032080 GO:0004674	GO:0005524	GO:0005829	GO:0005886	GO:0006468	GO:0016021	GO:0042742
Psat4g032560 GO:0016021
Psat4g037160 GO:0009055	GO:0046872
Psat4g044240 GO:0003743	GO:0003746	GO:0006452	GO:0043022	GO:0045901	GO:0045905
Psat4g044680 GO:0012511	GO:0016021
Psat4g048800 GO:0000307	GO:0000790	GO:0002229	GO:0004693	GO:0005524	GO:0005634	GO:0005886	GO:0006468	GO:0008353	GO:0032968	GO:0042742	GO:0070816	GO:1900426	GO:1902290	GO:2000031
Psat4g057080 GO:0003677	GO:0003700	GO:0005634	GO:0008284	GO:0009880	GO:0009942	GO:0010654	GO:0048825	GO:0080167	GO:0090451
Psat4g058120 GO:0000462	GO:0005654	GO:0005730	GO:0030515	GO:0032040	GO:0034388
Psat4g058160 GO:0000287	GO:0005524	GO:0005737	GO:0005829	GO:0010264	GO:0032957	GO:0047325	GO:0052725	GO:0052726	GO:0052746
Psat4g060400 GO:0004842
Psat4g062440 GO:0003333	GO:0005886	GO:0015171	GO:0015193	GO:0015824	GO:0016021
Psat4g062920 GO:0003712	GO:0004402	GO:0005516	GO:0005634	GO:0005737	GO:0006355	GO:0007623	GO:0008270	GO:0009409	GO:0009553	GO:0009555	GO:0009611	GO:0009651	GO:0009733	GO:0009734	GO:0009737	GO:0009738	GO:0009743	GO:0009751	GO:0009753	GO:0010167	GO:0010182	GO:0016567	GO:0042542	GO:0051973
Psat4g063120 GO:0001650	GO:0003723	GO:0005654	GO:0005730	GO:0005732	GO:0005737	GO:0006364	GO:0016020	GO:0030515	GO:0031428	GO:0032040	GO:0045296	GO:0070761	GO:1990226
Psat4g067360 GO:0003677	GO:0003700	GO:0005634	GO:0009873	GO:0019760	GO:0050832
Psat4g069960 GO:0016021
Psat4g070520 GO:0004575	GO:0005775	GO:0005985	GO:0016021
Psat4g070720 GO:0005576	GO:0005618	GO:0005783	GO:0009506	GO:0009707	GO:0016021	GO:0050832
Psat4g072440 GO:0003700	GO:0005634	GO:0006355	GO:0046872
Psat4g073120 GO:0003700	GO:0005634	GO:0006952	GO:0009624	GO:0009873	GO:0010087	GO:0010200	GO:0051301
Psat4g076320 GO:0005886	GO:0006813	GO:0009674	GO:0015079	GO:0016020	GO:0016021
Psat4g078160 GO:0000160	GO:0003700	GO:0005634	GO:0045893
Psat4g080320 GO:0016491
Psat4g080720 GO:0003700	GO:0005634	GO:0007275	GO:0009751	GO:0030154	GO:0043565
Psat4g083280 GO:0004601	GO:0005576	GO:0006979	GO:0020037	GO:0042744	GO:0046872
Psat4g085120 GO:0000139	GO:0005794	GO:0009834	GO:0016021	GO:0045491	GO:0045492
Psat4g086560 GO:0000302	GO:0004672	GO:0004674	GO:0004708	GO:0005524	GO:0005634	GO:0005737	GO:0006468	GO:0007346	GO:0009409	GO:0009414	GO:0009651	GO:0009737	GO:0009738	GO:0010082	GO:0019901	GO:0023014	GO:0031098	GO:0032147	GO:0046777	GO:0048235	GO:0051301	GO:0051510	GO:0090333
Psat4g088560 GO:0005524	GO:0005829	GO:0006952	GO:0012505	GO:0043130	GO:0043531
Psat4g088600 GO:0005524	GO:0005829	GO:0006952	GO:0012505	GO:0043130	GO:0043531
Psat4g088720 GO:0004322	GO:0005507	GO:0005576	GO:0005615	GO:0005886	GO:0006826	GO:0016491	GO:0055072
Psat4g089880 GO:0009535	GO:0009654	GO:0010207	GO:0010242	GO:0042549
Psat4g098920 GO:0005576	GO:0008810	GO:0030245	GO:0071555
Psat4g101360 GO:0000326	GO:0004559	GO:0006013	GO:0030246	GO:0046872
Psat4g103320 GO:0005576	GO:0009536	GO:0016042	GO:0016298
Psat4g103920 GO:0008104	GO:0015031
Psat4g104000 GO:0005576	GO:0016042	GO:0016788	GO:0042335
Psat4g106160 GO:0000272	GO:0004568	GO:0006032	GO:0008061
Psat4g108880 GO:0016021	GO:0016567	GO:0016740	GO:0046872
Psat4g111600 GO:0004674	GO:0005524	GO:0005623	GO:0005634	GO:0005737	GO:0005794	GO:0005886	GO:0006468	GO:0007623	GO:0009536	GO:0009637	GO:0009638	GO:0009882	GO:0009902	GO:0010118	GO:0010181	GO:0010362	GO:0016020	GO:0016301	GO:0018298	GO:0042802	GO:0046777
Psat4g113960 GO:0000822	GO:0005737	GO:0005794	GO:0005886	GO:0006817	GO:0015114	GO:0016021	GO:0016036
Psat4g116480 GO:0005310	GO:0005743	GO:0006839	GO:0008272	GO:0015116	GO:0015117	GO:0015131	GO:0015140	GO:0015141	GO:0015297	GO:0015709	GO:0015729	GO:0016021	GO:0017077	GO:0035435	GO:0071422	GO:0071423	GO:0071456	GO:1902600
Psat4g117960 GO:0005634	GO:0006952	GO:0007275	GO:0040008	GO:0043565	GO:0045893	GO:0046983
Psat4g126480 GO:0000079	GO:0000307	GO:0005634	GO:0005737	GO:0006468	GO:0016538	GO:0019901	GO:0044772	GO:0051301
Psat4g129600 GO:0003677	GO:0003700	GO:0005634	GO:0006109	GO:0006110	GO:0006629	GO:0008610	GO:0009744	GO:0009873	GO:0019432	GO:0019900	GO:1901959
Psat4g134880 GO:0001228	GO:0003677	GO:0003700	GO:0005634	GO:0046983
Psat4g137600 GO:0004176	GO:0004222	GO:0005524	GO:0005739	GO:0005743	GO:0008053	GO:0009507	GO:0009535	GO:0009536	GO:0009706	GO:0009793	GO:0009941	GO:0016021	GO:0016464	GO:0034982	GO:0042407	GO:0045037	GO:0046872	GO:0062091	GO:0065003
Psat4g138880 GO:0004867	GO:0015066
Psat4g140440 GO:0004674	GO:0005524	GO:0005886	GO:0016021	GO:0046777
Psat4g143880 GO:0004869	GO:0005576	GO:0005783	GO:0005829	GO:0006952	GO:0006972	GO:0006979	GO:0009409	GO:0009414	GO:0050897
Psat4g144600 GO:0006355	GO:0007623
Psat4g146960 GO:0003729	GO:0005509	GO:0005544	GO:0005794	GO:0006970	GO:0009408	GO:0009409	GO:0009414	GO:0009506	GO:0009651	GO:0009737
Psat4g148880 GO:0000978	GO:0003700	GO:0005634	GO:0006355	GO:0009555	GO:0009793	GO:0010262	GO:0016602	GO:0045892	GO:0048316	GO:0048510	GO:0055046
Psat4g152560 GO:0006952	GO:0016020
Psat4g152680 GO:0005576	GO:0016042	GO:0016298
Psat4g155440 GO:0004366	GO:0005783	GO:0010143	GO:0016020	GO:0016021	GO:0016024	GO:0016791	GO:0090447	GO:0102420
Psat4g156600 GO:0004650	GO:0005975	GO:0016021
Psat4g157480 GO:0005516	GO:0006457	GO:0006914	GO:0009408	GO:0009506	GO:0009817	GO:0010228	GO:0010508	GO:0012502	GO:0050832	GO:0051087
Psat4g159720 GO:0004672	GO:0005524	GO:0005634	GO:0009585	GO:0009637	GO:0009640	GO:0009658	GO:0010017	GO:0010100	GO:0010114	GO:0010218	GO:0016604	GO:0016605	GO:0016607	GO:0042802	GO:0048575	GO:0080008	GO:2000028
Psat4g161040 GO:0005737	GO:0005886	GO:0007049	GO:0007275	GO:0009737
Psat4g162880 GO:0003677	GO:0003700	GO:0005634	GO:0006355	GO:0006952	GO:0009269	GO:0009611	GO:0009718	GO:0009737	GO:0009738	GO:0009753	GO:0009963	GO:0010200	GO:0010374	GO:0019900	GO:0043425	GO:0043565	GO:0043619	GO:0045893	GO:0046983	GO:0051090	GO:0051289	GO:0106167	GO:2000068	GO:2000652
Psat4g163120 GO:0005388	GO:0005524	GO:0005623	GO:0006816	GO:0006874	GO:0008553	GO:0030176	GO:0046872	GO:0070588
Psat4g164440 GO:0009416	GO:0009522	GO:0009523	GO:0009535	GO:0009768	GO:0016021	GO:0016168	GO:0018298	GO:0046872
Psat4g165280 GO:0004857	GO:0005576	GO:0005618	GO:0030599	GO:0042545	GO:0045330	GO:0045490
Psat4g165880 GO:0005634	GO:0005737	GO:0009737	GO:0009744	GO:0009749	GO:0042594	GO:0046872	GO:1902074	GO:1905582
Psat4g167400 GO:0005524	GO:0005829	GO:0005886	GO:0008361	GO:0009637	GO:0009639	GO:0009640	GO:0009733	GO:0009734	GO:0009926	GO:0009958	GO:0010218	GO:0010329	GO:0010540	GO:0010541	GO:0016021	GO:0016887	GO:0042626	GO:0043481	GO:0048364	GO:0048443	GO:0048527	GO:0055085	GO:0060918	GO:0090691
Psat4g168720 GO:0009534	GO:0009570	GO:0016165	GO:0031408	GO:0046872
Psat4g171240 GO:0000272	GO:0004568	GO:0005576	GO:0005618	GO:0006032
Psat4g175600 GO:0000272	GO:0004568	GO:0005615	GO:0006032
Psat4g175720 GO:0000272	GO:0004568	GO:0005615	GO:0006032
Psat4g176240 GO:0003333	GO:0005886	GO:0009536	GO:0015171	GO:0015293	GO:0016021	GO:0043090	GO:0080167
Psat4g177600 GO:0005524	GO:0005525	GO:0008728	GO:0009507	GO:0009611	GO:0009737	GO:0015969	GO:0016301
Psat4g178680 GO:0000775	GO:0001228	GO:0005634	GO:0005694	GO:0008168	GO:0008270	GO:0010385	GO:0031490	GO:0034968	GO:0040029	GO:0042054
Psat4g180200 GO:0002253	GO:0006952
Psat4g180280 GO:0000027	GO:0005524	GO:0005654	GO:0005730	GO:0006364	GO:0009506	GO:0009553	GO:0009738	GO:0009941	GO:0016887	GO:0030687	GO:0048638
Psat4g184440 GO:0005737	GO:0016702	GO:0031408	GO:0046872
Psat4g186560 GO:0005739	GO:0005829	GO:0006952	GO:0009507
Psat4g188080 GO:0004564	GO:0005975
Psat4g189480 GO:0003333	GO:0005886	GO:0009536	GO:0015171	GO:0015293	GO:0016021	GO:0043090	GO:0080167
Psat4g192240 GO:0005634	GO:0005783	GO:0005788	GO:0005886	GO:0009611	GO:0009850	GO:0010179	GO:0016787	GO:0046872
Psat4g196000 GO:0005506	GO:0005737	GO:0019310	GO:0019853	GO:0050113
Psat4g196880 GO:0045735
Psat4g196960 GO:0045735
Psat4g198360 GO:0000326	GO:0005618	GO:0005773	GO:0005774	GO:0005794	GO:0005886	GO:0006833	GO:0009505	GO:0009506	GO:0009705	GO:0009941	GO:0015200	GO:0015250	GO:0016021	GO:0042802	GO:0042807
Psat4g202240 GO:0005886	GO:0007267	GO:0048032
Psat4g202560 GO:0005886	GO:0009901	GO:0010930	GO:0016021
Psat4g202960 GO:0005506	GO:0006631	GO:0016021	GO:0018685	GO:0020037	GO:0070330
Psat4g203680 GO:0005381	GO:0005384	GO:0005623	GO:0005783	GO:0005789	GO:0005886	GO:0006880	GO:0010168	GO:0016020	GO:0016021	GO:0030026
Psat4g207440 GO:0030001	GO:0046872
Psat4g207480 GO:0005516	GO:0005886	GO:0006952	GO:0009607	GO:0016021
Psat4g215000 GO:0003677	GO:0005634
Psat4g216600 GO:0000325	GO:0005524	GO:0005774	GO:0008559	GO:0009506	GO:0009624	GO:0016020	GO:0016021	GO:0016887	GO:0042626	GO:0055085
Psat4g217440 GO:0004674	GO:0005524	GO:0005634	GO:0005737	GO:0007165	GO:0009409	GO:0009611	GO:0009651	GO:0010555	GO:0043266	GO:0051365	GO:0055075
Psat4g218040 GO:0000287	GO:0004427	GO:0005634	GO:0005654	GO:0005737	GO:0005829	GO:0005985	GO:0006796	GO:0019915	GO:0042546	GO:2000904
Psat4g221080 GO:0005576
Psat4g224320 GO:0009055	GO:0031225	GO:0046658	GO:0046872
Psat4g225000 GO:0003677	GO:0003700	GO:0005634	GO:0006952	GO:0009873	GO:0010200
Psat4g225040 GO:0003677	GO:0003700	GO:0005634	GO:0006952	GO:0009873	GO:0010200
Psat4g225080 GO:0005524	GO:0005623	GO:0005886	GO:0008553	GO:0016021	GO:0046872	GO:0051453	GO:0120029	GO:1902600
Psat4g225640 GO:0005524	GO:0005886	GO:0008553	GO:0016021	GO:0046872	GO:0120029
Psat4g226280 GO:0005886	GO:0016021	GO:0022857
Psat4g226520 GO:0005351	GO:0005358	GO:0005886	GO:0005887	GO:0009414	GO:0009506	GO:0009536	GO:0009651	GO:0009679	GO:0009737	GO:0015145	GO:0015749	GO:0046323
Psat4g228800 GO:0000287	GO:0005524	GO:0005634	GO:0005737	GO:0005783	GO:0009611	GO:0032957	GO:0047325	GO:0047484	GO:0052725	GO:0052726	GO:0052746
Psat5g000880 GO:0000049	GO:0002161	GO:0004813	GO:0005524	GO:0005739	GO:0005829	GO:0006400	GO:0006419	GO:0008270	GO:0009507	GO:0016597
Psat5g001640 GO:0003677	GO:0005524	GO:0005634	GO:0005663	GO:0006261	GO:0006281
Psat5g006240 GO:0005576	GO:0005618	GO:0005975	GO:0006076	GO:0042803	GO:0042973	GO:0046658	GO:0071555
Psat5g006360 GO:0005524	GO:0005978	GO:0008878	GO:0009501	GO:0009507	GO:0019252
Psat5g007720 GO:0000326	GO:0005770	GO:0005795	GO:0048316
Psat5g008960 GO:0004197	GO:0005615	GO:0005618	GO:0005764	GO:0005886	GO:0010623	GO:0042742	GO:0051603
Psat5g010400 GO:0005516	GO:0006952	GO:0009607	GO:0016021
Psat5g010520 GO:0006006	GO:0009507	GO:0019253	GO:0047100	GO:0050661	GO:0051287
Psat5g010800 GO:0005507	GO:0005576	GO:0016491
Psat5g011080 GO:0005507	GO:0009055	GO:0009535
Psat5g012800 GO:0003746	GO:0005634	GO:0043434	GO:0045927
Psat5g014280 GO:0003924	GO:0005200	GO:0005525	GO:0005737	GO:0005874	GO:0007017
Psat5g015320 GO:0005886	GO:0006807	GO:0009506	GO:0015031	GO:0015333	GO:0016021	GO:0035673	GO:0042937	GO:0042938	GO:0042939	GO:1904680
Psat5g016240 GO:0004518	GO:0005634	GO:0016567	GO:0030891	GO:0031063	GO:0043565	GO:0045892	GO:0050832
Psat5g017480 GO:0009922	GO:0019367	GO:0030148	GO:0030176	GO:0030497	GO:0034625	GO:0034626	GO:0042761	GO:0071215
Psat5g018680 GO:0005886	GO:0016021
Psat5g022240 GO:0004674	GO:0005524	GO:0005634	GO:0005737	GO:0009637	GO:0009640	GO:0009785	GO:0018105
Psat5g023160 GO:0003677	GO:0003700	GO:0005509	GO:0005634	GO:0010091	GO:0042803	GO:0046982	GO:0071333
Psat5g029920 GO:0004866
Psat5g032440 GO:0004177	GO:0005737	GO:0005783	GO:0005829	GO:0005886	GO:0006508	GO:0008270	GO:0009926	GO:0010013	GO:0031090	GO:0042277	GO:0043171	GO:0070006
Psat5g040720 GO:0004674	GO:0005524	GO:0005886	GO:0006468	GO:0007166	GO:0016021	GO:0030247
Psat5g042280 GO:0016747
Psat5g044720 GO:0003700	GO:0005634	GO:0006355	GO:0009723	GO:0009737	GO:0009751	GO:0009753	GO:0010200	GO:0010929	GO:0019760	GO:0046686	GO:1901001
Psat5g048000 GO:0003677	GO:0005634
Psat5g048560 GO:0004084	GO:0009097	GO:0009098	GO:0009099	GO:0009507	GO:0052654	GO:0052655	GO:0052656	GO:0071669
Psat5g057760 GO:0003924	GO:0005525	GO:0006412	GO:0009507	GO:0045727
Psat5g061640 GO:0009814	GO:0010200	GO:0016567	GO:0061630
Psat5g063960 GO:0003677	GO:0003700	GO:0005634	GO:0007275	GO:0009873	GO:0045893	GO:0048510	GO:0050832
Psat5g067360 GO:0004601	GO:0005618	GO:0005794	GO:0005829	GO:0006979	GO:0009809	GO:0010089	GO:0020037	GO:0042744	GO:0046872	GO:0048046	GO:1901430
Psat5g069160 GO:0005576	GO:0005618	GO:0006949	GO:0009664	GO:0016020
Psat5g069520 GO:0009694	GO:0009696	GO:0016787	GO:0016788	GO:0033473	GO:0048367	GO:0080030	GO:0080031	GO:0080032
Psat5g075760 GO:0005634	GO:0005737	GO:0006606	GO:0008139	GO:0008536	GO:0061608
Psat5g079240 GO:0004805	GO:0005992	GO:0006970	GO:0006979	GO:0009507	GO:0009651	GO:0015927
Psat5g080280 GO:0005829	GO:0008289	GO:0016020	GO:0035627	GO:0120009	GO:1902387	GO:1902388
Psat5g081040 GO:0004185	GO:0005576	GO:0005618	GO:0005773	GO:0051603
Psat5g081280 GO:0004022	GO:0005737	GO:0008270
Psat5g082560 GO:0005783	GO:0005789	GO:0005886	GO:0005887	GO:0008643	GO:0016021	GO:0051119	GO:0051260
Psat5g086480 GO:0004028	GO:0004029	GO:0005634	GO:0005773	GO:0005783	GO:0005794	GO:0006081	GO:0009269	GO:0009506	GO:0009536	GO:0009651	GO:0009737	GO:0043878
Psat5g086600 GO:0003700	GO:0005634	GO:0009611	GO:0009788	GO:0019900	GO:0071456
Psat5g087680 GO:0005783	GO:0009694	GO:0009753	GO:0009850	GO:0010112	GO:0010179	GO:0016787	GO:0046872	GO:1990206
Psat5g087960 GO:0005537	GO:0046872
Psat5g090800 GO:0003824	GO:0005886	GO:0019898
Psat5g092520 GO:0005524	GO:0016021	GO:0016887	GO:0042626	GO:0055085
Psat5g099120 GO:0004072	GO:0004412	GO:0005524	GO:0009067	GO:0009086	GO:0009088	GO:0009089	GO:0009090	GO:0009507	GO:0009570	GO:0050661
Psat5g100240 GO:0000138	GO:0005768	GO:0005794	GO:0005802	GO:0016021	GO:0032580	GO:0033481	GO:0050378	GO:0050829	GO:0050832
Psat5g102080 GO:0003993	GO:0005576	GO:0009845	GO:0009846	GO:0046872
Psat5g103560 GO:0004032	GO:0005829	GO:0008106	GO:0009813	GO:0016491	GO:0033808
Psat5g104720 GO:0009507	GO:0016279	GO:0018026	GO:0030785
Psat5g107760 GO:0004185
Psat5g109320 GO:0009820	GO:0047037
Psat5g109400 GO:0004185
Psat5g109800 GO:0005507	GO:0005576	GO:0008447	GO:0009506
Psat5g110200 GO:0008810	GO:0009835	GO:0030245
Psat5g111360 GO:0005507	GO:0006809	GO:0008131	GO:0009308	GO:0009738	GO:0048038	GO:0052593	GO:0052594	GO:0052595	GO:0052596
Psat5g112800 GO:0005576	GO:0005783	GO:0005794	GO:0009506	GO:0017040	GO:0042759	GO:0046512	GO:0046514	GO:0102121
Psat5g113000 GO:0004185
Psat5g114800 GO:0003677	GO:0004674	GO:0005524	GO:0005634	GO:0006974	GO:0008380	GO:0051321	GO:2001020
Psat5g123760 GO:0004674	GO:0005524	GO:0045087
Psat5g124000 GO:0003676	GO:0003700	GO:0005634	GO:0006355	GO:0007275	GO:0040008	GO:0046872
Psat5g124680 GO:0004721	GO:0004722	GO:0004724	GO:0005634	GO:0005829	GO:0009409	GO:0009414	GO:0009737	GO:0009738	GO:0009788	GO:0010119	GO:0010360	GO:0016791	GO:0019900	GO:0019901	GO:0046872
Psat5g126120 GO:0007275	GO:0009507	GO:0009741	GO:0015995	GO:0016021	GO:0031969
Psat5g127360 GO:0016021	GO:0046686
Psat5g128200 GO:0001933	GO:0004721	GO:0005634	GO:0006357	GO:0008420	GO:0046872	GO:2000134
Psat5g128640 GO:0000166	GO:0009636	GO:0016491	GO:0018580	GO:0050136	GO:0055114
Psat5g129160 GO:0005634	GO:0019538
Psat5g129280 GO:0005829	GO:0009813	GO:0046872	GO:0051213	GO:0080167	GO:0097237	GO:0120091	GO:2000022
Psat5g130040 GO:0002238	GO:0007568	GO:0009620	GO:0009624	GO:0010150	GO:0010193
Psat5g140720 GO:0003993	GO:0005576	GO:0046872
Psat5g142400 GO:0005576	GO:0005618	GO:0005985	GO:0016157	GO:0080165
Psat5g143400 GO:0005777	GO:0006952	GO:0018858	GO:0019605	GO:0019761	GO:0047760
Psat5g145920 GO:0005634	GO:0005737	GO:0005777	GO:0007165	GO:0009638	GO:0016567
Psat5g147480 GO:0004842	GO:0005524	GO:0005634	GO:0005737	GO:0006511	GO:0009960	GO:0061631
Psat5g150360 GO:0000917	GO:0005525	GO:0046872
Psat5g162960 GO:0000812	GO:0005524	GO:0006281	GO:0006310	GO:0031011	GO:0035267	GO:0043139	GO:0071339	GO:0097255
Psat5g164120 GO:0000502	GO:0005634	GO:0005829	GO:0006281	GO:0010499	GO:0016504	GO:0070577	GO:0070628
Psat5g166600 GO:0004176	GO:0005524	GO:0005618	GO:0005739	GO:0009507	GO:0009532	GO:0009535	GO:0009536	GO:0009570	GO:0009658	GO:0009706	GO:0009941	GO:0010380	GO:0031897	GO:0045036	GO:0045037
Psat5g169320 GO:0004497	GO:0005506	GO:0016705	GO:0020037
Psat5g170400 GO:0004497	GO:0005506	GO:0016020	GO:0016705	GO:0016709	GO:0020037
Psat5g184520 GO:0003735	GO:0005829	GO:0006412	GO:0009506	GO:0009536	GO:0015935	GO:0019843	GO:0022627	GO:0045903
Psat5g186120 GO:0004707	GO:0005524	GO:0005634	GO:0005737	GO:0010468	GO:0035556
Psat5g187720 GO:0004674	GO:0005524	GO:0005634	GO:0005886	GO:0006952	GO:0030957	GO:1900426
Psat5g189160 GO:0005509	GO:0009535	GO:0009654	GO:0015979	GO:0019898
Psat5g190960 GO:0004674	GO:0005524	GO:0005886	GO:0016021
Psat5g195080 GO:0003677	GO:0004386	GO:0005524	GO:0005634	GO:0006325	GO:0009506
Psat5g200040 GO:0009522	GO:0009523	GO:0009535	GO:0009765	GO:0016021	GO:0016168	GO:0018298	GO:0046872
Psat5g200320 GO:0000160	GO:0005634	GO:0048511
Psat5g204320 GO:0005509	GO:0009543	GO:0009654	GO:0015979	GO:0019898
Psat5g207160 GO:0005737	GO:0048312
Psat5g207280 GO:0004851	GO:0009236	GO:0019354	GO:0032259	GO:0043115	GO:0051266	GO:0051287
Psat5g210200 GO:0003838	GO:0005773	GO:0005783	GO:0009506	GO:0009536	GO:0009793	GO:0016126	GO:0032259
Psat5g213720 GO:0003700	GO:0005634	GO:0006355	GO:0009739	GO:0043565
Psat5g216240 GO:0030751	GO:0032259	GO:0033802	GO:0046983
Psat5g217440 GO:0005509	GO:0005544
Psat5g217560 GO:0003712	GO:0005634	GO:0006355	GO:0009649	GO:0032922
Psat5g223080 GO:0005737	GO:0009694	GO:0009753	GO:0080131
Psat5g226600 GO:0004857
Psat5g227000 GO:0005576	GO:0005618	GO:0030599	GO:0042545	GO:0045330	GO:0045490	GO:0046910
Psat5g227840 GO:0004857
Psat5g231800 GO:0005634	GO:0009507	GO:0009534	GO:0009535	GO:0009579	GO:0009773	GO:0009780	GO:0009941	GO:0015979	GO:0016021	GO:0030093	GO:0031969	GO:0042550	GO:0050821
Psat5g233760 GO:0005506	GO:0005789	GO:0016021	GO:0016099	GO:0016709	GO:0020037	GO:0102811
Psat5g237960 GO:0005525	GO:0005730	GO:0042254
Psat5g238120 GO:0005539	GO:0005618	GO:0005739	GO:0005774	GO:0005794	GO:0005829	GO:0030246	GO:0048046	GO:0071456	GO:0099503	GO:1904383
Psat5g244000 GO:0005773	GO:0005829	GO:0005886	GO:0009055	GO:0009507	GO:0031225	GO:0046658	GO:0048046	GO:0099503
Psat5g245440 GO:0003677	GO:0005634	GO:0006355
Psat5g248640 GO:0005737	GO:0009733	GO:0009734	GO:0009826	GO:0010252	GO:0010279	GO:0016881
Psat5g249480 GO:0003756	GO:0005576	GO:0005623	GO:0005829	GO:0045454
Psat5g256760 GO:0000272	GO:0004568	GO:0006032	GO:0008061
Psat5g257520 GO:0005618	GO:0030145	GO:0045735	GO:0048046
Psat5g257560 GO:0005618	GO:0030145	GO:0045735	GO:0048046
Psat5g258200 GO:0005618	GO:0030145	GO:0045735	GO:0048046
Psat5g262040 GO:0005507	GO:0005576	GO:0016491
Psat5g262440 GO:0005524	GO:0005829	GO:0005886	GO:0006457	GO:0009408	GO:0009506	GO:0009536	GO:0031072	GO:0046872	GO:0051082
Psat5g265240 GO:0004601	GO:0005576	GO:0005783	GO:0006979	GO:0009269	GO:0009409	GO:0009505	GO:0009506	GO:0020037	GO:0042538	GO:0042744	GO:0046872
Psat5g265720 GO:0003700	GO:0005634	GO:0006355	GO:0043565
Psat5g267880 GO:0005337	GO:0005886	GO:0015858	GO:0016021
Psat5g271080 GO:0000287	GO:0004301	GO:0005777	GO:0005782	GO:0005829	GO:0006625	GO:0009636	GO:0010628	GO:0015643	GO:0016311	GO:0016791	GO:0019373	GO:0033885	GO:0042577	GO:0042632	GO:0042759	GO:0042803	GO:0046272	GO:0046839	GO:0070062	GO:0090181	GO:0097176
Psat5g271400 GO:0004842	GO:0005789	GO:0006970	GO:0009409	GO:0009414	GO:0009611	GO:0009723	GO:0016021	GO:0016567	GO:0043161	GO:0046872
Psat5g274280 GO:0005886	GO:0009834	GO:0031225
Psat5g274960 GO:0004842	GO:0016021	GO:0016567	GO:0016740	GO:0046872
Psat5g275000 GO:0003677	GO:0003700	GO:0005634	GO:0009555	GO:0045893
Psat5g276200 GO:0005773	GO:0005794	GO:0009506	GO:0016021	GO:0016413
Psat5g277880 GO:0004565	GO:0005618	GO:0005773	GO:0005975	GO:0030246	GO:0048046
Psat5g278720 GO:0005516	GO:0005886	GO:0009817	GO:0016021
Psat5g279360 GO:0005886	GO:0015250	GO:0016021
Psat5g281240 GO:0004185	GO:0005576	GO:0005773	GO:0051603
Psat5g281640 GO:0003729	GO:0004672	GO:0004674	GO:0005524	GO:0005623	GO:0005634	GO:0005737	GO:0005773	GO:0005886	GO:0006468	GO:0007623	GO:0009637	GO:0009638	GO:0009882	GO:0009898	GO:0009903	GO:0009904	GO:0009986	GO:0010119	GO:0010155	GO:0010181	GO:0010362	GO:0016301	GO:0018298	GO:0042802	GO:0046777
Psat5g283040 GO:0000786	GO:0003677	GO:0005634	GO:0046982
Psat5g283160 GO:0000786	GO:0000790	GO:0003677	GO:0005634	GO:0006325	GO:0006342	GO:0046982
Psat5g285760 GO:0005886	GO:0010044	GO:0015137	GO:0015297	GO:0015746	GO:0016021	GO:0035618	GO:0042910
Psat5g286600 GO:0000139	GO:0004252	GO:0005794	GO:0016021
Psat5g288000 GO:0003723	GO:0003729	GO:0003730	GO:0005737	GO:0005829	GO:0006417	GO:0010608
Psat5g288080 GO:0000166	GO:0006281	GO:0009507
Psat5g289080 GO:0006633	GO:0008610	GO:0016874
Psat5g292240 GO:0004564	GO:0005975
Psat5g299160 GO:0005887	GO:0008271	GO:0009506	GO:0015293	GO:0015301
Psat5g304480 GO:0003723	GO:0004386	GO:0004525	GO:0005524	GO:0005634	GO:0005737	GO:0006353	GO:0009944	GO:0010050	GO:0010216	GO:0010267	GO:0010492	GO:0010599	GO:0016442	GO:0030422	GO:0046872	GO:0048608	GO:0051214	GO:0090501
Psat5g308000 GO:0002237	GO:0003700	GO:0005634	GO:0009611	GO:0009751	GO:0010200	GO:0031347	GO:0042742	GO:0043565	GO:0045892	GO:0050832
Psat6g000240 GO:0005524	GO:0005777	GO:0009611	GO:0009695	GO:0016874
Psat6g000320 GO:0005524	GO:0005777	GO:0009611	GO:0009695	GO:0016874
Psat6g001000 GO:0004556	GO:0005509	GO:0005576	GO:0005829	GO:0005975	GO:0103025
Psat6g002880 GO:0005576	GO:0005618	GO:0006952
Psat6g004760 GO:0004031	GO:0005576	GO:0007275	GO:0102797	GO:0102798
Psat6g006520 GO:0000932	GO:0002229	GO:0002237	GO:0003729	GO:0005829	GO:0009536	GO:0009737	GO:0012501	GO:0030371	GO:0031347	GO:0042742	GO:0050832	GO:0051607	GO:0060548
Psat6g011000 GO:0004497	GO:0005506	GO:0006952	GO:0009535	GO:0009695	GO:0009941	GO:0016125	GO:0016491	GO:0016705	GO:0020037	GO:0031408	GO:0047987	GO:0055114
Psat6g012960 GO:0005886	GO:0009738	GO:1900458
Psat6g015280 GO:0004067	GO:0005737	GO:0008798	GO:0016540
Psat6g016000 GO:0004185	GO:0005576	GO:0005618	GO:0005773	GO:0051603
Psat6g017520 GO:0003700	GO:0005634	GO:0043565	GO:0045893	GO:0046982
Psat6g021360 GO:0004497	GO:0005506	GO:0009926	GO:0009934	GO:0009963	GO:0010223	GO:0016021	GO:0016117	GO:0016705	GO:0020037
Psat6g021840 GO:0000302	GO:0005737	GO:0006457	GO:0009408	GO:0009651	GO:0042542	GO:0043621	GO:0051082	GO:0051259
Psat6g026680 GO:0002237	GO:0003700	GO:0005634	GO:0009751	GO:0010200	GO:0031347	GO:0042742	GO:0042802	GO:0043565	GO:0050832
Psat6g032520 GO:0000139	GO:0005794	GO:0016021	GO:0045489	GO:0047262	GO:0071555
Psat6g033240 GO:0004674	GO:0005524	GO:0016021	GO:0016324	GO:0045177
Psat6g033360 GO:0003677	GO:0003917	GO:0005694	GO:0006265	GO:0046872
Psat6g037720 GO:0009705	GO:0015250	GO:0016021	GO:0042807
Psat6g038880 GO:0004722	GO:0004724	GO:0005634	GO:0005829	GO:0009738	GO:0009788	GO:0010030	GO:0046872
Psat6g039280 GO:0005315	GO:0006817	GO:0015293	GO:0016021
Psat6g039960 GO:0005576	GO:0005886	GO:0007275	GO:0009505	GO:0009834	GO:0016021	GO:0044568	GO:0071555	GO:1905177	GO:2000652
Psat6g042440 GO:0005313	GO:0005886	GO:0015189	GO:0016020	GO:0016021	GO:0051938
Psat6g042680 GO:0005739	GO:0005829	GO:0006952
Psat6g045240 GO:0004497	GO:0005509	GO:0005811	GO:0009737	GO:0009819	GO:1990137
Psat6g050480 GO:0005773	GO:0005774	GO:0009507	GO:0016021	GO:0016491	GO:0019904	GO:0046872
Psat6g050520 GO:0016021	GO:0016491	GO:0046872
Psat6g051760 GO:0030001	GO:0046872
Psat6g052400 GO:0005737	GO:0005829	GO:0009970	GO:0016846	GO:0018826	GO:0019346	GO:0019458	GO:0030170	GO:0042631	GO:0051289
Psat6g052920 GO:0004843	GO:0006511	GO:0016579
Psat6g054840 GO:0005634	GO:0005829	GO:0005886	GO:0007049	GO:0008289	GO:0051301	GO:0071365	GO:1901703
Psat6g055200 GO:0003677	GO:0003700	GO:0005634	GO:0006952	GO:0009867	GO:0009873	GO:0010200
Psat6g055440 GO:0031418	GO:0046872	GO:0047998
Psat6g056160 GO:0004497	GO:0005506	GO:0005789	GO:0016021	GO:0016705	GO:0020037
Psat6g061480 GO:0003700	GO:0005634	GO:0006355	GO:0008356	GO:0009630	GO:0009956	GO:0043565	GO:0048364	GO:0048366	GO:0051457	GO:0090610
Psat6g061800 GO:0000145	GO:0005576	GO:0005618	GO:0005829	GO:0005856	GO:0006887	GO:0006893	GO:0008104	GO:0009524	GO:0048471
Psat6g062600 GO:0004672	GO:0004674	GO:0005524	GO:0005886	GO:0006468	GO:0009755	GO:0010067	GO:0010087	GO:0010183	GO:0016021	GO:0030154	GO:0046777	GO:0090406
Psat6g070000 GO:0005634	GO:0005737	GO:0005773	GO:0005829	GO:0005886	GO:0006511	GO:0010224	GO:0016567	GO:0019941	GO:0031386	GO:0031625
Psat6g073960 GO:0005635	GO:0005643	GO:0006952	GO:0009409	GO:0009733	GO:0016973	GO:0017056	GO:0031965
Psat6g077760 GO:0003723	GO:0003724	GO:0005524	GO:0005634	GO:0005635	GO:0005737	GO:0005829	GO:0005886	GO:0008186	GO:0009408	GO:0009409	GO:0009737	GO:0010494	GO:0016973
Psat6g080560 GO:0005634	GO:0005737
Psat6g081800 GO:0005576	GO:0016042	GO:0016788
Psat6g083200 GO:0009055	GO:0031225	GO:0046658	GO:0046872
Psat6g091520 GO:0004252	GO:0005615	GO:0005829
Psat6g093040 GO:0000302	GO:0005524	GO:0005886	GO:0016021	GO:0016887	GO:0042626	GO:0042908	GO:0055085
Psat6g096160 GO:0005829	GO:0009813	GO:0046872	GO:0051213	GO:0080167	GO:0097237	GO:0120091	GO:2000022
Psat6g096320 GO:0002229	GO:0002239	GO:0009617	GO:0009620	GO:0009751	GO:0010150	GO:0046244	GO:0046872	GO:0051213
Psat6g098680 GO:0005887	GO:0008519	GO:0019740
Psat6g103200 GO:0000226	GO:0005509	GO:0005513	GO:0019722	GO:0030234
Psat6g104560 GO:0000139	GO:0000822	GO:0005737	GO:0005789	GO:0005794	GO:0005802	GO:0005886	GO:0006799	GO:0006817	GO:0015114	GO:0016021	GO:0016036	GO:0048016
Psat6g108000 GO:0003723	GO:0003724	GO:0005524	GO:0005634
Psat6g108400 GO:0005634	GO:0006355	GO:0009409	GO:0009651	GO:0009737	GO:0009751	GO:0043565	GO:0045893	GO:0046686	GO:1901002	GO:1902584
Psat6g109400 GO:0009733	GO:0009734
Psat6g109960 GO:0003723	GO:0005730	GO:0005886	GO:0006364	GO:0006397	GO:0009553	GO:0032040
Psat6g110760 GO:0005315	GO:0005886	GO:0006817	GO:0015293	GO:0016021	GO:1901683	GO:1901684
Psat6g112000 GO:0005737	GO:0006725	GO:0008198	GO:0008270	GO:0016701	GO:0046566	GO:0050297	GO:0051213	GO:0055114
Psat6g118760 GO:0005634	GO:0005730	GO:0005737	GO:0005816	GO:0016021	GO:0030490	GO:0031965
Psat6g120040 GO:0005524	GO:0005739	GO:0009507	GO:0009536	GO:0009570	GO:0009706	GO:0010007	GO:0015979	GO:0015995	GO:0016851
Psat6g120640 GO:0000325	GO:0005524	GO:0005774	GO:0005829	GO:0008559	GO:0016020	GO:0016021	GO:0016887	GO:0042626	GO:0055085
Psat6g124160 GO:0016021
Psat6g125400 GO:0008017	GO:0009826	GO:0043622	GO:0051511	GO:0055028
Psat6g125480 GO:0003677	GO:0003700	GO:0005634	GO:0006952	GO:0009867	GO:0009873
Psat6g128320 GO:0010088	GO:0042803	GO:0043621
Psat6g128720 GO:0005886	GO:0016021	GO:0022857
Psat6g129920 GO:0003993
Psat6g132000 GO:0005829	GO:0009813	GO:0046872	GO:0051213	GO:0080167	GO:0097237	GO:0120091	GO:2000022
Psat6g134160 GO:0003951	GO:0005516	GO:0005524	GO:0005741
Psat6g134600 GO:0005730	GO:0016021	GO:0031965
Psat6g137160 GO:0003677	GO:0008824	GO:0009439
Psat6g139440 GO:0003700	GO:0005634	GO:0009414	GO:0009611	GO:0009630	GO:0009733	GO:0009734	GO:0009753	GO:0010102	GO:0045892
Psat6g140720 GO:0006493	GO:0009910	GO:0010228	GO:0016757
Psat6g143360 GO:0004674	GO:0005516	GO:0005524	GO:0005634	GO:0005737	GO:0009416	GO:0009931	GO:0018105	GO:0035556	GO:0046777	GO:0046898
Psat6g144440 GO:0004176	GO:0004222	GO:0005524	GO:0005623	GO:0005739	GO:0005829	GO:0006508	GO:0009506	GO:0009507	GO:0009658	GO:0009706	GO:0009941	GO:0016021	GO:0016464	GO:0045037	GO:0045454	GO:0062091	GO:0080093
Psat6g145800 GO:0005576	GO:0005618	GO:0042742	GO:0050832
Psat6g146200 GO:0005576	GO:0005618	GO:0042742	GO:0050832
Psat6g149840 GO:0003677	GO:0003700	GO:0005634	GO:0006355	GO:0008356	GO:0009740	GO:0009937	GO:0009939	GO:0010075	GO:0010336	GO:0034504	GO:0043565	GO:0045893	GO:0046872	GO:0048364
Psat6g149960 GO:0003723	GO:0003724	GO:0005524	GO:0005730
Psat6g151640 GO:0004630	GO:0005773	GO:0006654	GO:0006995	GO:0008610	GO:0009395	GO:0009733	GO:0016036	GO:0019375	GO:0048017	GO:0048364	GO:0060627	GO:0070290
Psat6g156320 GO:0005576	GO:0009505	GO:0052689	GO:0052793	GO:0071555
Psat6g156440 GO:0005886	GO:0009624	GO:0015333	GO:0016021	GO:0035673	GO:1904680
Psat6g160480 GO:0000421	GO:0005874	GO:0006914	GO:0006995	GO:0015031	GO:0031410
Psat6g166160 GO:0000325	GO:0005524	GO:0005774	GO:0005829	GO:0008559	GO:0016020	GO:0016021	GO:0016887	GO:0042626	GO:0055085
Psat6g166920 GO:0003700	GO:0005634	GO:0043565	GO:0045893	GO:0046982
Psat6g168600 GO:0004601	GO:0005576	GO:0005783	GO:0006979	GO:0009269	GO:0009409	GO:0009505	GO:0009506	GO:0020037	GO:0042538	GO:0042744	GO:0046872
Psat6g172520 GO:0004322	GO:0005507	GO:0005618	GO:0005774	GO:0005829	GO:0005886	GO:0006826	GO:0009505	GO:0009506	GO:0009932	GO:0031225	GO:0046658	GO:0048046	GO:0055072
Psat6g173040 GO:0005975	GO:0006108	GO:0009507	GO:0046554
Psat6g173960 GO:0004860	GO:0005634	GO:0007049	GO:0032875	GO:0045786	GO:0045839
Psat6g174720 GO:0004497	GO:0005506	GO:0005789	GO:0016021	GO:0016099	GO:0016705	GO:0016709	GO:0020037	GO:0102811
Psat6g175240 GO:0003333	GO:0005886	GO:0015171	GO:0015185	GO:0015812	GO:0016021
Psat6g176360 GO:0000139	GO:0005794	GO:0009294	GO:0009617	GO:0016021	GO:0016757	GO:0047259	GO:0051753	GO:0071555
Psat6g190600 GO:0004103	GO:0005524	GO:0009611
Psat6g193320 GO:0002183	GO:0003743	GO:0003924	GO:0005525	GO:0005829	GO:0033290	GO:0046872
Psat6g198760 GO:0005634	GO:0016567
Psat6g200480 GO:0000978	GO:0003700	GO:0005634	GO:0010200	GO:0034605	GO:0043565	GO:0043618	GO:0061408
Psat6g201240 GO:0000978	GO:0003700	GO:0005634	GO:0010200	GO:0034605	GO:0043565	GO:0043618	GO:0061408
Psat6g201400 GO:0003700	GO:0005634	GO:0009409	GO:0009631
Psat6g201440 GO:0002161	GO:0004832	GO:0005524	GO:0005576	GO:0005739	GO:0005829	GO:0006418	GO:0006438	GO:0009507	GO:0009793
Psat6g202480 GO:0005840
Psat6g203640 GO:0004674	GO:0005524	GO:0005886	GO:0016021
Psat6g204960 GO:0016021	GO:0031969
Psat6g208400 GO:0010311	GO:0031408	GO:0034440	GO:0046872	GO:0048364	GO:1900366	GO:1990136
Psat6g208440 GO:0005634	GO:0005829	GO:0006206	GO:0008252	GO:0008253	GO:0009166
Psat6g208480 GO:0005507	GO:0008131	GO:0009308	GO:0048038	GO:0052593	GO:0052594	GO:0052595	GO:0052596	GO:0052597	GO:0055114	GO:0097185
Psat6g209120 GO:0005506	GO:0005829	GO:0009228	GO:0009570	GO:0016763	GO:0052837
Psat6g210120 GO:0009506	GO:0009507	GO:0010150	GO:0016021	GO:0046658	GO:0051607	GO:0051707
Psat6g213720 GO:0003729	GO:0005737	GO:0005886	GO:0015629	GO:0046872	GO:0051015	GO:0051017
Psat6g220480 GO:0000398	GO:0071014
Psat6g229880 GO:0000741	GO:0005739	GO:0009651	GO:0010197	GO:0016021
Psat6g229920 GO:0000741	GO:0005739	GO:0009651	GO:0010197	GO:0016021
Psat6g231920 GO:0003993	GO:0005615	GO:0030145	GO:0046872
Psat6g232080 GO:0000159	GO:0005634	GO:0005730	GO:0005737	GO:0005829	GO:0006470	GO:0006952	GO:0009742	GO:0031952	GO:0072542
Psat6g237080 GO:0004563	GO:0005773	GO:0005829	GO:0005975	GO:0015929	GO:0099503	GO:0102148
Psat6g237640 GO:0003846	GO:0004622	GO:0005634	GO:0005783	GO:0005794	GO:0005886	GO:0006979	GO:0009506	GO:0009809	GO:0010043	GO:0016020	GO:0016298	GO:0016787	GO:0042542	GO:0046686	GO:0090430
Psat6g242200 GO:0001228	GO:0003677	GO:0003700	GO:0005634	GO:0005829	GO:0006355	GO:0010119	GO:0046983
Psat7g001920 GO:0004674	GO:0004712	GO:0005524	GO:0005634	GO:0005739	GO:0009651	GO:0010182
Psat7g002560 GO:0005507	GO:0005829	GO:0009416	GO:0009507	GO:0009570	GO:0009744	GO:0016151	GO:0018316	GO:0019253	GO:0019899	GO:0030674	GO:0032991	GO:0034605	GO:0044877	GO:0065003	GO:0070417	GO:0071454	GO:0080153	GO:0099080
Psat7g002960 GO:0000234	GO:0005737	GO:0006656	GO:0032259
Psat7g004080 GO:0000082	GO:0000184	GO:0002184	GO:0003723	GO:0003747	GO:0003924	GO:0005525	GO:0005829	GO:0006412	GO:0006449	GO:0006479	GO:0018444
Psat7g006480 GO:0003723	GO:0003724	GO:0005524	GO:0005634
Psat7g007320 GO:0003825	GO:0004805	GO:0005737	GO:0005829	GO:0005992
Psat7g009360 GO:0005886	GO:0006979	GO:0016021
Psat7g013080 GO:0004029	GO:0005829	GO:0009699	GO:0043878	GO:0050269
Psat7g015040 GO:0004842	GO:0009877
Psat7g019120 GO:0003677	GO:0003700	GO:0005886	GO:0006355	GO:0006979	GO:0046872
Psat7g021400 GO:0000976	GO:0000981	GO:0005634	GO:0005667	GO:0009908	GO:0045892	GO:0048856
Psat7g024800 GO:0005623	GO:0005886	GO:0009055	GO:0015035	GO:0045454
Psat7g029560 GO:0009693	GO:0009835	GO:0016847	GO:0030170
Psat7g030440 GO:0000463	GO:0000466	GO:0001650	GO:0003723	GO:0005730
Psat7g033840 GO:0000289	GO:0000932	GO:0002213	GO:0003723	GO:0004535	GO:0005634	GO:0008408	GO:0009611	GO:0017148	GO:0030015	GO:0042742	GO:0043928	GO:0046872
Psat7g034240 GO:0000287	GO:0003941	GO:0005524	GO:0006563	GO:0008721	GO:0009069	GO:0018114	GO:0030170	GO:0030378	GO:0042866	GO:0043621	GO:0070178	GO:0070179
Psat7g041480 GO:0008270	GO:0016491
Psat7g049280 GO:0003700	GO:0005634	GO:0009414	GO:0009651	GO:0009723	GO:0009737	GO:0009751	GO:0009753	GO:0009873	GO:0019760	GO:0045893	GO:0071497
Psat7g049920 GO:0000307	GO:0000790	GO:0004693	GO:0005524	GO:0005634	GO:0005886	GO:0006468	GO:0008353	GO:0032968	GO:0070816
Psat7g051800 GO:0004497	GO:0005506	GO:0016021	GO:0016705	GO:0020037
Psat7g053840 GO:0004096	GO:0005773	GO:0005774	GO:0005783	GO:0005886	GO:0009409	GO:0009414	GO:0009535	GO:0009579	GO:0009651	GO:0010287	GO:0020037	GO:0040008	GO:0099503
Psat7g061840 GO:0010431	GO:0042735	GO:0045735
Psat7g064160 GO:0001558	GO:0004198	GO:0005737	GO:0005789	GO:0005887	GO:0006508	GO:0008234	GO:0009793	GO:0009934	GO:0010008	GO:0032877	GO:0042127	GO:0090392	GO:0090628	GO:0097264	GO:2000011	GO:2000014	GO:2000024
Psat7g064640 GO:0003924	GO:0004888	GO:0004930	GO:0005525	GO:0005829	GO:0009507	GO:0009536	GO:0009707	GO:0009941	GO:0016021	GO:0043024	GO:0045036	GO:0045037	GO:0046872	GO:0051087	GO:0061927
Psat7g066120 GO:0003729	GO:0005634	GO:0005737	GO:0005829
Psat7g067000 GO:0005886	GO:0009624	GO:0015333	GO:0016021	GO:0035673	GO:1904680
Psat7g067040 GO:0005886	GO:0009624	GO:0015333	GO:0016021	GO:0035673	GO:1904680
Psat7g067360 GO:0005886	GO:0009877	GO:0015105	GO:0015267	GO:0015700	GO:0016021	GO:0043661	GO:0046685	GO:0080170
Psat7g069920 GO:0003700	GO:0005634	GO:0043565
Psat7g070240 GO:0005506	GO:0005789	GO:0016021	GO:0020037	GO:0048000
Psat7g071680 GO:0019904
Psat7g078440 GO:0004842	GO:0005634	GO:0005737	GO:0009507
Psat7g080040 GO:0005634	GO:0005737	GO:0009753	GO:0016407	GO:0035835
Psat7g084520 GO:0003700	GO:0005634	GO:0006355	GO:0009738	GO:0009788	GO:0019760	GO:0046872
Psat7g085520 GO:0003677	GO:0003899	GO:0005634	GO:0005736	GO:0006360	GO:0008270	GO:0009506	GO:0042254
Psat7g087880 GO:0005506	GO:0005789	GO:0016020	GO:0016021	GO:0016709	GO:0020037	GO:0047957
Psat7g087960 GO:0005506	GO:0005789	GO:0016020	GO:0016021	GO:0016709	GO:0020037	GO:0047957
Psat7g091880 GO:0009522	GO:0009523	GO:0009535	GO:0009765	GO:0016021	GO:0016168	GO:0018298	GO:0046872
Psat7g092000 GO:0009522	GO:0009523	GO:0009535	GO:0009765	GO:0016021	GO:0016168	GO:0018298	GO:0046872
Psat7g094360 GO:0005576	GO:0005618	GO:0006952	GO:0016020
Psat7g095080 GO:0003677	GO:0003700	GO:0005634	GO:0009738	GO:0009789	GO:0043565	GO:0045893	GO:1901002	GO:1902584
Psat7g095240 GO:0000027	GO:0003723	GO:0003735	GO:0006412	GO:0022625
Psat7g096040 GO:0005886	GO:0016021	GO:0022857
Psat7g096560 GO:0005381	GO:0005384	GO:0005623	GO:0005774	GO:0006879	GO:0006880	GO:0010039	GO:0016020	GO:0016021	GO:0030026
Psat7g099000 GO:0035251
Psat7g099960 GO:0005615	GO:0005618	GO:0005794	GO:0005829	GO:0009505	GO:0009506	GO:0009536	GO:0048046	GO:0071456
Psat7g101520 GO:0005737	GO:0005829	GO:0008233
Psat7g102080 GO:0009409	GO:0009414	GO:0009737	GO:0016021	GO:0042538
Psat7g107400 GO:0003955	GO:0005829	GO:0005886	GO:0009506	GO:0010181	GO:0055114
Psat7g108280 GO:0008643	GO:0015293	GO:0016021
Psat7g109400 GO:0005576	GO:0005618	GO:0016491	GO:0071949
Psat7g113760 GO:0000139	GO:0005524	GO:0005783	GO:0005789	GO:0005794	GO:0006817	GO:0008270	GO:0009451	GO:0016036	GO:0016874	GO:0043231	GO:0044257	GO:0055062	GO:0061631	GO:2000185
Psat7g117360 GO:0005506	GO:0005783	GO:0009717	GO:0016021	GO:0020037	GO:0031090	GO:0033770	GO:0043231	GO:0102604	GO:0102668
Psat7g119720 GO:0004124	GO:0005737	GO:0005739	GO:0005768	GO:0005794	GO:0005802	GO:0005829	GO:0006535	GO:0009507	GO:0009509	GO:0009536	GO:0009567	GO:0009570	GO:0009860	GO:0009941	GO:0019344	GO:0030170	GO:0046686	GO:0048046
Psat7g119800 GO:0004124	GO:0006535	GO:0009509	GO:0009570
Psat7g122600 GO:0005524	GO:0005737	GO:0007165	GO:0009626	GO:0043531	GO:0050135	GO:0061809
Psat7g123960 GO:0009507	GO:0020037	GO:0042128	GO:0046872	GO:0048307	GO:0051539
Psat7g127200 GO:0005886
Psat7g129800 GO:0005524	GO:0005737	GO:0005739	GO:0009507	GO:0032542	GO:0034599
Psat7g132320 GO:0004842	GO:0006952	GO:0043067	GO:0043161	GO:0046872
Psat7g133360 GO:0000911	GO:0005484	GO:0005886	GO:0009504	GO:0009612	GO:0009737	GO:0015031	GO:0016021	GO:0016192	GO:0051707	GO:0061025
Psat7g135240 GO:0005739	GO:0005829	GO:0006952	GO:0009408	GO:0009409	GO:0009617	GO:0009651	GO:0009738	GO:0010115	GO:1900426
Psat7g135960 GO:0003677	GO:0003700	GO:0005634	GO:0006355	GO:0009908	GO:0046872
Psat7g137680 GO:0005886	GO:0007623	GO:0009409	GO:0009414	GO:0009507	GO:0009644	GO:0009651	GO:0009737
Psat7g139120 GO:0004332	GO:0006096	GO:0009507
Psat7g140200 GO:0005730	GO:0030515	GO:0031428	GO:0032040	GO:0042254
Psat7g140360 GO:0006527	GO:0008295	GO:0008792	GO:0009446
Psat7g145400 GO:0004309	GO:0004427	GO:0005634	GO:0005737	GO:0005829	GO:0005925	GO:0006798	GO:0015631	GO:0016791	GO:0031113	GO:0046872	GO:0050767
Psat7g149240 GO:0004185	GO:0005576	GO:0005773	GO:0051603
Psat7g149720 GO:0003951	GO:0004143	GO:0005524	GO:0006952	GO:0007205
Psat7g151040 GO:0005618	GO:0030145	GO:0045735	GO:0048046
Psat7g151760 GO:0005618	GO:0030145	GO:0045735	GO:0048046
Psat7g151920 GO:0005524	GO:0005623	GO:0005886	GO:0008553	GO:0016021	GO:0046872	GO:0051453	GO:0120029	GO:1902600
Psat7g152240 GO:0003723	GO:0003729	GO:0005634	GO:0006397	GO:0009414	GO:0009651	GO:0009737	GO:0010029	GO:0051252	GO:1990904
Psat7g159800 GO:0000902	GO:0003700	GO:0005634	GO:0009409	GO:0009651	GO:0009723	GO:0009733	GO:0009751	GO:0009753	GO:0010091	GO:0030154	GO:0035017	GO:0043565	GO:0045893	GO:0050826	GO:1901957
Psat7g161440 GO:0005524	GO:0016021	GO:0016887	GO:0042626	GO:0055085
Psat7g164160 GO:0005737	GO:0005829	GO:0016311	GO:0016757
Psat7g170320 GO:0005506	GO:0005789	GO:0016021	GO:0016099	GO:0016709	GO:0020037	GO:0102811
Psat7g172920 GO:0000741	GO:0005739	GO:0009651	GO:0010197	GO:0016021
Psat7g173920 GO:0000495	GO:0003723	GO:0005730	GO:0005829	GO:0009506	GO:0009982	GO:0031118	GO:0031120	GO:0031429	GO:1990481
Psat7g176600 GO:0003712	GO:0005634	GO:0006397	GO:0008380	GO:0070063
Psat7g177120 GO:0005576	GO:0008810	GO:0030245	GO:0030246	GO:0071555
Psat7g177840 GO:0004185	GO:0005576	GO:0005773	GO:0051603
Psat7g181240 GO:0009820	GO:0016491
Psat7g184120 GO:0005524	GO:0005978	GO:0008878	GO:0009507	GO:0019252
Psat7g184360 GO:0000453	GO:0000463	GO:0000466	GO:0001510	GO:0005634	GO:0005730	GO:0008173	GO:0008650	GO:0016435	GO:0030687	GO:0031167	GO:0070039
Psat7g187480 GO:0005618	GO:0030145	GO:0045735	GO:0048046
Psat7g188600 GO:0004252	GO:0005615	GO:0009505	GO:0009682	GO:0031012
Psat7g189240 GO:0005506	GO:0005789	GO:0009611	GO:0016021	GO:0018685	GO:0020037	GO:0043231
Psat7g189720 GO:0005886	GO:0016021	GO:0051539
Psat7g191920 GO:0004185	GO:0005576	GO:0005773	GO:0051603
Psat7g201920 GO:0000398	GO:0003924	GO:0005525	GO:0005576	GO:0005618	GO:0005886	GO:0009793	GO:0016607	GO:0030623	GO:0045694	GO:0046540	GO:0048437	GO:0071007	GO:1990904
Psat7g203280 GO:0015267	GO:0016021
Psat7g205640 GO:0009705	GO:0015743	GO:0016021
Psat7g205800 GO:0005737	GO:0016363	GO:0019825	GO:0020037	GO:0046872
Psat7g212280 GO:0004842	GO:0008285	GO:0016567	GO:0031624	GO:0046621	GO:0046872	GO:0048437	GO:0051865	GO:1900057
Psat7g213680 GO:0005524	GO:0006633	GO:0016874
Psat7g215400 GO:0005634	GO:0005829	GO:0006206	GO:0008252	GO:0008253	GO:0009166
Psat7g215880 GO:0005634	GO:0005654	GO:0005794	GO:0005905	GO:0006897	GO:0008289	GO:0016020	GO:0019897	GO:0030136	GO:0030276	GO:0043231	GO:0048268	GO:0048471	GO:0070062	GO:1990175
Psat7g218560 GO:0000786	GO:0003677	GO:0005634	GO:0046982
Psat7g219600 GO:0000326	GO:0005773	GO:0005774	GO:0006833	GO:0009705	GO:0009941	GO:0015204	GO:0015250	GO:0015840	GO:0016021	GO:0042807	GO:0080170
Psat7g219640 GO:0003700	GO:0005634	GO:0005829	GO:0006355	GO:0009723	GO:0009739	GO:0009751	GO:0009753	GO:0010200	GO:0035865	GO:0043266	GO:0043565	GO:0046686
Psat7g221800 GO:0003677	GO:0003700	GO:0005634	GO:0009873
Psat7g225920 GO:0004867
Psat7g230520 GO:0004857	GO:0005576	GO:0005618	GO:0030599	GO:0042545	GO:0045330	GO:0045490
Psat7g231400 GO:0000398	GO:0003723	GO:0005685	GO:0005829	GO:0016592	GO:0045292	GO:0071004
Psat7g235760 GO:0005634	GO:0005829	GO:0006206	GO:0008252	GO:0008253	GO:0009166
Psat7g237320 GO:0004185	GO:0005576	GO:0016747	GO:0016752	GO:0019748	GO:0047202
Psat7g237600 GO:0004014	GO:0006557	GO:0006597	GO:0008295
Psat7g240160 GO:0004349	GO:0004350	GO:0005524	GO:0005737	GO:0006561	GO:0055129
Psat7g245920 GO:0005829	GO:0009416	GO:0009507	GO:0009522	GO:0009523	GO:0009534	GO:0009535	GO:0009579	GO:0009637	GO:0009768	GO:0009941	GO:0010114	GO:0010218	GO:0010287	GO:0016021	GO:0016168	GO:0018298	GO:0046872
Psat7g249400 GO:0005634	GO:0006511	GO:0016567	GO:0019005	GO:0031146
Psat7g256520 GO:0005829
Psat7g258320 GO:0016021
Psat7g259640 GO:0005886	GO:0006833	GO:0015168	GO:0015204	GO:0015267	GO:0016021	GO:0046713	GO:0046715	GO:0080029
Psat7g260120 GO:0002237	GO:0003700	GO:0005634	GO:0009611	GO:0009751	GO:0010200	GO:0031347	GO:0042742	GO:0042802	GO:0043565	GO:0045892	GO:0050832
Psat7g265240 GO:0005829	GO:0009507	GO:0010287
