# Supplementary material for: Transcriptome Analysis of Alternative Splicing Events Induced by Arbuscular Mycorrhizal Fungi (Rhizophagus irregularis) in Pea (Pisum sativum L.) Roots
Source: Plants (Basel). 2020 Dec 3;9(12):1700. doi: 10.3390/plants9121700 (PMC7761762; doi:10.3390/plants9121700)
Supplement: Supplementary file 1 [file plants-09-01700-s001.zip › Table_S3/phosphat_starvation_response_genes_expression.xlsx]

## Sheet: Лист1
Genome_id	Gene_id	Control (normCounts)	AM+ (normCounts)	Adj_pvalue
Psat1g166240	PTF2	39.011306620083	33.7320067315897	0.405004
Psat2g090320	AP2/ERF	17.4293155514671	25.7756658937758	0.063377
Psat2g118960	PSR1	26.1133541088885	33.6729044722548	0.136079
Psat3g160600	WRKY75	11.0876981772733	12.6578235017891	0.706653
Psat6g226200	MYB62	0.520351736865841	0.710388162900007	0.863129
Psat7g235880	SPX	78.0856105572987	70.9561458127325	0.69597
Psat0s3161g0040	PHR1	14.5759955809002	12.7916982366014	0.630445
Psat4g113960	PHO1	23.7910405427948	32.6384038289004	0.016653
Psat6g058200	D27	761.333	867	0.50013
