# Supplementary material for: Transcriptome Analysis of Alternative Splicing Events Induced by Arbuscular Mycorrhizal Fungi (Rhizophagus irregularis) in Pea (Pisum sativum L.) Roots
Source: Plants (Basel). 2020 Dec 3;9(12):1700. doi: 10.3390/plants9121700 (PMC7761762; doi:10.3390/plants9121700)
Supplement: Supplementary file 1 [file plants-09-01700-s001.zip › Table_S4/supp_SUPPA2_diff.csv]

Control-Myc_dPSI	Control-Myc_p-val
Psat0s10016g0040;Psat0s10016g0040.1	nan	1.0
Psat0s1002g0040;Psat0s1002g0040.1	nan	1.0
Psat0s1002g0160;Psat0s1002g0160.1	0.0	1.0
Psat0s1006g0040;Psat0s1006g0040.1	nan	1.0
Psat0s1006g0080;Psat0s1006g0080.1	nan	1.0
Psat0s1007g0040;Psat0s1007g0040.1	nan	1.0
Psat0s1008g0040;Psat0s1008g0040.1	nan	1.0
Psat0s1011g0040;Psat0s1011g0040.1	0.0	1.0
Psat0s1011g0080;Psat0s1011g0080.1	0.0	1.0
Psat0s1011g0120;Psat0s1011g0120.1	nan	1.0
Psat0s1012g0040;Psat0s1012g0040.1	0.0	1.0
Psat0s1012g0080;Psat0s1012g0080.1	0.0	1.0
Psat0s1012g0120;Psat0s1012g0120.1	-0.10104809990000001	0.1498501499
Psat0s1012g0120;Psat0s1012g0120.2	0.0978994509	0.1498501499
Psat0s1012g0120;Psat0s1012g0120.3	0.0124166847	1.0
Psat0s1012g0120;Psat0s1012g0120.4	-0.0092680356	1.0
Psat0s1012g0160;Psat0s1012g0160.1	-0.0429107587	1.0
Psat0s1012g0160;Psat0s1012g0160.2	0.0879860996	0.2197802198
Psat0s1012g0160;Psat0s1012g0160.3	-0.0437578367	1.0
Psat0s1012g0160;Psat0s1012g0160.4	-0.0013175042000000002	1.0
Psat0s1013g0040;Psat0s1013g0040.1	nan	1.0
Psat0s1013g0080;Psat0s1013g0080.1	nan	1.0
Psat0s10140g0040;Psat0s10140g0040.1	nan	1.0
Psat0s1016g0040;Psat0s1016g0040.1	nan	1.0
Psat0s1018g0040;Psat0s1018g0040.1	0.0	1.0
Psat0s1018g0080;Psat0s1018g0080.1	nan	1.0
Psat0s1018g0120;Psat0s1018g0120.1	0.0	1.0
Psat0s1018g0160;Psat0s1018g0160.1	nan	1.0
Psat0s1018g0200;Psat0s1018g0200.1	nan	1.0
Psat0s1019g0040;Psat0s1019g0040.1	nan	1.0
Psat0s10217g0040;Psat0s10217g0040.1	nan	1.0
Psat0s10217g0080;Psat0s10217g0080.1	nan	1.0
Psat0s1021g0040;Psat0s1021g0040.1	-0.0018047503	1.0
Psat0s1021g0040;Psat0s1021g0040.2	0.0018047503	1.0
Psat0s1021g0080;Psat0s1021g0080.1	nan	1.0
Psat0s1021g0120;Psat0s1021g0120.1	nan	1.0
Psat0s1021g0160;Psat0s1021g0160.1	nan	1.0
Psat0s1021g0200;Psat0s1021g0200.1	nan	1.0
Psat0s1021g0240;Psat0s1021g0240.1	nan	1.0
Psat0s1021g0280;Psat0s1021g0280.1	0.0	1.0
Psat0s1023g0040;Psat0s1023g0040.1	0.0	1.0
Psat0s10240g0040;Psat0s10240g0040.1	nan	1.0
Psat0s1025g0040;Psat0s1025g0040.1	0.0	1.0
Psat0s10261g0040;Psat0s10261g0040.1	nan	1.0
Psat0s10265g0080;Psat0s10265g0080.1	nan	1.0
Psat0s10274g0040;Psat0s10274g0040.1	nan	1.0
Psat0s1027g0040;Psat0s1027g0040.1	0.0	1.0
Psat0s10281g0040;Psat0s10281g0040.1	nan	1.0
Psat0s10281g0080;Psat0s10281g0080.1	nan	1.0
Psat0s102g0040;Psat0s102g0040.1	nan	1.0
Psat0s10301g0040;Psat0s10301g0040.1	0.0	1.0
Psat0s10301g0080;Psat0s10301g0080.1	0.0	1.0
Psat0s10305g0040;Psat0s10305g0040.1	nan	1.0
Psat0s1030g0040;Psat0s1030g0040.1	nan	1.0
Psat0s1030g0080;Psat0s1030g0080.1	0.00525062	1.0
Psat0s1030g0080;Psat0s1030g0080.2	-0.0020682593	1.0
Psat0s1030g0080;Psat0s1030g0080.3	-0.0031823607	1.0
Psat0s1031g0040;Psat0s1031g0040.1	nan	1.0
Psat0s1031g0080;Psat0s1031g0080.1	0.0	1.0
Psat0s10325g0040;Psat0s10325g0040.1	nan	1.0
Psat0s1032g0040;Psat0s1032g0040.1	nan	1.0
Psat0s1032g0080;Psat0s1032g0080.1	nan	1.0
Psat0s1033g0040;Psat0s1033g0040.1	nan	1.0
Psat0s1033g0080;Psat0s1033g0080.1	nan	1.0
Psat0s10359g0040;Psat0s10359g0040.1	nan	1.0
Psat0s1035g0040;Psat0s1035g0040.1	nan	1.0
Psat0s1035g0080;Psat0s1035g0080.1	nan	1.0
Psat0s10365g0080;Psat0s10365g0080.1	nan	1.0
Psat0s1036g0040;Psat0s1036g0040.1	0.0	1.0
Psat0s1037g0040;Psat0s1037g0040.1	0.0	1.0
Psat0s10380g0040;Psat0s10380g0040.1	nan	1.0
Psat0s10380g0080;Psat0s10380g0080.1	nan	1.0
Psat0s1040g0040;Psat0s1040g0040.1	nan	1.0
Psat0s1041g0040;Psat0s1041g0040.1	nan	1.0
Psat0s1041g0080;Psat0s1041g0080.1	nan	1.0
Psat0s1041g0120;Psat0s1041g0120.1	nan	1.0
Psat0s1041g0160;Psat0s1041g0160.1	-0.1435536512	0.0684315684
Psat0s1041g0160;Psat0s1041g0160.2	0.1435536512	0.0684315684
Psat0s1042g0040;Psat0s1042g0040.1	nan	1.0
Psat0s1042g0080;Psat0s1042g0080.1	nan	1.0
Psat0s10455g0040;Psat0s10455g0040.1	nan	1.0
Psat0s10458g0040;Psat0s10458g0040.1	0.0	1.0
Psat0s10459g0040;Psat0s10459g0040.1	nan	1.0
Psat0s10459g0080;Psat0s10459g0080.1	nan	1.0
Psat0s10480g0040;Psat0s10480g0040.1	nan	1.0
Psat0s1048g0040;Psat0s1048g0040.1	0.0	1.0
Psat0s1048g0080;Psat0s1048g0080.1	nan	1.0
Psat0s1048g0120;Psat0s1048g0120.1	0.0	1.0
Psat0s1048g0160;Psat0s1048g0160.1	0.0	1.0
Psat0s1051g0040;Psat0s1051g0040.1	0.0	1.0
Psat0s1051g0080;Psat0s1051g0080.1	0.0	1.0
Psat0s10521g0040;Psat0s10521g0040.1	nan	1.0
Psat0s1052g0040;Psat0s1052g0040.1	nan	1.0
Psat0s10548g0040;Psat0s10548g0040.1	nan	1.0
Psat0s1055g0040;Psat0s1055g0040.1	nan	1.0
Psat0s10563g0040;Psat0s10563g0040.1	nan	1.0
Psat0s1056g0040;Psat0s1056g0040.1	nan	1.0
Psat0s1058g0040;Psat0s1058g0040.1	nan	1.0
Psat0s1058g0080;Psat0s1058g0080.1	nan	1.0
Psat0s1058g0160;Psat0s1058g0160.1	0.0	1.0
Psat0s1058g0200;Psat0s1058g0200.1	0.0	1.0
Psat0s1058g0240;Psat0s1058g0240.1	nan	1.0
Psat0s1058g0280;Psat0s1058g0280.1	nan	1.0
Psat0s1058g0320;Psat0s1058g0320.1	nan	1.0
Psat0s1058g0360;Psat0s1058g0360.1	nan	1.0
Psat0s10596g0040;Psat0s10596g0040.1	nan	1.0
Psat0s10596g0080;Psat0s10596g0080.1	nan	1.0
Psat0s1060g0040;Psat0s1060g0040.1	nan	1.0
Psat0s1060g0080;Psat0s1060g0080.1	nan	1.0
Psat0s1060g0120;Psat0s1060g0120.1	nan	1.0
Psat0s10619g0040;Psat0s10619g0040.1	nan	1.0
Psat0s10625g0040;Psat0s10625g0040.1	nan	1.0
Psat0s1065g0040;Psat0s1065g0040.1	-0.0554959435	0.033966034
Psat0s1065g0040;Psat0s1065g0040.2	0.0554959435	0.033966034
Psat0s1066g0040;Psat0s1066g0040.1	nan	1.0
Psat0s10677g0040;Psat0s10677g0040.1	nan	1.0
Psat0s1067g0040;Psat0s1067g0040.1	nan	1.0
Psat0s1067g0080;Psat0s1067g0080.1	nan	1.0
Psat0s1067g0120;Psat0s1067g0120.1	nan	1.0
Psat0s10684g0040;Psat0s10684g0040.1	nan	1.0
Psat0s106g0040;Psat0s106g0040.1	-0.0363311863	1.0
Psat0s106g0040;Psat0s106g0040.2	0.0093889963	1.0
Psat0s106g0040;Psat0s106g0040.3	0.02694219	1.0
Psat0s106g0080;Psat0s106g0080.1	nan	1.0
Psat0s106g0120;Psat0s106g0120.1	nan	1.0
Psat0s1070g0040;Psat0s1070g0040.1	nan	1.0
Psat0s1070g0080;Psat0s1070g0080.1	nan	1.0
Psat0s1070g0120;Psat0s1070g0120.1	0.0	1.0
Psat0s1070g0160;Psat0s1070g0160.1	nan	1.0
Psat0s10712g0040;Psat0s10712g0040.1	nan	1.0
Psat0s1071g0040;Psat0s1071g0040.1	nan	1.0
Psat0s10721g0040;Psat0s10721g0040.1	nan	1.0
Psat0s10723g0040;Psat0s10723g0040.1	nan	1.0
Psat0s1072g0040;Psat0s1072g0040.1	0.0	1.0
Psat0s1073g0040;Psat0s1073g0040.1	nan	1.0
Psat0s10761g0040;Psat0s10761g0040.1	nan	1.0
Psat0s1076g0040;Psat0s1076g0040.1	0.0	1.0
Psat0s1076g0080;Psat0s1076g0080.1	nan	1.0
Psat0s1078g0040;Psat0s1078g0040.1	nan	1.0
Psat0s10795g0040;Psat0s10795g0040.1	nan	1.0
Psat0s10799g0040;Psat0s10799g0040.1	nan	1.0
Psat0s1080g0040;Psat0s1080g0040.1	nan	1.0
Psat0s1084g0040;Psat0s1084g0040.1	0.0	1.0
Psat0s1084g0080;Psat0s1084g0080.1	nan	1.0
Psat0s1084g0120;Psat0s1084g0120.1	nan	1.0
Psat0s1086g0040;Psat0s1086g0040.1	0.0	1.0
Psat0s1087g0040;Psat0s1087g0040.1	nan	1.0
Psat0s1087g0160;Psat0s1087g0160.1	nan	1.0
Psat0s108g0040;Psat0s108g0040.1	nan	1.0
Psat0s10921g0080;Psat0s10921g0080.1	nan	1.0
Psat0s10939g0040;Psat0s10939g0040.1	nan	1.0
Psat0s10948g0040;Psat0s10948g0040.1	nan	1.0
Psat0s1094g0040;Psat0s1094g0040.1	0.0	1.0
Psat0s1094g0080;Psat0s1094g0080.1	0.0	1.0
Psat0s1094g0120;Psat0s1094g0120.1	0.0	1.0
Psat0s1094g0160;Psat0s1094g0160.1	0.0	1.0
Psat0s1094g0200;Psat0s1094g0200.1	nan	1.0
Psat0s10970g0040;Psat0s10970g0040.1	nan	1.0
Psat0s1099g0040;Psat0s1099g0040.1	0.0	1.0
Psat0s10g0080;Psat0s10g0080.1	0.0	1.0
Psat0s10g0120;Psat0s10g0120.1	0.0	1.0
Psat0s10g0160;Psat0s10g0160.1	0.0	1.0
Psat0s10g0200;Psat0s10g0200.1	nan	1.0
Psat0s11002g0040;Psat0s11002g0040.1	nan	1.0
Psat0s1102g0040;Psat0s1102g0040.1	nan	1.0
Psat0s1102g0080;Psat0s1102g0080.1	nan	1.0
Psat0s11032g0040;Psat0s11032g0040.1	nan	1.0
Psat0s11038g0040;Psat0s11038g0040.1	nan	1.0
Psat0s1103g0040;Psat0s1103g0040.1	nan	1.0
Psat0s1103g0120;Psat0s1103g0120.1	nan	1.0
Psat0s1103g0160;Psat0s1103g0160.1	nan	1.0
Psat0s1103g0200;Psat0s1103g0200.1	nan	1.0
Psat0s1104g0040;Psat0s1104g0040.1	nan	1.0
Psat0s1106g0040;Psat0s1106g0040.1	nan	1.0
Psat0s1106g0080;Psat0s1106g0080.1	nan	1.0
Psat0s11071g0040;Psat0s11071g0040.1	nan	1.0
Psat0s1107g0040;Psat0s1107g0040.1	nan	1.0
Psat0s11089g0040;Psat0s11089g0040.1	nan	1.0
Psat0s1108g0040;Psat0s1108g0040.1	nan	1.0
Psat0s1109g0040;Psat0s1109g0040.1	0.0	1.0
Psat0s11109g0040;Psat0s11109g0040.1	nan	1.0
Psat0s11109g0080;Psat0s11109g0080.1	nan	1.0
Psat0s1110g0040;Psat0s1110g0040.1	nan	1.0
Psat0s1110g0080;Psat0s1110g0080.1	nan	1.0
Psat0s1110g0120;Psat0s1110g0120.1	0.0	1.0
Psat0s1110g0160;Psat0s1110g0160.1	nan	1.0
Psat0s1110g0200;Psat0s1110g0200.1	nan	1.0
Psat0s11111g0040;Psat0s11111g0040.1	nan	1.0
Psat0s11115g0040;Psat0s11115g0040.1	nan	1.0
Psat0s11119g0040;Psat0s11119g0040.1	nan	1.0
Psat0s11132g0040;Psat0s11132g0040.1	nan	1.0
Psat0s1113g0040;Psat0s1113g0040.1	-0.0055179569999999995	1.0
Psat0s1113g0040;Psat0s1113g0040.2	0.0074875713	1.0
Psat0s1113g0040;Psat0s1113g0040.3	-0.0019696143	1.0
Psat0s1114g0040;Psat0s1114g0040.1	nan	1.0
Psat0s11154g0040;Psat0s11154g0040.1	nan	1.0
Psat0s1115g0040;Psat0s1115g0040.1	nan	1.0
Psat0s1115g0080;Psat0s1115g0080.1	nan	1.0
Psat0s1115g0120;Psat0s1115g0120.1	nan	1.0
Psat0s1116g0040;Psat0s1116g0040.1	nan	1.0
Psat0s1116g0080;Psat0s1116g0080.1	0.0	1.0
Psat0s1116g0120;Psat0s1116g0120.1	0.0	1.0
Psat0s1118g0040;Psat0s1118g0040.1	nan	1.0
Psat0s1118g0080;Psat0s1118g0080.1	0.0	1.0
Psat0s111g0040;Psat0s111g0040.1	nan	1.0
Psat0s111g0080;Psat0s111g0080.1	nan	1.0
Psat0s11202g0040;Psat0s11202g0040.1	nan	1.0
Psat0s11206g0040;Psat0s11206g0040.1	nan	1.0
Psat0s1120g0040;Psat0s1120g0040.1	0.0	1.0
Psat0s11210g0040;Psat0s11210g0040.1	nan	1.0
Psat0s11224g0040;Psat0s11224g0040.1	nan	1.0
Psat0s1122g0040;Psat0s1122g0040.1	nan	1.0
Psat0s1122g0080;Psat0s1122g0080.1	nan	1.0
Psat0s1122g0120;Psat0s1122g0120.1	nan	1.0
Psat0s1122g0160;Psat0s1122g0160.1	nan	1.0
Psat0s1122g0200;Psat0s1122g0200.1	nan	1.0
Psat0s11231g0040;Psat0s11231g0040.1	nan	1.0
Psat0s11231g0080;Psat0s11231g0080.1	nan	1.0
Psat0s1123g0040;Psat0s1123g0040.1	nan	1.0
Psat0s11241g0040;Psat0s11241g0040.1	nan	1.0
Psat0s11243g0040;Psat0s11243g0040.1	nan	1.0
Psat0s11243g0080;Psat0s11243g0080.1	nan	1.0
Psat0s11243g0080;Psat0s11243g0080.2	nan	1.0
Psat0s1125g0040;Psat0s1125g0040.1	nan	1.0
Psat0s1125g0080;Psat0s1125g0080.1	nan	1.0
Psat0s1126g0040;Psat0s1126g0040.1	nan	1.0
Psat0s1126g0080;Psat0s1126g0080.1	0.0	1.0
Psat0s11279g0040;Psat0s11279g0040.1	nan	1.0
Psat0s1127g0040;Psat0s1127g0040.1	nan	1.0
Psat0s1128g0040;Psat0s1128g0040.1	nan	1.0
Psat0s11297g0040;Psat0s11297g0040.1	nan	1.0
Psat0s112g0040;Psat0s112g0040.1	nan	1.0
Psat0s11327g0040;Psat0s11327g0040.1	nan	1.0
Psat0s1132g0040;Psat0s1132g0040.1	0.054147985999999995	0.1148851149
Psat0s1132g0040;Psat0s1132g0040.2	-0.054147985999999995	0.1148851149
Psat0s1132g0080;Psat0s1132g0080.1	nan	1.0
Psat0s1132g0120;Psat0s1132g0120.1	nan	1.0
Psat0s1132g0160;Psat0s1132g0160.1	0.0	1.0
Psat0s1133g0040;Psat0s1133g0040.1	nan	1.0
Psat0s1133g0080;Psat0s1133g0080.1	nan	1.0
Psat0s11345g0040;Psat0s11345g0040.1	0.0	1.0
Psat0s11355g0040;Psat0s11355g0040.1	nan	1.0
Psat0s11357g0040;Psat0s11357g0040.1	nan	1.0
Psat0s1135g0040;Psat0s1135g0040.1	0.0	1.0
Psat0s1135g0080;Psat0s1135g0080.1	nan	1.0
Psat0s1135g0120;Psat0s1135g0120.1	nan	1.0
Psat0s1135g0160;Psat0s1135g0160.1	nan	1.0
Psat0s1135g0200;Psat0s1135g0200.1	nan	1.0
Psat0s1135g0240;Psat0s1135g0240.1	nan	1.0
Psat0s1136g0040;Psat0s1136g0040.1	0.0	1.0
Psat0s11397g0040;Psat0s11397g0040.1	nan	1.0
Psat0s1141g0040;Psat0s1141g0040.1	nan	1.0
Psat0s11426g0040;Psat0s11426g0040.1	nan	1.0
Psat0s11428g0040;Psat0s11428g0040.1	nan	1.0
Psat0s1142g0040;Psat0s1142g0040.1	0.0	1.0
Psat0s1142g0080;Psat0s1142g0080.1	nan	1.0
Psat0s11436g0040;Psat0s11436g0040.1	nan	1.0
Psat0s1143g0040;Psat0s1143g0040.1	nan	1.0
Psat0s1144g0040;Psat0s1144g0040.1	0.0	1.0
Psat0s1144g0080;Psat0s1144g0080.1	0.0	1.0
Psat0s1144g0120;Psat0s1144g0120.1	0.0	1.0
Psat0s1144g0160;Psat0s1144g0160.1	nan	1.0
Psat0s1144g0200;Psat0s1144g0200.1	nan	1.0
Psat0s11455g0040;Psat0s11455g0040.1	nan	1.0
Psat0s11477g0040;Psat0s11477g0040.1	nan	1.0
Psat0s1147g0040;Psat0s1147g0040.1	nan	1.0
Psat0s1147g0080;Psat0s1147g0080.1	nan	1.0
Psat0s1147g0080;Psat0s1147g0080.2	nan	1.0
Psat0s1147g0120;Psat0s1147g0120.1	nan	1.0
Psat0s11495g0040;Psat0s11495g0040.1	0.0	1.0
Psat0s1149g0040;Psat0s1149g0040.1	nan	1.0
Psat0s1149g0080;Psat0s1149g0080.1	nan	1.0
Psat0s1149g0120;Psat0s1149g0120.1	nan	1.0
Psat0s1149g0160;Psat0s1149g0160.1	nan	1.0
Psat0s1149g0200;Psat0s1149g0200.1	nan	1.0
Psat0s1150g0040;Psat0s1150g0040.1	nan	1.0
Psat0s1150g0080;Psat0s1150g0080.1	nan	1.0
Psat0s1152g0040;Psat0s1152g0040.1	nan	1.0
Psat0s1157g0040;Psat0s1157g0040.1	0.0	1.0
Psat0s1157g0080;Psat0s1157g0080.1	0.0	1.0
Psat0s1158g0040;Psat0s1158g0040.1	nan	1.0
Psat0s115g0040;Psat0s115g0040.1	nan	1.0
Psat0s1160g0040;Psat0s1160g0040.1	nan	1.0
Psat0s1160g0200;Psat0s1160g0200.1	nan	1.0
Psat0s1160g0240;Psat0s1160g0240.1	nan	1.0
Psat0s1160g0280;Psat0s1160g0280.1	nan	1.0
Psat0s1160g0320;Psat0s1160g0320.1	nan	1.0
Psat0s1160g0360;Psat0s1160g0360.1	nan	1.0
Psat0s1160g0400;Psat0s1160g0400.1	nan	1.0
Psat0s1160g0440;Psat0s1160g0440.1	0.0	1.0
Psat0s1161g0040;Psat0s1161g0040.1	nan	1.0
Psat0s1162g0040;Psat0s1162g0040.1	nan	1.0
Psat0s1162g0080;Psat0s1162g0080.1	0.0	1.0
Psat0s1162g0120;Psat0s1162g0120.1	nan	1.0
Psat0s1163g0040;Psat0s1163g0040.1	nan	1.0
Psat0s1163g0080;Psat0s1163g0080.1	0.053512427300000005	0.1315351315
Psat0s1163g0080;Psat0s1163g0080.2	0.0623893101	0.1315351315
Psat0s1163g0080;Psat0s1163g0080.3	-0.1089496093	0.1315351315
Psat0s1163g0080;Psat0s1163g0080.4	-0.010094575500000001	1.0
Psat0s1163g0080;Psat0s1163g0080.5	0.0031424475	1.0
Psat0s1163g0120;Psat0s1163g0120.1	0.0	1.0
Psat0s1163g0200;Psat0s1163g0200.1	nan	1.0
Psat0s1163g0240;Psat0s1163g0240.1	0.0	1.0
Psat0s1163g0280;Psat0s1163g0280.1	0.0	1.0
Psat0s1163g0320;Psat0s1163g0320.1	0.0	1.0
Psat0s1163g0360;Psat0s1163g0360.1	nan	1.0
Psat0s1163g0400;Psat0s1163g0400.1	0.0	1.0
Psat0s1163g0440;Psat0s1163g0440.1	nan	1.0
Psat0s1163g0480;Psat0s1163g0480.1	0.004843531	1.0
Psat0s1163g0480;Psat0s1163g0480.2	-0.004843531	1.0
Psat0s11647g0040;Psat0s11647g0040.1	nan	1.0
Psat0s1164g0040;Psat0s1164g0040.1	nan	1.0
Psat0s1164g0080;Psat0s1164g0080.1	nan	1.0
Psat0s11683g0040;Psat0s11683g0040.1	nan	1.0
Psat0s1168g0040;Psat0s1168g0040.1	0.0	1.0
Psat0s116g0080;Psat0s116g0080.1	nan	1.0
Psat0s116g0120;Psat0s116g0120.1	nan	1.0
Psat0s116g0160;Psat0s116g0160.1	0.0722017653	0.11188811189999999
Psat0s116g0160;Psat0s116g0160.2	-0.0722017653	0.11188811189999999
Psat0s116g0200;Psat0s116g0200.1	-0.1039711906	0.1358641359
Psat0s116g0200;Psat0s116g0200.2	0.10777088630000001	0.1358641359
Psat0s116g0200;Psat0s116g0200.3	0.0	1.0
Psat0s116g0200;Psat0s116g0200.4	-0.0037996957	1.0
Psat0s116g0240;Psat0s116g0240.1	nan	1.0
Psat0s116g0280;Psat0s116g0280.1	0.0	1.0
Psat0s116g0320;Psat0s116g0320.1	nan	1.0
Psat0s11709g0040;Psat0s11709g0040.1	nan	1.0
Psat0s1171g0040;Psat0s1171g0040.1	0.0	1.0
Psat0s1172g0040;Psat0s1172g0040.1	nan	1.0
Psat0s1172g0080;Psat0s1172g0080.1	0.0	1.0
Psat0s1172g0200;Psat0s1172g0200.1	0.1634177738	0.030969031
Psat0s1172g0200;Psat0s1172g0200.2	-0.1634177738	0.030969031
Psat0s1172g0240;Psat0s1172g0240.1	nan	1.0
Psat0s1172g0280;Psat0s1172g0280.1	0.023021590699999997	1.0
Psat0s1172g0280;Psat0s1172g0280.2	-0.023021590699999997	1.0
Psat0s1172g0320;Psat0s1172g0320.1	nan	1.0
Psat0s1175g0040;Psat0s1175g0040.1	0.0034245381	1.0
Psat0s1175g0040;Psat0s1175g0040.2	-0.0034245381	1.0
Psat0s1175g0080;Psat0s1175g0080.1	nan	1.0
Psat0s1175g0120;Psat0s1175g0120.1	nan	1.0
Psat0s1183g0080;Psat0s1183g0080.1	0.0	1.0
Psat0s1183g0120;Psat0s1183g0120.1	nan	1.0
Psat0s1183g0160;Psat0s1183g0160.1	nan	1.0
Psat0s1183g0200;Psat0s1183g0200.1	nan	1.0
Psat0s1184g0040;Psat0s1184g0040.1	0.0	1.0
Psat0s1185g0040;Psat0s1185g0040.1	0.0	1.0
Psat0s11862g0040;Psat0s11862g0040.1	nan	1.0
Psat0s1189g0040;Psat0s1189g0040.1	nan	1.0
Psat0s118g0040;Psat0s118g0040.1	0.0	1.0
Psat0s118g0080;Psat0s118g0080.1	0.0	1.0
Psat0s1190g0040;Psat0s1190g0040.1	nan	1.0
Psat0s1191g0040;Psat0s1191g0040.1	nan	1.0
Psat0s1192g0040;Psat0s1192g0040.1	nan	1.0
Psat0s1192g0080;Psat0s1192g0080.1	nan	1.0
Psat0s1192g0120;Psat0s1192g0120.1	nan	1.0
Psat0s1192g0160;Psat0s1192g0160.1	nan	1.0
Psat0s1192g0200;Psat0s1192g0200.1	nan	1.0
Psat0s1192g0240;Psat0s1192g0240.1	nan	1.0
Psat0s1192g0280;Psat0s1192g0280.1	nan	1.0
Psat0s1192g0320;Psat0s1192g0320.1	nan	1.0
Psat0s1192g0360;Psat0s1192g0360.1	nan	1.0
Psat0s1192g0400;Psat0s1192g0400.1	nan	1.0
Psat0s1198g0040;Psat0s1198g0040.1	-0.0107187026	1.0
Psat0s1198g0040;Psat0s1198g0040.2	-0.0047974116	1.0
Psat0s1198g0040;Psat0s1198g0040.3	0.015516114199999998	1.0
Psat0s11g0040;Psat0s11g0040.1	0.0	1.0
Psat0s11g0080;Psat0s11g0080.1	0.0	1.0
Psat0s11g0120;Psat0s11g0120.1	nan	1.0
Psat0s11g0160;Psat0s11g0160.1	nan	1.0
Psat0s1200g0040;Psat0s1200g0040.1	nan	1.0
Psat0s1200g0080;Psat0s1200g0080.1	nan	1.0
Psat0s12038g0040;Psat0s12038g0040.1	nan	1.0
Psat0s12047g0040;Psat0s12047g0040.1	nan	1.0
Psat0s12047g0040;Psat0s12047g0040.2	nan	1.0
Psat0s12047g0040;Psat0s12047g0040.3	nan	1.0
Psat0s1204g0040;Psat0s1204g0040.1	nan	1.0
Psat0s1204g0080;Psat0s1204g0080.1	nan	1.0
Psat0s1206g0040;Psat0s1206g0040.1	nan	1.0
Psat0s1206g0080;Psat0s1206g0080.1	0.0	1.0
Psat0s1206g0120;Psat0s1206g0120.1	0.009744161099999999	1.0
Psat0s1206g0120;Psat0s1206g0120.2	-0.009744161099999999	1.0
Psat0s1206g0160;Psat0s1206g0160.1	0.0	1.0
Psat0s1206g0200;Psat0s1206g0200.1	0.0	1.0
Psat0s1206g0240;Psat0s1206g0240.1	0.0	1.0
Psat0s1206g0280;Psat0s1206g0280.1	0.0	1.0
Psat0s1207g0040;Psat0s1207g0040.1	nan	1.0
Psat0s12087g0040;Psat0s12087g0040.1	nan	1.0
Psat0s12108g0040;Psat0s12108g0040.1	nan	1.0
Psat0s12108g0080;Psat0s12108g0080.1	0.0	1.0
Psat0s1211g0080;Psat0s1211g0080.1	0.0	1.0
Psat0s1212g0040;Psat0s1212g0040.1	nan	1.0
Psat0s1212g0080;Psat0s1212g0080.1	0.0	1.0
Psat0s1212g0120;Psat0s1212g0120.1	nan	1.0
Psat0s1212g0160;Psat0s1212g0160.1	-0.0026500649	1.0
Psat0s1212g0160;Psat0s1212g0160.2	0.0035270438	1.0
Psat0s1212g0160;Psat0s1212g0160.3	-0.0008769789	1.0
Psat0s1212g0200;Psat0s1212g0200.1	nan	1.0
Psat0s1214g0040;Psat0s1214g0040.1	nan	1.0
Psat0s1214g0080;Psat0s1214g0080.1	nan	1.0
Psat0s1214g0120;Psat0s1214g0120.1	nan	1.0
Psat0s1214g0160;Psat0s1214g0160.1	nan	1.0
Psat0s1215g0040;Psat0s1215g0040.1	nan	1.0
Psat0s1215g0080;Psat0s1215g0080.1	nan	1.0
Psat0s1215g0120;Psat0s1215g0120.1	nan	1.0
Psat0s1216g0040;Psat0s1216g0040.1	nan	1.0
Psat0s1217g0040;Psat0s1217g0040.1	nan	1.0
Psat0s1217g0080;Psat0s1217g0080.1	nan	1.0
Psat0s1217g0120;Psat0s1217g0120.1	nan	1.0
Psat0s1217g0160;Psat0s1217g0160.1	0.0	1.0
Psat0s12194g0040;Psat0s12194g0040.1	nan	1.0
Psat0s12228g0120;Psat0s12228g0120.1	nan	1.0
Psat0s12235g0040;Psat0s12235g0040.1	nan	1.0
Psat0s12235g0080;Psat0s12235g0080.1	nan	1.0
Psat0s12239g0040;Psat0s12239g0040.1	0.0	1.0
Psat0s1223g0040;Psat0s1223g0040.1	0.0	1.0
Psat0s1223g0080;Psat0s1223g0080.1	0.0	1.0
Psat0s1224g0040;Psat0s1224g0040.1	-0.0540879779	0.1058941059
Psat0s1224g0040;Psat0s1224g0040.2	0.0540879779	0.1058941059
Psat0s1226g0040;Psat0s1226g0040.1	nan	1.0
Psat0s1226g0080;Psat0s1226g0080.1	nan	1.0
Psat0s1227g0040;Psat0s1227g0040.1	nan	1.0
Psat0s1227g0080;Psat0s1227g0080.1	nan	1.0
Psat0s1227g0160;Psat0s1227g0160.1	0.0	1.0
Psat0s12289g0040;Psat0s12289g0040.1	nan	1.0
Psat0s12312g0040;Psat0s12312g0040.1	nan	1.0
Psat0s1231g0040;Psat0s1231g0040.1	0.0	1.0
Psat0s1233g0080;Psat0s1233g0080.1	nan	1.0
Psat0s1236g0040;Psat0s1236g0040.1	nan	1.0
Psat0s1236g0080;Psat0s1236g0080.1	nan	1.0
Psat0s1238g0040;Psat0s1238g0040.1	nan	1.0
Psat0s1238g0080;Psat0s1238g0080.1	nan	1.0
Psat0s1238g0120;Psat0s1238g0120.1	nan	1.0
Psat0s1238g0160;Psat0s1238g0160.1	nan	1.0
Psat0s1239g0040;Psat0s1239g0040.1	nan	1.0
Psat0s1239g0080;Psat0s1239g0080.1	nan	1.0
Psat0s1240g0040;Psat0s1240g0040.1	nan	1.0
Psat0s1240g0080;Psat0s1240g0080.1	0.0	1.0
Psat0s1241g0040;Psat0s1241g0040.1	nan	1.0
Psat0s1241g0080;Psat0s1241g0080.1	-0.0278509771	1.0
Psat0s1241g0080;Psat0s1241g0080.2	0.0278509771	1.0
Psat0s1242g0040;Psat0s1242g0040.1	nan	1.0
Psat0s1242g0080;Psat0s1242g0080.1	nan	1.0
Psat0s1242g0120;Psat0s1242g0120.1	0.0	1.0
Psat0s1243g0040;Psat0s1243g0040.1	0.0	1.0
Psat0s1243g0080;Psat0s1243g0080.1	nan	1.0
Psat0s1243g0120;Psat0s1243g0120.1	nan	1.0
Psat0s1243g0160;Psat0s1243g0160.1	nan	1.0
Psat0s1245g0040;Psat0s1245g0040.1	0.0	1.0
Psat0s1248g0040;Psat0s1248g0040.1	0.0	1.0
Psat0s1248g0040;Psat0s1248g0040.2	0.0	1.0
Psat0s1248g0080;Psat0s1248g0080.1	nan	1.0
Psat0s1248g0120;Psat0s1248g0120.1	nan	1.0
Psat0s1248g0160;Psat0s1248g0160.1	nan	1.0
Psat0s1248g0200;Psat0s1248g0200.1	nan	1.0
Psat0s1248g0240;Psat0s1248g0240.1	nan	1.0
Psat0s1249g0040;Psat0s1249g0040.1	nan	1.0
Psat0s1250g0040;Psat0s1250g0040.1	nan	1.0
Psat0s1250g0080;Psat0s1250g0080.1	-0.0014087589	1.0
Psat0s1250g0080;Psat0s1250g0080.2	0.0012887214	1.0
Psat0s1250g0080;Psat0s1250g0080.3	0.0001200375	1.0
Psat0s1250g0120;Psat0s1250g0120.1	0.0	1.0
Psat0s1251g0040;Psat0s1251g0040.1	nan	1.0
Psat0s12541g0040;Psat0s12541g0040.1	nan	1.0
Psat0s1256g0040;Psat0s1256g0040.1	nan	1.0
Psat0s1258g0040;Psat0s1258g0040.1	0.0	1.0
Psat0s125g0040;Psat0s125g0040.1	nan	1.0
Psat0s1262g0040;Psat0s1262g0040.1	0.0	1.0
Psat0s1262g0080;Psat0s1262g0080.1	nan	1.0
Psat0s1262g0120;Psat0s1262g0120.1	nan	1.0
Psat0s1262g0160;Psat0s1262g0160.1	nan	1.0
Psat0s1262g0200;Psat0s1262g0200.1	nan	1.0
Psat0s1262g0240;Psat0s1262g0240.1	nan	1.0
Psat0s1262g0280;Psat0s1262g0280.1	nan	1.0
Psat0s1262g0320;Psat0s1262g0320.1	0.0	1.0
Psat0s1262g0360;Psat0s1262g0360.1	nan	1.0
Psat0s12641g0040;Psat0s12641g0040.1	nan	1.0
Psat0s1264g0040;Psat0s1264g0040.1	0.0	1.0
Psat0s1264g0080;Psat0s1264g0080.1	0.0	1.0
Psat0s1264g0120;Psat0s1264g0120.1	0.0	1.0
Psat0s1264g0160;Psat0s1264g0160.1	nan	1.0
Psat0s1265g0040;Psat0s1265g0040.1	0.0	1.0
Psat0s1266g0040;Psat0s1266g0040.1	nan	1.0
Psat0s1268g0040;Psat0s1268g0040.1	nan	1.0
Psat0s1268g0080;Psat0s1268g0080.1	0.0	1.0
Psat0s1268g0120;Psat0s1268g0120.1	0.0	1.0
Psat0s1268g0160;Psat0s1268g0160.1	nan	1.0
Psat0s1268g0200;Psat0s1268g0200.1	0.0	1.0
Psat0s1268g0240;Psat0s1268g0240.1	nan	1.0
Psat0s1268g0280;Psat0s1268g0280.1	nan	1.0
Psat0s1268g0320;Psat0s1268g0320.1	0.0	1.0
Psat0s1268g0360;Psat0s1268g0360.1	0.0	1.0
Psat0s1269g0040;Psat0s1269g0040.1	0.0	1.0
Psat0s126g0040;Psat0s126g0040.1	nan	1.0
Psat0s126g0080;Psat0s126g0080.1	nan	1.0
Psat0s126g0120;Psat0s126g0120.1	nan	1.0
Psat0s1270g0040;Psat0s1270g0040.1	nan	1.0
Psat0s1271g0040;Psat0s1271g0040.1	0.0	1.0
Psat0s1271g0080;Psat0s1271g0080.1	nan	1.0
Psat0s1271g0080;Psat0s1271g0080.2	nan	1.0
Psat0s1274g0040;Psat0s1274g0040.1	nan	1.0
Psat0s1274g0080;Psat0s1274g0080.1	0.0	1.0
Psat0s1278g0040;Psat0s1278g0040.1	nan	1.0
Psat0s1278g0080;Psat0s1278g0080.1	nan	1.0
Psat0s1278g0120;Psat0s1278g0120.1	nan	1.0
Psat0s1278g0120;Psat0s1278g0120.2	nan	1.0
Psat0s1279g0040;Psat0s1279g0040.1	nan	1.0
Psat0s1279g0080;Psat0s1279g0080.1	0.0	1.0
Psat0s127g0040;Psat0s127g0040.1	0.0	1.0
Psat0s127g0080;Psat0s127g0080.1	nan	1.0
Psat0s12802g0040;Psat0s12802g0040.1	nan	1.0
Psat0s1281g0040;Psat0s1281g0040.1	0.0	1.0
Psat0s1281g0080;Psat0s1281g0080.1	-0.0425810079	1.0
Psat0s1281g0080;Psat0s1281g0080.2	0.000712543	1.0
Psat0s1281g0080;Psat0s1281g0080.3	0.037938228500000004	1.0
Psat0s1281g0080;Psat0s1281g0080.4	0.0039302363	1.0
Psat0s1281g0120;Psat0s1281g0120.1	nan	1.0
Psat0s12861g0040;Psat0s12861g0040.1	nan	1.0
Psat0s1287g0040;Psat0s1287g0040.1	nan	1.0
Psat0s1287g0080;Psat0s1287g0080.1	nan	1.0
Psat0s1289g0040;Psat0s1289g0040.1	0.0784797062	0.0834165834
Psat0s1289g0040;Psat0s1289g0040.2	-0.0784797062	0.0834165834
Psat0s1289g0080;Psat0s1289g0080.1	nan	1.0
Psat0s1289g0120;Psat0s1289g0120.1	nan	1.0
Psat0s1289g0160;Psat0s1289g0160.1	nan	1.0
Psat0s1289g0200;Psat0s1289g0200.1	nan	1.0
Psat0s1289g0240;Psat0s1289g0240.1	0.0	1.0
Psat0s128g0040;Psat0s128g0040.1	0.0	1.0
Psat0s128g0080;Psat0s128g0080.1	nan	1.0
Psat0s128g0120;Psat0s128g0120.1	0.0	1.0
Psat0s1293g0040;Psat0s1293g0040.1	0.0	1.0
Psat0s1294g0160;Psat0s1294g0160.1	-0.021366842400000002	1.0
Psat0s1294g0160;Psat0s1294g0160.2	0.0201081506	1.0
Psat0s1294g0160;Psat0s1294g0160.3	0.0012586918	1.0
Psat0s1294g0200;Psat0s1294g0200.1	0.0	1.0
Psat0s12982g0040;Psat0s12982g0040.1	nan	1.0
Psat0s12982g0080;Psat0s12982g0080.1	nan	1.0
Psat0s12985g0040;Psat0s12985g0040.1	nan	1.0
Psat0s129g0040;Psat0s129g0040.1	nan	1.0
Psat0s1301g0040;Psat0s1301g0040.1	0.0	1.0
Psat0s1303g0040;Psat0s1303g0040.1	0.0	1.0
Psat0s1304g0040;Psat0s1304g0040.1	0.0	1.0
Psat0s1305g0040;Psat0s1305g0040.1	nan	1.0
Psat0s1305g0080;Psat0s1305g0080.1	nan	1.0
Psat0s1306g0040;Psat0s1306g0040.1	nan	1.0
Psat0s1307g0040;Psat0s1307g0040.1	nan	1.0
Psat0s1307g0080;Psat0s1307g0080.1	nan	1.0
Psat0s1307g0120;Psat0s1307g0120.1	nan	1.0
Psat0s1308g0040;Psat0s1308g0040.1	nan	1.0
Psat0s13095g0040;Psat0s13095g0040.1	nan	1.0
Psat0s130g0040;Psat0s130g0040.1	nan	1.0
Psat0s130g0080;Psat0s130g0080.1	nan	1.0
Psat0s130g0120;Psat0s130g0120.1	nan	1.0
Psat0s13110g0040;Psat0s13110g0040.1	nan	1.0
Psat0s1311g0040;Psat0s1311g0040.1	0.0106412345	1.0
Psat0s1311g0040;Psat0s1311g0040.2	-0.0106412345	1.0
Psat0s13123g0040;Psat0s13123g0040.1	nan	1.0
Psat0s13126g0040;Psat0s13126g0040.1	nan	1.0
Psat0s1312g0040;Psat0s1312g0040.1	0.0	1.0
Psat0s1312g0080;Psat0s1312g0080.1	-0.0048818216999999995	1.0
Psat0s1312g0080;Psat0s1312g0080.2	0.0048818216999999995	1.0
Psat0s1315g0040;Psat0s1315g0040.1	0.0	1.0
Psat0s1315g0080;Psat0s1315g0080.1	0.004982464099999999	1.0
Psat0s1315g0080;Psat0s1315g0080.2	-0.004982464099999999	1.0
Psat0s1315g0120;Psat0s1315g0120.1	nan	1.0
Psat0s1315g0160;Psat0s1315g0160.1	nan	1.0
Psat0s1315g0200;Psat0s1315g0200.1	0.0	1.0
Psat0s1315g0240;Psat0s1315g0240.1	nan	1.0
Psat0s1315g0280;Psat0s1315g0280.1	nan	1.0
Psat0s1315g0360;Psat0s1315g0360.1	nan	1.0
Psat0s1315g0400;Psat0s1315g0400.1	nan	1.0
Psat0s1315g0440;Psat0s1315g0440.1	0.0	1.0
Psat0s1315g0480;Psat0s1315g0480.1	0.0	1.0
Psat0s1315g0520;Psat0s1315g0520.1	nan	1.0
Psat0s1315g0560;Psat0s1315g0560.1	nan	1.0
Psat0s1316g0040;Psat0s1316g0040.1	nan	1.0
Psat0s1316g0080;Psat0s1316g0080.1	nan	1.0
Psat0s13189g0040;Psat0s13189g0040.1	nan	1.0
Psat0s13189g0080;Psat0s13189g0080.1	nan	1.0
Psat0s1319g0040;Psat0s1319g0040.1	nan	1.0
Psat0s1319g0080;Psat0s1319g0080.1	nan	1.0
Psat0s131g0040;Psat0s131g0040.1	nan	1.0
Psat0s13238g0040;Psat0s13238g0040.1	nan	1.0
Psat0s1325g0040;Psat0s1325g0040.1	nan	1.0
Psat0s1325g0080;Psat0s1325g0080.1	nan	1.0
Psat0s1325g0120;Psat0s1325g0120.1	nan	1.0
Psat0s1325g0160;Psat0s1325g0160.1	nan	1.0
Psat0s13263g0040;Psat0s13263g0040.1	nan	1.0
Psat0s1327g0040;Psat0s1327g0040.1	0.0	1.0
Psat0s1327g0080;Psat0s1327g0080.1	nan	1.0
Psat0s1327g0120;Psat0s1327g0120.1	nan	1.0
Psat0s1330g0040;Psat0s1330g0040.1	nan	1.0
Psat0s1330g0080;Psat0s1330g0080.1	0.0	1.0
Psat0s1330g0120;Psat0s1330g0120.1	nan	1.0
Psat0s1330g0160;Psat0s1330g0160.1	nan	1.0
Psat0s1330g0200;Psat0s1330g0200.1	0.0	1.0
Psat0s1330g0240;Psat0s1330g0240.1	nan	1.0
Psat0s1330g0280;Psat0s1330g0280.1	0.0	1.0
Psat0s1330g0320;Psat0s1330g0320.1	nan	1.0
Psat0s1330g0360;Psat0s1330g0360.1	nan	1.0
Psat0s1330g0400;Psat0s1330g0400.1	nan	1.0
Psat0s1330g0440;Psat0s1330g0440.1	nan	1.0
Psat0s1330g0560;Psat0s1330g0560.1	0.0	1.0
Psat0s1330g0600;Psat0s1330g0600.1	nan	1.0
Psat0s13336g0040;Psat0s13336g0040.1	nan	1.0
Psat0s1333g0040;Psat0s1333g0040.1	nan	1.0
Psat0s1333g0080;Psat0s1333g0080.1	nan	1.0
Psat0s1333g0120;Psat0s1333g0120.1	nan	1.0
Psat0s1333g0160;Psat0s1333g0160.1	nan	1.0
Psat0s1333g0200;Psat0s1333g0200.1	nan	1.0
Psat0s1339g0040;Psat0s1339g0040.1	0.0	1.0
Psat0s1339g0080;Psat0s1339g0080.1	0.0	1.0
Psat0s133g0040;Psat0s133g0040.1	0.0	1.0
Psat0s133g0080;Psat0s133g0080.1	nan	1.0
Psat0s133g0120;Psat0s133g0120.1	0.0	1.0
Psat0s1340g0040;Psat0s1340g0040.1	nan	1.0
Psat0s1340g0120;Psat0s1340g0120.1	nan	1.0
Psat0s1341g0040;Psat0s1341g0040.1	nan	1.0
Psat0s1342g0040;Psat0s1342g0040.1	nan	1.0
Psat0s1342g0080;Psat0s1342g0080.1	nan	1.0
Psat0s13442g0040;Psat0s13442g0040.1	nan	1.0
Psat0s1344g0040;Psat0s1344g0040.1	0.0169435242	1.0
Psat0s1344g0040;Psat0s1344g0040.2	-0.0169435242	1.0
Psat0s1347g0040;Psat0s1347g0040.1	nan	1.0
Psat0s1348g0040;Psat0s1348g0040.1	nan	1.0
Psat0s1348g0080;Psat0s1348g0080.1	nan	1.0
Psat0s1348g0120;Psat0s1348g0120.1	nan	1.0
Psat0s134g0040;Psat0s134g0040.1	0.0	1.0
Psat0s13506g0040;Psat0s13506g0040.1	nan	1.0
Psat0s13506g0080;Psat0s13506g0080.1	nan	1.0
Psat0s1353g0040;Psat0s1353g0040.1	0.0	1.0
Psat0s1353g0080;Psat0s1353g0080.1	nan	1.0
Psat0s13544g0040;Psat0s13544g0040.1	nan	1.0
Psat0s1355g0040;Psat0s1355g0040.1	0.0	1.0
Psat0s1355g0080;Psat0s1355g0080.1	nan	1.0
Psat0s1357g0040;Psat0s1357g0040.1	nan	1.0
Psat0s1358g0080;Psat0s1358g0080.1	0.0	1.0
Psat0s13597g0040;Psat0s13597g0040.1	nan	1.0
Psat0s1360g0040;Psat0s1360g0040.1	0.0	1.0
Psat0s1360g0120;Psat0s1360g0120.1	nan	1.0
Psat0s1361g0040;Psat0s1361g0040.1	nan	1.0
Psat0s1362g0040;Psat0s1362g0040.1	nan	1.0
Psat0s13663g0040;Psat0s13663g0040.1	nan	1.0
Psat0s13672g0040;Psat0s13672g0040.1	nan	1.0
Psat0s1368g0040;Psat0s1368g0040.1	nan	1.0
Psat0s1368g0080;Psat0s1368g0080.1	0.0	1.0
Psat0s1368g0120;Psat0s1368g0120.1	0.0	1.0
Psat0s1368g0160;Psat0s1368g0160.1	nan	1.0
Psat0s13693g0040;Psat0s13693g0040.1	nan	1.0
Psat0s13693g0080;Psat0s13693g0080.1	nan	1.0
Psat0s13696g0040;Psat0s13696g0040.1	nan	1.0
Psat0s13699g0040;Psat0s13699g0040.1	nan	1.0
Psat0s13699g0080;Psat0s13699g0080.1	nan	1.0
Psat0s1369g0040;Psat0s1369g0040.1	nan	1.0
Psat0s1369g0080;Psat0s1369g0080.1	nan	1.0
Psat0s1369g0120;Psat0s1369g0120.1	0.0	1.0
Psat0s1369g0160;Psat0s1369g0160.1	0.0556738632	0.0924075924
Psat0s1369g0160;Psat0s1369g0160.2	-0.0556738632	0.0924075924
Psat0s1369g0200;Psat0s1369g0200.1	0.0	1.0
Psat0s1369g0240;Psat0s1369g0240.1	nan	1.0
Psat0s1369g0280;Psat0s1369g0280.1	nan	1.0
Psat0s13703g0040;Psat0s13703g0040.1	nan	1.0
Psat0s1370g0040;Psat0s1370g0040.1	0.0	1.0
Psat0s13716g0040;Psat0s13716g0040.1	nan	1.0
Psat0s1374g0040;Psat0s1374g0040.1	nan	1.0
Psat0s13771g0040;Psat0s13771g0040.1	nan	1.0
Psat0s1377g0040;Psat0s1377g0040.1	nan	1.0
Psat0s1377g0120;Psat0s1377g0120.1	nan	1.0
Psat0s1377g0160;Psat0s1377g0160.1	0.0	1.0
Psat0s1377g0200;Psat0s1377g0200.1	0.0	1.0
Psat0s1377g0240;Psat0s1377g0240.1	0.0	1.0
Psat0s1377g0280;Psat0s1377g0280.1	0.0	1.0
Psat0s1377g0320;Psat0s1377g0320.1	nan	1.0
Psat0s13782g0040;Psat0s13782g0040.1	nan	1.0
Psat0s1378g0040;Psat0s1378g0040.1	0.0	1.0
Psat0s1379g0040;Psat0s1379g0040.1	nan	1.0
Psat0s1379g0080;Psat0s1379g0080.1	nan	1.0
Psat0s1379g0120;Psat0s1379g0120.1	nan	1.0
Psat0s1379g0160;Psat0s1379g0160.1	nan	1.0
Psat0s1379g0200;Psat0s1379g0200.1	0.0	1.0
Psat0s1379g0240;Psat0s1379g0240.1	nan	1.0
Psat0s1379g0280;Psat0s1379g0280.1	0.0	1.0
Psat0s137g0040;Psat0s137g0040.1	nan	1.0
Psat0s137g0080;Psat0s137g0080.1	nan	1.0
Psat0s137g0160;Psat0s137g0160.1	0.0	1.0
Psat0s137g0160;Psat0s137g0160.2	0.0	1.0
Psat0s137g0160;Psat0s137g0160.3	0.0	1.0
Psat0s137g0200;Psat0s137g0200.1	0.107776094	0.1558441558
Psat0s137g0200;Psat0s137g0200.2	-0.1204545909	0.1558441558
Psat0s137g0200;Psat0s137g0200.3	0.0532881924	0.1605061605
Psat0s137g0200;Psat0s137g0200.4	-0.0406096955	1.0
Psat0s137g0240;Psat0s137g0240.1	nan	1.0
Psat0s137g0280;Psat0s137g0280.1	nan	1.0
Psat0s13824g0040;Psat0s13824g0040.1	nan	1.0
Psat0s13832g0040;Psat0s13832g0040.1	nan	1.0
Psat0s13848g0040;Psat0s13848g0040.1	nan	1.0
Psat0s1386g0040;Psat0s1386g0040.1	0.0	1.0
Psat0s1387g0040;Psat0s1387g0040.1	nan	1.0
Psat0s1387g0080;Psat0s1387g0080.1	0.0	1.0
Psat0s1387g0120;Psat0s1387g0120.1	0.0032222378000000005	1.0
Psat0s1387g0120;Psat0s1387g0120.2	-0.0032222378000000005	1.0
Psat0s1389g0040;Psat0s1389g0040.1	nan	1.0
Psat0s1389g0160;Psat0s1389g0160.1	nan	1.0
Psat0s1389g0200;Psat0s1389g0200.1	nan	1.0
Psat0s1389g0240;Psat0s1389g0240.1	0.0	1.0
Psat0s1389g0280;Psat0s1389g0280.1	0.0	1.0
Psat0s1389g0320;Psat0s1389g0320.1	nan	1.0
Psat0s1389g0360;Psat0s1389g0360.1	0.0	1.0
Psat0s13931g0040;Psat0s13931g0040.1	nan	1.0
Psat0s13936g0040;Psat0s13936g0040.1	0.0	1.0
Psat0s13940g0040;Psat0s13940g0040.1	nan	1.0
Psat0s13942g0040;Psat0s13942g0040.1	nan	1.0
Psat0s1394g0040;Psat0s1394g0040.1	0.0	1.0
Psat0s1395g0040;Psat0s1395g0040.1	nan	1.0
Psat0s1395g0080;Psat0s1395g0080.1	nan	1.0
Psat0s1395g0120;Psat0s1395g0120.1	nan	1.0
Psat0s13960g0040;Psat0s13960g0040.1	nan	1.0
Psat0s13973g0040;Psat0s13973g0040.1	nan	1.0
Psat0s1397g0040;Psat0s1397g0040.1	nan	1.0
Psat0s1397g0080;Psat0s1397g0080.1	nan	1.0
Psat0s1397g0120;Psat0s1397g0120.1	nan	1.0
Psat0s1397g0160;Psat0s1397g0160.1	0.0	1.0
Psat0s1397g0200;Psat0s1397g0200.1	nan	1.0
Psat0s1397g0240;Psat0s1397g0240.1	nan	1.0
Psat0s1398g0040;Psat0s1398g0040.1	nan	1.0
Psat0s13993g0040;Psat0s13993g0040.1	nan	1.0
Psat0s13g0040;Psat0s13g0040.1	nan	1.0
Psat0s13g0080;Psat0s13g0080.1	nan	1.0
Psat0s13g0200;Psat0s13g0200.1	0.033281562599999995	1.0
Psat0s13g0200;Psat0s13g0200.2	0.030881194100000002	1.0
Psat0s13g0200;Psat0s13g0200.3	0.0	1.0
Psat0s13g0200;Psat0s13g0200.4	-0.0641627567	0.3976023976
Psat0s13g0240;Psat0s13g0240.1	nan	1.0
Psat0s13g0280;Psat0s13g0280.1	nan	1.0
Psat0s13g0320;Psat0s13g0320.1	0.0	1.0
Psat0s1401g0040;Psat0s1401g0040.1	nan	1.0
Psat0s1401g0080;Psat0s1401g0080.1	nan	1.0
Psat0s1401g0120;Psat0s1401g0120.1	0.0	1.0
Psat0s1401g0160;Psat0s1401g0160.1	nan	1.0
Psat0s1401g0200;Psat0s1401g0200.1	nan	1.0
Psat0s1401g0240;Psat0s1401g0240.1	nan	1.0
Psat0s1402g0040;Psat0s1402g0040.1	0.0	1.0
Psat0s1402g0080;Psat0s1402g0080.1	0.0	1.0
Psat0s14033g0040;Psat0s14033g0040.1	nan	1.0
Psat0s14033g0080;Psat0s14033g0080.1	nan	1.0
Psat0s14034g0040;Psat0s14034g0040.1	nan	1.0
Psat0s14039g0040;Psat0s14039g0040.1	nan	1.0
Psat0s14049g0040;Psat0s14049g0040.1	nan	1.0
Psat0s1404g0040;Psat0s1404g0040.1	nan	1.0
Psat0s1404g0080;Psat0s1404g0080.1	nan	1.0
Psat0s1404g0120;Psat0s1404g0120.1	nan	1.0
Psat0s14069g0040;Psat0s14069g0040.1	nan	1.0
Psat0s14071g0040;Psat0s14071g0040.1	nan	1.0
Psat0s14076g0040;Psat0s14076g0040.1	nan	1.0
Psat0s1408g0040;Psat0s1408g0040.1	nan	1.0
Psat0s1408g0080;Psat0s1408g0080.1	nan	1.0
Psat0s1408g0120;Psat0s1408g0120.1	nan	1.0
Psat0s1408g0160;Psat0s1408g0160.1	nan	1.0
Psat0s1408g0200;Psat0s1408g0200.1	nan	1.0
Psat0s1409g0040;Psat0s1409g0040.1	nan	1.0
Psat0s1409g0080;Psat0s1409g0080.1	nan	1.0
Psat0s1409g0120;Psat0s1409g0120.1	0.0	1.0
Psat0s1409g0200;Psat0s1409g0200.1	nan	1.0
Psat0s140g0040;Psat0s140g0040.1	nan	1.0
Psat0s140g0080;Psat0s140g0080.1	nan	1.0
Psat0s140g0120;Psat0s140g0120.1	nan	1.0
Psat0s140g0160;Psat0s140g0160.1	nan	1.0
Psat0s140g0200;Psat0s140g0200.1	nan	1.0
Psat0s140g0240;Psat0s140g0240.1	0.0	1.0
Psat0s14103g0040;Psat0s14103g0040.1	nan	1.0
Psat0s14109g0040;Psat0s14109g0040.1	0.0	1.0
Psat0s1410g0040;Psat0s1410g0040.1	nan	1.0
Psat0s1411g0080;Psat0s1411g0080.1	0.0	1.0
Psat0s1412g0040;Psat0s1412g0040.1	nan	1.0
Psat0s1413g0040;Psat0s1413g0040.1	nan	1.0
Psat0s1413g0080;Psat0s1413g0080.1	nan	1.0
Psat0s1413g0120;Psat0s1413g0120.1	0.0	1.0
Psat0s1420g0040;Psat0s1420g0040.1	0.0	1.0
Psat0s1422g0040;Psat0s1422g0040.1	0.0	1.0
Psat0s1424g0040;Psat0s1424g0040.1	nan	1.0
Psat0s1424g0080;Psat0s1424g0080.1	nan	1.0
Psat0s1426g0040;Psat0s1426g0040.1	nan	1.0
Psat0s1426g0040;Psat0s1426g0040.2	nan	1.0
Psat0s1426g0080;Psat0s1426g0080.1	0.0	1.0
Psat0s1428g0040;Psat0s1428g0040.1	0.0	1.0
Psat0s1428g0080;Psat0s1428g0080.1	nan	1.0
Psat0s1428g0120;Psat0s1428g0120.1	nan	1.0
Psat0s1431g0040;Psat0s1431g0040.1	nan	1.0
Psat0s1431g0080;Psat0s1431g0080.1	-0.0199327166	1.0
Psat0s1431g0080;Psat0s1431g0080.2	0.0922067163	0.26973026969999997
Psat0s1431g0080;Psat0s1431g0080.3	-0.0281739462	1.0
Psat0s1431g0080;Psat0s1431g0080.4	-0.0052769111	1.0
Psat0s1431g0080;Psat0s1431g0080.5	-0.0210769996	1.0
Psat0s1431g0080;Psat0s1431g0080.6	-0.0177461428	1.0
Psat0s1431g0120;Psat0s1431g0120.1	0.0	1.0
Psat0s1431g0160;Psat0s1431g0160.1	nan	1.0
Psat0s1431g0200;Psat0s1431g0200.1	0.0	1.0
Psat0s1432g0040;Psat0s1432g0040.1	nan	1.0
Psat0s1433g0040;Psat0s1433g0040.1	nan	1.0
Psat0s1435g0040;Psat0s1435g0040.1	nan	1.0
Psat0s1436g0040;Psat0s1436g0040.1	nan	1.0
Psat0s1437g0040;Psat0s1437g0040.1	0.0	1.0
Psat0s1437g0080;Psat0s1437g0080.1	-0.39517497240000005	0.0516983017
Psat0s1437g0080;Psat0s1437g0080.2	0.0731959796	0.08241758240000001
Psat0s1437g0080;Psat0s1437g0080.3	0.32197899280000003	0.0516983017
Psat0s1439g0040;Psat0s1439g0040.1	nan	1.0
Psat0s1441g0040;Psat0s1441g0040.1	0.0	1.0
Psat0s1441g0080;Psat0s1441g0080.1	0.0	1.0
Psat0s1441g0160;Psat0s1441g0160.1	0.0057848003	1.0
Psat0s1441g0160;Psat0s1441g0160.2	-0.0057848003	1.0
Psat0s1444g0040;Psat0s1444g0040.1	nan	1.0
Psat0s1444g0080;Psat0s1444g0080.1	0.0	1.0
Psat0s1444g0120;Psat0s1444g0120.1	nan	1.0
Psat0s1444g0120;Psat0s1444g0120.2	nan	1.0
Psat0s1444g0160;Psat0s1444g0160.1	0.0	1.0
Psat0s1446g0080;Psat0s1446g0080.1	nan	1.0
Psat0s1446g0120;Psat0s1446g0120.1	nan	1.0
Psat0s1446g0160;Psat0s1446g0160.1	0.0	1.0
Psat0s1446g0200;Psat0s1446g0200.1	0.0	1.0
Psat0s1446g0280;Psat0s1446g0280.1	nan	1.0
Psat0s1448g0040;Psat0s1448g0040.1	0.0	1.0
Psat0s1448g0080;Psat0s1448g0080.1	nan	1.0
Psat0s1448g0120;Psat0s1448g0120.1	nan	1.0
Psat0s1448g0160;Psat0s1448g0160.1	nan	1.0
Psat0s1448g0200;Psat0s1448g0200.1	nan	1.0
Psat0s1449g0040;Psat0s1449g0040.1	nan	1.0
Psat0s1449g0080;Psat0s1449g0080.1	nan	1.0
Psat0s1450g0040;Psat0s1450g0040.1	0.0133437376	1.0
Psat0s1450g0040;Psat0s1450g0040.2	-0.0133437376	1.0
Psat0s1452g0040;Psat0s1452g0040.1	0.0	1.0
Psat0s1453g0040;Psat0s1453g0040.1	nan	1.0
Psat0s1453g0080;Psat0s1453g0080.1	0.0	1.0
Psat0s1453g0120;Psat0s1453g0120.1	nan	1.0
Psat0s1454g0040;Psat0s1454g0040.1	nan	1.0
Psat0s1454g0080;Psat0s1454g0080.1	nan	1.0
Psat0s1454g0120;Psat0s1454g0120.1	nan	1.0
Psat0s1455g0040;Psat0s1455g0040.1	nan	1.0
Psat0s1459g0040;Psat0s1459g0040.1	nan	1.0
Psat0s145g0040;Psat0s145g0040.1	nan	1.0
Psat0s145g0080;Psat0s145g0080.1	0.0	1.0
Psat0s145g0120;Psat0s145g0120.1	nan	1.0
Psat0s145g0160;Psat0s145g0160.1	0.0904926665	0.10489510490000001
Psat0s145g0160;Psat0s145g0160.2	-0.05154516940000001	0.10489510490000001
Psat0s145g0160;Psat0s145g0160.3	-0.0193099266	1.0
Psat0s145g0160;Psat0s145g0160.4	-0.019637570400000002	1.0
Psat0s1460g0040;Psat0s1460g0040.1	0.1331206659	0.15509490509999999
Psat0s1460g0040;Psat0s1460g0040.2	-0.019770446299999998	1.0
Psat0s1460g0040;Psat0s1460g0040.3	-0.1514728014	0.15509490509999999
Psat0s1460g0040;Psat0s1460g0040.4	0.0638382819	0.15509490509999999
Psat0s1460g0040;Psat0s1460g0040.5	0.0278181974	1.0
Psat0s1460g0040;Psat0s1460g0040.6	-0.0535338974	0.15509490509999999
Psat0s1463g0040;Psat0s1463g0040.1	nan	1.0
Psat0s1463g0080;Psat0s1463g0080.1	0.0106679428	1.0
Psat0s1463g0080;Psat0s1463g0080.2	-0.0106679428	1.0
Psat0s1465g0040;Psat0s1465g0040.1	0.0	1.0
Psat0s1467g0040;Psat0s1467g0040.1	nan	1.0
Psat0s1467g0080;Psat0s1467g0080.1	nan	1.0
Psat0s1467g0120;Psat0s1467g0120.1	nan	1.0
Psat0s1467g0160;Psat0s1467g0160.1	0.0	1.0
Psat0s1467g0200;Psat0s1467g0200.1	nan	1.0
Psat0s1468g0040;Psat0s1468g0040.1	nan	1.0
Psat0s1468g0080;Psat0s1468g0080.1	nan	1.0
Psat0s1468g0120;Psat0s1468g0120.1	nan	1.0
Psat0s1472g0040;Psat0s1472g0040.1	nan	1.0
Psat0s1472g0080;Psat0s1472g0080.1	nan	1.0
Psat0s1478g0040;Psat0s1478g0040.1	nan	1.0
Psat0s1478g0080;Psat0s1478g0080.1	nan	1.0
Psat0s1478g0160;Psat0s1478g0160.1	-0.048621634000000004	1.0
Psat0s1478g0160;Psat0s1478g0160.2	0.048621634000000004	1.0
Psat0s1478g0160;Psat0s1478g0160.3	0.0	1.0
Psat0s1478g0200;Psat0s1478g0200.1	nan	1.0
Psat0s1478g0240;Psat0s1478g0240.1	nan	1.0
Psat0s1478g0280;Psat0s1478g0280.1	0.0	1.0
Psat0s1478g0320;Psat0s1478g0320.1	0.0	1.0
Psat0s1478g0360;Psat0s1478g0360.1	nan	1.0
Psat0s1478g0400;Psat0s1478g0400.1	0.0	1.0
Psat0s1479g0040;Psat0s1479g0040.1	0.0	1.0
Psat0s1479g0080;Psat0s1479g0080.1	nan	1.0
Psat0s1479g0120;Psat0s1479g0120.1	nan	1.0
Psat0s1479g0120;Psat0s1479g0120.2	nan	1.0
Psat0s1479g0120;Psat0s1479g0120.3	nan	1.0
Psat0s1479g0120;Psat0s1479g0120.4	nan	1.0
Psat0s1479g0120;Psat0s1479g0120.5	nan	1.0
Psat0s1479g0120;Psat0s1479g0120.6	nan	1.0
Psat0s1479g0120;Psat0s1479g0120.7	nan	1.0
Psat0s1479g0120;Psat0s1479g0120.8	nan	1.0
Psat0s1479g0120;Psat0s1479g0120.9	nan	1.0
Psat0s1479g0160;Psat0s1479g0160.1	nan	1.0
Psat0s1479g0200;Psat0s1479g0200.1	0.0	1.0
Psat0s1479g0200;Psat0s1479g0200.2	0.0	1.0
Psat0s1479g0200;Psat0s1479g0200.3	0.0	1.0
Psat0s1479g0200;Psat0s1479g0200.4	0.0	1.0
Psat0s1479g0240;Psat0s1479g0240.1	nan	1.0
Psat0s147g0040;Psat0s147g0040.1	0.0	1.0
Psat0s1481g0120;Psat0s1481g0120.1	0.0	1.0
Psat0s1481g0200;Psat0s1481g0200.1	nan	1.0
Psat0s1481g0240;Psat0s1481g0240.1	-0.0774640669	0.08241758240000001
Psat0s1481g0240;Psat0s1481g0240.2	0.0774640669	0.08241758240000001
Psat0s1481g0280;Psat0s1481g0280.1	0.0	1.0
Psat0s1482g0040;Psat0s1482g0040.1	nan	1.0
Psat0s1482g0080;Psat0s1482g0080.1	nan	1.0
Psat0s1482g0120;Psat0s1482g0120.1	nan	1.0
Psat0s1482g0160;Psat0s1482g0160.1	nan	1.0
Psat0s1484g0040;Psat0s1484g0040.1	nan	1.0
Psat0s1486g0040;Psat0s1486g0040.1	0.0	1.0
Psat0s1486g0080;Psat0s1486g0080.1	nan	1.0
Psat0s1486g0120;Psat0s1486g0120.1	0.0	1.0
Psat0s1486g0160;Psat0s1486g0160.1	0.0	1.0
Psat0s1487g0040;Psat0s1487g0040.1	nan	1.0
Psat0s1487g0080;Psat0s1487g0080.1	nan	1.0
Psat0s1487g0120;Psat0s1487g0120.1	nan	1.0
Psat0s148g0040;Psat0s148g0040.1	nan	1.0
Psat0s148g0080;Psat0s148g0080.1	0.0	1.0
Psat0s148g0120;Psat0s148g0120.1	nan	1.0
Psat0s148g0160;Psat0s148g0160.1	nan	1.0
Psat0s148g0200;Psat0s148g0200.1	nan	1.0
Psat0s148g0200;Psat0s148g0200.2	nan	1.0
Psat0s148g0200;Psat0s148g0200.3	nan	1.0
Psat0s1490g0080;Psat0s1490g0080.1	nan	1.0
Psat0s1491g0040;Psat0s1491g0040.1	-0.03076855	1.0
Psat0s1491g0040;Psat0s1491g0040.2	0.03076855	1.0
Psat0s1492g0040;Psat0s1492g0040.1	0.0	1.0
Psat0s1492g0080;Psat0s1492g0080.1	nan	1.0
Psat0s1495g0040;Psat0s1495g0040.1	0.0	1.0
Psat0s1495g0080;Psat0s1495g0080.1	0.0	1.0
Psat0s1495g0120;Psat0s1495g0120.1	nan	1.0
Psat0s1496g0040;Psat0s1496g0040.1	nan	1.0
Psat0s1497g0040;Psat0s1497g0040.1	0.0	1.0
Psat0s1499g0040;Psat0s1499g0040.1	nan	1.0
Psat0s149g0040;Psat0s149g0040.1	0.0	1.0
Psat0s14g0040;Psat0s14g0040.1	0.0	1.0
Psat0s14g0040;Psat0s14g0040.2	-0.0012638308	1.0
Psat0s14g0040;Psat0s14g0040.3	0.0041306482	1.0
Psat0s14g0040;Psat0s14g0040.4	-0.0028668174	1.0
Psat0s14g0080;Psat0s14g0080.1	nan	1.0
Psat0s14g0120;Psat0s14g0120.1	0.0066618127	1.0
Psat0s14g0120;Psat0s14g0120.2	-0.0066618127	1.0
Psat0s14g0160;Psat0s14g0160.1	0.0	1.0
Psat0s1500g0040;Psat0s1500g0040.1	0.0	1.0
Psat0s1505g0040;Psat0s1505g0040.1	0.0	1.0
Psat0s1505g0080;Psat0s1505g0080.1	0.0	1.0
Psat0s1505g0120;Psat0s1505g0120.1	0.0	1.0
Psat0s1506g0040;Psat0s1506g0040.1	nan	1.0
Psat0s1506g0120;Psat0s1506g0120.1	nan	1.0
Psat0s1506g0160;Psat0s1506g0160.1	nan	1.0
Psat0s1506g0200;Psat0s1506g0200.1	nan	1.0
Psat0s1507g0040;Psat0s1507g0040.1	0.0	1.0
Psat0s1507g0080;Psat0s1507g0080.1	0.0	1.0
Psat0s1509g0080;Psat0s1509g0080.1	nan	1.0
Psat0s1509g0120;Psat0s1509g0120.1	nan	1.0
Psat0s1510g0040;Psat0s1510g0040.1	0.0	1.0
Psat0s1510g0080;Psat0s1510g0080.1	nan	1.0
Psat0s1510g0120;Psat0s1510g0120.1	nan	1.0
Psat0s1511g0040;Psat0s1511g0040.1	0.0	1.0
Psat0s1512g0040;Psat0s1512g0040.1	nan	1.0
Psat0s1519g0040;Psat0s1519g0040.1	-0.0378293296	1.0
Psat0s1519g0040;Psat0s1519g0040.2	0.0378293296	1.0
Psat0s1520g0040;Psat0s1520g0040.1	nan	1.0
Psat0s1520g0040;Psat0s1520g0040.2	nan	1.0
Psat0s1521g0040;Psat0s1521g0040.1	nan	1.0
Psat0s1521g0080;Psat0s1521g0080.1	0.0	1.0
Psat0s1523g0040;Psat0s1523g0040.1	nan	1.0
Psat0s1523g0080;Psat0s1523g0080.1	nan	1.0
Psat0s1523g0120;Psat0s1523g0120.1	0.0	1.0
Psat0s1524g0040;Psat0s1524g0040.1	nan	1.0
Psat0s1524g0080;Psat0s1524g0080.1	0.0	1.0
Psat0s1528g0040;Psat0s1528g0040.1	nan	1.0
Psat0s152g0080;Psat0s152g0080.1	nan	1.0
Psat0s152g0120;Psat0s152g0120.1	nan	1.0
Psat0s152g0160;Psat0s152g0160.1	nan	1.0
Psat0s1530g0040;Psat0s1530g0040.1	nan	1.0
Psat0s1531g0040;Psat0s1531g0040.1	0.0	1.0
Psat0s1531g0080;Psat0s1531g0080.1	nan	1.0
Psat0s1531g0120;Psat0s1531g0120.1	nan	1.0
Psat0s1532g0080;Psat0s1532g0080.1	nan	1.0
Psat0s1535g0040;Psat0s1535g0040.1	0.0	1.0
Psat0s1535g0080;Psat0s1535g0080.1	0.0	1.0
Psat0s1536g0040;Psat0s1536g0040.1	nan	1.0
Psat0s1537g0040;Psat0s1537g0040.1	0.055294270300000004	0.0924075924
Psat0s1537g0040;Psat0s1537g0040.2	-0.055294270300000004	0.0924075924
Psat0s1538g0040;Psat0s1538g0040.1	nan	1.0
Psat0s1540g0040;Psat0s1540g0040.1	nan	1.0
Psat0s1543g0040;Psat0s1543g0040.1	nan	1.0
Psat0s1545g0040;Psat0s1545g0040.1	0.009755654	1.0
Psat0s1545g0040;Psat0s1545g0040.2	0.0	1.0
Psat0s1545g0040;Psat0s1545g0040.3	-0.009755654	1.0
Psat0s1545g0080;Psat0s1545g0080.1	nan	1.0
Psat0s1548g0040;Psat0s1548g0040.1	0.0	1.0
Psat0s1548g0080;Psat0s1548g0080.1	nan	1.0
Psat0s1548g0120;Psat0s1548g0120.1	nan	1.0
Psat0s1548g0160;Psat0s1548g0160.1	nan	1.0
Psat0s1549g0040;Psat0s1549g0040.1	0.0	1.0
Psat0s1551g0040;Psat0s1551g0040.1	nan	1.0
Psat0s1551g0080;Psat0s1551g0080.1	nan	1.0
Psat0s1551g0120;Psat0s1551g0120.1	nan	1.0
Psat0s1551g0160;Psat0s1551g0160.1	nan	1.0
Psat0s1551g0240;Psat0s1551g0240.1	0.0	1.0
Psat0s1551g0280;Psat0s1551g0280.1	0.0	1.0
Psat0s1551g0320;Psat0s1551g0320.1	0.0	1.0
Psat0s1551g0360;Psat0s1551g0360.1	nan	1.0
Psat0s1557g0040;Psat0s1557g0040.1	nan	1.0
Psat0s1557g0080;Psat0s1557g0080.1	nan	1.0
Psat0s1558g0040;Psat0s1558g0040.1	-0.1176645309	0.05194805190000001
Psat0s1558g0040;Psat0s1558g0040.2	0.1176645309	0.05194805190000001
Psat0s1558g0080;Psat0s1558g0080.1	0.0	1.0
Psat0s1558g0120;Psat0s1558g0120.1	nan	1.0
Psat0s1558g0160;Psat0s1558g0160.1	0.0	1.0
Psat0s1559g0040;Psat0s1559g0040.1	nan	1.0
Psat0s1560g0040;Psat0s1560g0040.1	nan	1.0
Psat0s1560g0080;Psat0s1560g0080.1	nan	1.0
Psat0s1566g0080;Psat0s1566g0080.1	nan	1.0
Psat0s1566g0120;Psat0s1566g0120.1	0.0	1.0
Psat0s1566g0160;Psat0s1566g0160.1	nan	1.0
Psat0s1567g0040;Psat0s1567g0040.1	0.0	1.0
Psat0s1567g0080;Psat0s1567g0080.1	nan	1.0
Psat0s1567g0120;Psat0s1567g0120.1	nan	1.0
Psat0s1567g0160;Psat0s1567g0160.1	0.0	1.0
Psat0s1568g0040;Psat0s1568g0040.1	nan	1.0
Psat0s1569g0040;Psat0s1569g0040.1	-0.10923358970000001	0.1018981019
Psat0s1569g0040;Psat0s1569g0040.2	0.0788843388	0.1018981019
Psat0s1569g0040;Psat0s1569g0040.3	0.0303492509	1.0
Psat0s1569g0080;Psat0s1569g0080.1	nan	1.0
Psat0s156g0040;Psat0s156g0040.1	nan	1.0
Psat0s1570g0040;Psat0s1570g0040.1	0.0	1.0
Psat0s1572g0040;Psat0s1572g0040.1	nan	1.0
Psat0s1573g0040;Psat0s1573g0040.1	nan	1.0
Psat0s1573g0080;Psat0s1573g0080.1	nan	1.0
Psat0s1573g0120;Psat0s1573g0120.1	nan	1.0
Psat0s1573g0160;Psat0s1573g0160.1	nan	1.0
Psat0s1573g0200;Psat0s1573g0200.1	nan	1.0
Psat0s1574g0040;Psat0s1574g0040.1	-0.0013860205	1.0
Psat0s1574g0040;Psat0s1574g0040.10	-0.0004842575	1.0
Psat0s1574g0040;Psat0s1574g0040.11	-0.0066816340000000005	1.0
Psat0s1574g0040;Psat0s1574g0040.12	0.0007574792999999999	1.0
Psat0s1574g0040;Psat0s1574g0040.13	-0.0035941034	1.0
Psat0s1574g0040;Psat0s1574g0040.2	0.0099343062	1.0
Psat0s1574g0040;Psat0s1574g0040.3	-0.0010045345	1.0
Psat0s1574g0040;Psat0s1574g0040.4	-0.0039364881	1.0
Psat0s1574g0040;Psat0s1574g0040.5	-0.0005450119000000001	1.0
Psat0s1574g0040;Psat0s1574g0040.6	0.0129357324	1.0
Psat0s1574g0040;Psat0s1574g0040.7	-0.005331815	1.0
Psat0s1574g0040;Psat0s1574g0040.8	-0.00013998760000000001	1.0
Psat0s1574g0040;Psat0s1574g0040.9	-0.0005236654	1.0
Psat0s1575g0040;Psat0s1575g0040.1	nan	1.0
Psat0s1575g0080;Psat0s1575g0080.1	nan	1.0
Psat0s1577g0040;Psat0s1577g0040.1	nan	1.0
Psat0s1580g0040;Psat0s1580g0040.1	nan	1.0
Psat0s1582g0040;Psat0s1582g0040.1	nan	1.0
Psat0s1584g0040;Psat0s1584g0040.1	nan	1.0
Psat0s1585g0040;Psat0s1585g0040.1	0.0	1.0
Psat0s1585g0080;Psat0s1585g0080.1	nan	1.0
Psat0s1585g0120;Psat0s1585g0120.1	nan	1.0
Psat0s1586g0040;Psat0s1586g0040.1	nan	1.0
Psat0s1586g0080;Psat0s1586g0080.1	nan	1.0
Psat0s1586g0120;Psat0s1586g0120.1	nan	1.0
Psat0s1586g0160;Psat0s1586g0160.1	nan	1.0
Psat0s1586g0200;Psat0s1586g0200.1	nan	1.0
Psat0s1586g0240;Psat0s1586g0240.1	nan	1.0
Psat0s1586g0280;Psat0s1586g0280.1	nan	1.0
Psat0s1586g0320;Psat0s1586g0320.1	nan	1.0
Psat0s1587g0040;Psat0s1587g0040.1	0.0	1.0
Psat0s1587g0080;Psat0s1587g0080.1	0.0	1.0
Psat0s1588g0040;Psat0s1588g0040.1	nan	1.0
Psat0s158g0040;Psat0s158g0040.1	nan	1.0
Psat0s1590g0040;Psat0s1590g0040.1	nan	1.0
Psat0s1596g0040;Psat0s1596g0040.1	nan	1.0
Psat0s1597g0040;Psat0s1597g0040.1	nan	1.0
Psat0s1598g0040;Psat0s1598g0040.1	nan	1.0
Psat0s159g0040;Psat0s159g0040.1	nan	1.0
Psat0s1602g0040;Psat0s1602g0040.1	0.0023226556	1.0
Psat0s1602g0040;Psat0s1602g0040.2	-0.0023226556	1.0
Psat0s1604g0040;Psat0s1604g0040.1	0.0	1.0
Psat0s1606g0040;Psat0s1606g0040.1	nan	1.0
Psat0s1606g0080;Psat0s1606g0080.1	0.0	1.0
Psat0s1608g0040;Psat0s1608g0040.1	nan	1.0
Psat0s1609g0040;Psat0s1609g0040.1	nan	1.0
Psat0s1614g0040;Psat0s1614g0040.1	nan	1.0
Psat0s1614g0080;Psat0s1614g0080.1	0.0	1.0
Psat0s1614g0120;Psat0s1614g0120.1	0.023589449300000002	1.0
Psat0s1614g0120;Psat0s1614g0120.2	0.014381626299999999	1.0
Psat0s1614g0120;Psat0s1614g0120.3	-0.0379710756	1.0
Psat0s1614g0160;Psat0s1614g0160.1	nan	1.0
Psat0s1616g0040;Psat0s1616g0040.1	nan	1.0
Psat0s1616g0080;Psat0s1616g0080.1	nan	1.0
Psat0s1616g0120;Psat0s1616g0120.1	nan	1.0
Psat0s1617g0040;Psat0s1617g0040.1	0.0	1.0
Psat0s1617g0080;Psat0s1617g0080.1	nan	1.0
Psat0s1617g0120;Psat0s1617g0120.1	nan	1.0
Psat0s1618g0040;Psat0s1618g0040.1	0.0	1.0
Psat0s1619g0040;Psat0s1619g0040.1	nan	1.0
Psat0s1619g0080;Psat0s1619g0080.1	nan	1.0
Psat0s1622g0040;Psat0s1622g0040.1	-0.0553083792	0.11038961039999999
Psat0s1622g0040;Psat0s1622g0040.2	0.0553083792	0.11038961039999999
Psat0s1622g0080;Psat0s1622g0080.1	nan	1.0
Psat0s1625g0040;Psat0s1625g0040.1	nan	1.0
Psat0s1625g0080;Psat0s1625g0080.1	0.0	1.0
Psat0s1625g0120;Psat0s1625g0120.1	nan	1.0
Psat0s1627g0040;Psat0s1627g0040.1	0.0	1.0
Psat0s1627g0080;Psat0s1627g0080.1	nan	1.0
Psat0s1627g0120;Psat0s1627g0120.1	nan	1.0
Psat0s1627g0160;Psat0s1627g0160.1	nan	1.0
Psat0s1629g0040;Psat0s1629g0040.1	nan	1.0
Psat0s1629g0080;Psat0s1629g0080.1	0.0	1.0
Psat0s1629g0120;Psat0s1629g0120.1	nan	1.0
Psat0s1629g0160;Psat0s1629g0160.1	nan	1.0
Psat0s1629g0200;Psat0s1629g0200.1	nan	1.0
Psat0s1632g0040;Psat0s1632g0040.1	nan	1.0
Psat0s1632g0080;Psat0s1632g0080.1	nan	1.0
Psat0s1632g0120;Psat0s1632g0120.1	nan	1.0
Psat0s1633g0040;Psat0s1633g0040.1	0.0	1.0
Psat0s1633g0120;Psat0s1633g0120.1	nan	1.0
Psat0s1635g0040;Psat0s1635g0040.1	nan	1.0
Psat0s1635g0080;Psat0s1635g0080.1	0.0	1.0
Psat0s1635g0120;Psat0s1635g0120.1	0.0	1.0
Psat0s1638g0040;Psat0s1638g0040.1	nan	1.0
Psat0s1639g0040;Psat0s1639g0040.1	nan	1.0
Psat0s1639g0080;Psat0s1639g0080.1	0.0	1.0
Psat0s1639g0160;Psat0s1639g0160.1	0.0	1.0
Psat0s1639g0200;Psat0s1639g0200.1	nan	1.0
Psat0s1639g0280;Psat0s1639g0280.1	nan	1.0
Psat0s1641g0040;Psat0s1641g0040.1	nan	1.0
Psat0s1642g0040;Psat0s1642g0040.1	0.0	1.0
Psat0s1644g0040;Psat0s1644g0040.1	nan	1.0
Psat0s1645g0040;Psat0s1645g0040.1	nan	1.0
Psat0s1646g0040;Psat0s1646g0040.1	0.0	1.0
Psat0s1646g0080;Psat0s1646g0080.1	0.0	1.0
Psat0s1646g0120;Psat0s1646g0120.1	0.0	1.0
Psat0s1646g0160;Psat0s1646g0160.1	nan	1.0
Psat0s1646g0200;Psat0s1646g0200.1	nan	1.0
Psat0s1646g0240;Psat0s1646g0240.1	nan	1.0
Psat0s1646g0320;Psat0s1646g0320.1	0.0	1.0
Psat0s1646g0360;Psat0s1646g0360.1	nan	1.0
Psat0s1646g0400;Psat0s1646g0400.1	0.0	1.0
Psat0s1647g0040;Psat0s1647g0040.1	nan	1.0
Psat0s1648g0040;Psat0s1648g0040.1	0.0	1.0
Psat0s1648g0080;Psat0s1648g0080.1	0.0	1.0
Psat0s1649g0040;Psat0s1649g0040.1	0.0144224081	1.0
Psat0s1649g0040;Psat0s1649g0040.2	-0.0144224081	1.0
Psat0s164g0040;Psat0s164g0040.1	nan	1.0
Psat0s1652g0040;Psat0s1652g0040.1	nan	1.0
Psat0s1652g0040;Psat0s1652g0040.2	nan	1.0
Psat0s1652g0040;Psat0s1652g0040.3	nan	1.0
Psat0s1652g0040;Psat0s1652g0040.4	nan	1.0
Psat0s1652g0040;Psat0s1652g0040.5	nan	1.0
Psat0s1652g0040;Psat0s1652g0040.6	nan	1.0
Psat0s1652g0120;Psat0s1652g0120.1	0.0	1.0
Psat0s1653g0040;Psat0s1653g0040.1	0.0	1.0
Psat0s1659g0040;Psat0s1659g0040.1	nan	1.0
Psat0s165g0040;Psat0s165g0040.1	0.0784117195	0.0624375624
Psat0s165g0040;Psat0s165g0040.2	-0.0784117195	0.0624375624
Psat0s1660g0040;Psat0s1660g0040.1	nan	1.0
Psat0s1661g0040;Psat0s1661g0040.1	nan	1.0
Psat0s1661g0080;Psat0s1661g0080.1	nan	1.0
Psat0s1661g0120;Psat0s1661g0120.1	nan	1.0
Psat0s1661g0160;Psat0s1661g0160.1	0.0	1.0
Psat0s1662g0040;Psat0s1662g0040.1	nan	1.0
Psat0s1662g0080;Psat0s1662g0080.1	0.024576731299999998	1.0
Psat0s1662g0080;Psat0s1662g0080.2	-0.024576731299999998	1.0
Psat0s1664g0040;Psat0s1664g0040.1	nan	1.0
Psat0s1664g0080;Psat0s1664g0080.1	nan	1.0
Psat0s1665g0040;Psat0s1665g0040.1	nan	1.0
Psat0s1668g0040;Psat0s1668g0040.1	nan	1.0
Psat0s1669g0040;Psat0s1669g0040.1	nan	1.0
Psat0s166g0040;Psat0s166g0040.1	nan	1.0
Psat0s1670g0040;Psat0s1670g0040.1	0.0099982608	1.0
Psat0s1670g0040;Psat0s1670g0040.2	-0.0008536372	1.0
Psat0s1670g0040;Psat0s1670g0040.3	-0.013300717	1.0
Psat0s1670g0040;Psat0s1670g0040.4	0.004156093400000001	1.0
Psat0s1670g0080;Psat0s1670g0080.1	0.0	1.0
Psat0s1673g0040;Psat0s1673g0040.1	nan	1.0
Psat0s1674g0040;Psat0s1674g0040.1	nan	1.0
Psat0s1674g0080;Psat0s1674g0080.1	0.0	1.0
Psat0s1675g0040;Psat0s1675g0040.1	nan	1.0
Psat0s1678g0040;Psat0s1678g0040.1	nan	1.0
Psat0s1681g0080;Psat0s1681g0080.1	nan	1.0
Psat0s1681g0120;Psat0s1681g0120.1	0.0	1.0
Psat0s1683g0040;Psat0s1683g0040.1	nan	1.0
Psat0s1683g0080;Psat0s1683g0080.1	nan	1.0
Psat0s1683g0120;Psat0s1683g0120.1	0.0	1.0
Psat0s1684g0040;Psat0s1684g0040.1	0.0	1.0
Psat0s1684g0080;Psat0s1684g0080.1	0.0	1.0
Psat0s1684g0120;Psat0s1684g0120.1	nan	1.0
Psat0s1687g0040;Psat0s1687g0040.1	0.0	1.0
Psat0s1688g0080;Psat0s1688g0080.1	0.0	1.0
Psat0s1688g0120;Psat0s1688g0120.1	nan	1.0
Psat0s1691g0040;Psat0s1691g0040.1	nan	1.0
Psat0s1692g0040;Psat0s1692g0040.1	nan	1.0
Psat0s1692g0080;Psat0s1692g0080.1	0.0	1.0
Psat0s1693g0080;Psat0s1693g0080.1	0.0	1.0
Psat0s1696g0040;Psat0s1696g0040.1	nan	1.0
Psat0s1696g0080;Psat0s1696g0080.1	nan	1.0
Psat0s1696g0120;Psat0s1696g0120.1	nan	1.0
Psat0s1696g0160;Psat0s1696g0160.1	nan	1.0
Psat0s1696g0200;Psat0s1696g0200.1	0.0	1.0
Psat0s169g0040;Psat0s169g0040.1	-0.0015161466	1.0
Psat0s169g0040;Psat0s169g0040.2	0.0015161466	1.0
Psat0s169g0080;Psat0s169g0080.1	0.0	1.0
Psat0s1701g0040;Psat0s1701g0040.1	0.1575527907	0.0559440559
Psat0s1701g0040;Psat0s1701g0040.2	-0.1575527907	0.0559440559
Psat0s1709g0040;Psat0s1709g0040.1	nan	1.0
Psat0s1711g0040;Psat0s1711g0040.1	nan	1.0
Psat0s1711g0080;Psat0s1711g0080.1	nan	1.0
Psat0s1711g0120;Psat0s1711g0120.1	nan	1.0
Psat0s1711g0200;Psat0s1711g0200.1	nan	1.0
Psat0s1712g0040;Psat0s1712g0040.1	0.0	1.0
Psat0s1712g0080;Psat0s1712g0080.1	nan	1.0
Psat0s1712g0120;Psat0s1712g0120.1	nan	1.0
Psat0s1712g0160;Psat0s1712g0160.1	0.0	1.0
Psat0s1712g0200;Psat0s1712g0200.1	0.0	1.0
Psat0s1715g0040;Psat0s1715g0040.1	nan	1.0
Psat0s1717g0040;Psat0s1717g0040.1	nan	1.0
Psat0s1717g0080;Psat0s1717g0080.1	0.0	1.0
Psat0s1717g0120;Psat0s1717g0120.1	0.0	1.0
Psat0s1717g0160;Psat0s1717g0160.1	nan	1.0
Psat0s1717g0200;Psat0s1717g0200.1	0.0	1.0
Psat0s1717g0240;Psat0s1717g0240.1	0.0	1.0
Psat0s1717g0320;Psat0s1717g0320.1	0.0	1.0
Psat0s1718g0040;Psat0s1718g0040.1	0.2325117744	0.030969031
Psat0s1718g0040;Psat0s1718g0040.2	-0.2325117744	0.030969031
Psat0s1718g0120;Psat0s1718g0120.1	nan	1.0
Psat0s1718g0160;Psat0s1718g0160.1	nan	1.0
Psat0s1718g0200;Psat0s1718g0200.1	nan	1.0
Psat0s1718g0240;Psat0s1718g0240.1	0.0	1.0
Psat0s1718g0280;Psat0s1718g0280.1	nan	1.0
Psat0s1719g0040;Psat0s1719g0040.1	nan	1.0
Psat0s1719g0080;Psat0s1719g0080.1	0.0	1.0
Psat0s1719g0120;Psat0s1719g0120.1	nan	1.0
Psat0s171g0040;Psat0s171g0040.1	0.0	1.0
Psat0s171g0080;Psat0s171g0080.1	0.14742935470000001	0.0759240759
Psat0s171g0080;Psat0s171g0080.2	-0.14742935470000001	0.0759240759
Psat0s1720g0040;Psat0s1720g0040.1	nan	1.0
Psat0s1725g0040;Psat0s1725g0040.1	0.0	1.0
Psat0s1725g0080;Psat0s1725g0080.1	0.0	1.0
Psat0s1725g0120;Psat0s1725g0120.1	-0.17410505969999998	0.044955045
Psat0s1725g0120;Psat0s1725g0120.2	0.1071149242	0.0661838162
Psat0s1725g0120;Psat0s1725g0120.3	0.0355453334	1.0
Psat0s1725g0120;Psat0s1725g0120.4	0.0427429825	1.0
Psat0s1725g0120;Psat0s1725g0120.5	-0.011298180500000001	1.0
Psat0s1726g0040;Psat0s1726g0040.1	0.0	1.0
Psat0s1726g0040;Psat0s1726g0040.2	0.0	1.0
Psat0s1727g0040;Psat0s1727g0040.1	0.0	1.0
Psat0s1728g0040;Psat0s1728g0040.1	0.0	1.0
Psat0s1728g0080;Psat0s1728g0080.1	0.012067359599999999	1.0
Psat0s1728g0080;Psat0s1728g0080.2	-0.012067359599999999	1.0
Psat0s1728g0160;Psat0s1728g0160.1	0.0	1.0
Psat0s1728g0160;Psat0s1728g0160.2	0.0	1.0
Psat0s1728g0160;Psat0s1728g0160.3	0.0	1.0
Psat0s1728g0200;Psat0s1728g0200.1	0.0	1.0
Psat0s1728g0240;Psat0s1728g0240.1	0.0	1.0
Psat0s172g0040;Psat0s172g0040.1	-0.0251989763	1.0
Psat0s172g0040;Psat0s172g0040.2	0.0251989763	1.0
Psat0s172g0080;Psat0s172g0080.1	nan	1.0
Psat0s172g0120;Psat0s172g0120.1	0.0160696562	1.0
Psat0s172g0120;Psat0s172g0120.2	-0.0160696562	1.0
Psat0s1733g0040;Psat0s1733g0040.1	nan	1.0
Psat0s1733g0080;Psat0s1733g0080.1	nan	1.0
Psat0s1733g0160;Psat0s1733g0160.1	nan	1.0
Psat0s1735g0040;Psat0s1735g0040.1	nan	1.0
Psat0s1735g0080;Psat0s1735g0080.1	nan	1.0
Psat0s1735g0120;Psat0s1735g0120.1	nan	1.0
Psat0s1735g0160;Psat0s1735g0160.1	nan	1.0
Psat0s1735g0200;Psat0s1735g0200.1	nan	1.0
Psat0s1735g0240;Psat0s1735g0240.1	-0.0310768169	1.0
Psat0s1735g0240;Psat0s1735g0240.2	0.0364772627	1.0
Psat0s1735g0240;Psat0s1735g0240.3	-0.005400445699999999	1.0
Psat0s173g0040;Psat0s173g0040.1	nan	1.0
Psat0s173g0080;Psat0s173g0080.1	0.0	1.0
Psat0s1741g0080;Psat0s1741g0080.1	nan	1.0
Psat0s1741g0080;Psat0s1741g0080.2	nan	1.0
Psat0s1741g0080;Psat0s1741g0080.3	nan	1.0
Psat0s1741g0080;Psat0s1741g0080.4	nan	1.0
Psat0s1742g0040;Psat0s1742g0040.1	0.0	1.0
Psat0s1743g0040;Psat0s1743g0040.1	nan	1.0
Psat0s1745g0040;Psat0s1745g0040.1	nan	1.0
Psat0s1745g0080;Psat0s1745g0080.1	nan	1.0
Psat0s1747g0040;Psat0s1747g0040.1	0.0	1.0
Psat0s1747g0040;Psat0s1747g0040.2	0.0	1.0
Psat0s1747g0040;Psat0s1747g0040.3	0.0	1.0
Psat0s1747g0080;Psat0s1747g0080.1	0.0	1.0
Psat0s1748g0040;Psat0s1748g0040.1	0.0	1.0
Psat0s1748g0080;Psat0s1748g0080.1	0.0	1.0
Psat0s1748g0120;Psat0s1748g0120.1	nan	1.0
Psat0s1748g0160;Psat0s1748g0160.1	0.0	1.0
Psat0s1748g0200;Psat0s1748g0200.1	nan	1.0
Psat0s1749g0040;Psat0s1749g0040.1	0.0	1.0
Psat0s174g0040;Psat0s174g0040.1	nan	1.0
Psat0s174g0080;Psat0s174g0080.1	nan	1.0
Psat0s1750g0040;Psat0s1750g0040.1	nan	1.0
Psat0s1757g0040;Psat0s1757g0040.1	0.0	1.0
Psat0s1759g0040;Psat0s1759g0040.1	nan	1.0
Psat0s1759g0080;Psat0s1759g0080.1	nan	1.0
Psat0s1759g0120;Psat0s1759g0120.1	nan	1.0
Psat0s175g0040;Psat0s175g0040.1	nan	1.0
Psat0s175g0080;Psat0s175g0080.1	nan	1.0
Psat0s1760g0040;Psat0s1760g0040.1	nan	1.0
Psat0s1760g0040;Psat0s1760g0040.2	nan	1.0
Psat0s1760g0080;Psat0s1760g0080.1	nan	1.0
Psat0s1760g0120;Psat0s1760g0120.1	nan	1.0
Psat0s1761g0040;Psat0s1761g0040.1	0.0	1.0
Psat0s1762g0040;Psat0s1762g0040.1	nan	1.0
Psat0s1763g0040;Psat0s1763g0040.1	nan	1.0
Psat0s1763g0080;Psat0s1763g0080.1	nan	1.0
Psat0s1763g0120;Psat0s1763g0120.1	nan	1.0
Psat0s1763g0160;Psat0s1763g0160.1	nan	1.0
Psat0s1764g0040;Psat0s1764g0040.1	0.0	1.0
Psat0s1764g0080;Psat0s1764g0080.1	nan	1.0
Psat0s1767g0040;Psat0s1767g0040.1	nan	1.0
Psat0s1767g0080;Psat0s1767g0080.1	nan	1.0
Psat0s1772g0040;Psat0s1772g0040.1	nan	1.0
Psat0s1773g0040;Psat0s1773g0040.1	0.0	1.0
Psat0s1773g0080;Psat0s1773g0080.1	nan	1.0
Psat0s1774g0040;Psat0s1774g0040.1	nan	1.0
Psat0s1774g0080;Psat0s1774g0080.1	nan	1.0
Psat0s1774g0160;Psat0s1774g0160.1	nan	1.0
Psat0s1775g0040;Psat0s1775g0040.1	nan	1.0
Psat0s1775g0080;Psat0s1775g0080.1	nan	1.0
Psat0s1775g0160;Psat0s1775g0160.1	nan	1.0
Psat0s1775g0200;Psat0s1775g0200.1	0.0	1.0
Psat0s1775g0240;Psat0s1775g0240.1	0.0	1.0
Psat0s1775g0280;Psat0s1775g0280.1	nan	1.0
Psat0s1775g0320;Psat0s1775g0320.1	nan	1.0
Psat0s1775g0360;Psat0s1775g0360.1	nan	1.0
Psat0s1775g0400;Psat0s1775g0400.1	nan	1.0
Psat0s1775g0440;Psat0s1775g0440.1	nan	1.0
Psat0s1776g0040;Psat0s1776g0040.1	nan	1.0
Psat0s1776g0080;Psat0s1776g0080.1	0.0	1.0
Psat0s1776g0120;Psat0s1776g0120.1	nan	1.0
Psat0s1781g0040;Psat0s1781g0040.1	0.0	1.0
Psat0s1781g0080;Psat0s1781g0080.1	nan	1.0
Psat0s1781g0120;Psat0s1781g0120.1	nan	1.0
Psat0s1781g0120;Psat0s1781g0120.2	nan	1.0
Psat0s1781g0160;Psat0s1781g0160.1	nan	1.0
Psat0s1781g0200;Psat0s1781g0200.1	nan	1.0
Psat0s1781g0240;Psat0s1781g0240.1	0.0	1.0
Psat0s1781g0280;Psat0s1781g0280.1	nan	1.0
Psat0s1782g0040;Psat0s1782g0040.1	0.0	1.0
Psat0s1782g0080;Psat0s1782g0080.1	nan	1.0
Psat0s1782g0120;Psat0s1782g0120.1	0.0	1.0
Psat0s1782g0160;Psat0s1782g0160.1	0.0	1.0
Psat0s1782g0200;Psat0s1782g0200.1	0.0	1.0
Psat0s1782g0240;Psat0s1782g0240.1	-0.0068325259	1.0
Psat0s1782g0240;Psat0s1782g0240.2	0.0067114842	1.0
Psat0s1782g0240;Psat0s1782g0240.3	0.0001210417	1.0
Psat0s1783g0040;Psat0s1783g0040.1	0.0	1.0
Psat0s1788g0120;Psat0s1788g0120.1	nan	1.0
Psat0s1789g0040;Psat0s1789g0040.1	nan	1.0
Psat0s178g0040;Psat0s178g0040.1	nan	1.0
Psat0s178g0080;Psat0s178g0080.1	nan	1.0
Psat0s178g0200;Psat0s178g0200.1	nan	1.0
Psat0s178g0240;Psat0s178g0240.1	nan	1.0
Psat0s178g0280;Psat0s178g0280.1	nan	1.0
Psat0s178g0280;Psat0s178g0280.2	nan	1.0
Psat0s1792g0040;Psat0s1792g0040.1	nan	1.0
Psat0s1795g0040;Psat0s1795g0040.1	nan	1.0
Psat0s1795g0080;Psat0s1795g0080.1	nan	1.0
Psat0s1796g0040;Psat0s1796g0040.1	nan	1.0
Psat0s1799g0040;Psat0s1799g0040.1	0.0	1.0
Psat0s1799g0080;Psat0s1799g0080.1	nan	1.0
Psat0s1799g0120;Psat0s1799g0120.1	-0.0007837321	1.0
Psat0s1799g0120;Psat0s1799g0120.2	0.0007837321	1.0
Psat0s1800g0040;Psat0s1800g0040.1	nan	1.0
Psat0s1801g0040;Psat0s1801g0040.1	0.0	1.0
Psat0s1802g0040;Psat0s1802g0040.1	nan	1.0
Psat0s1802g0120;Psat0s1802g0120.1	0.0	1.0
Psat0s1802g0160;Psat0s1802g0160.1	nan	1.0
Psat0s1805g0040;Psat0s1805g0040.1	0.0064318578	1.0
Psat0s1805g0040;Psat0s1805g0040.2	-0.017788399099999998	1.0
Psat0s1805g0040;Psat0s1805g0040.3	0.011356541299999998	1.0
Psat0s1807g0080;Psat0s1807g0080.1	0.0	1.0
Psat0s1809g0040;Psat0s1809g0040.1	0.0	1.0
Psat0s1809g0080;Psat0s1809g0080.1	0.0	1.0
Psat0s1809g0120;Psat0s1809g0120.1	nan	1.0
Psat0s1810g0040;Psat0s1810g0040.1	0.0	1.0
Psat0s1810g0080;Psat0s1810g0080.1	nan	1.0
Psat0s1812g0040;Psat0s1812g0040.1	nan	1.0
Psat0s1815g0040;Psat0s1815g0040.1	0.0178394367	1.0
Psat0s1815g0040;Psat0s1815g0040.2	-0.0178394367	1.0
Psat0s1818g0040;Psat0s1818g0040.1	nan	1.0
Psat0s1818g0080;Psat0s1818g0080.1	nan	1.0
Psat0s1819g0040;Psat0s1819g0040.1	nan	1.0
Psat0s1819g0080;Psat0s1819g0080.1	nan	1.0
Psat0s1820g0040;Psat0s1820g0040.1	nan	1.0
Psat0s1820g0080;Psat0s1820g0080.1	nan	1.0
Psat0s1820g0120;Psat0s1820g0120.1	-0.0017307927	1.0
Psat0s1820g0120;Psat0s1820g0120.2	-0.0009621453	1.0
Psat0s1820g0120;Psat0s1820g0120.3	0.0026929379999999998	1.0
Psat0s1823g0040;Psat0s1823g0040.1	nan	1.0
Psat0s1824g0040;Psat0s1824g0040.1	nan	1.0
Psat0s1824g0120;Psat0s1824g0120.1	0.0	1.0
Psat0s1825g0040;Psat0s1825g0040.1	nan	1.0
Psat0s1827g0040;Psat0s1827g0040.1	nan	1.0
Psat0s1827g0080;Psat0s1827g0080.1	nan	1.0
Psat0s1830g0040;Psat0s1830g0040.1	0.0	1.0
Psat0s1830g0080;Psat0s1830g0080.1	0.0	1.0
Psat0s1830g0120;Psat0s1830g0120.1	0.0	1.0
Psat0s1830g0160;Psat0s1830g0160.1	0.0	1.0
Psat0s1830g0200;Psat0s1830g0200.1	0.0	1.0
Psat0s1830g0240;Psat0s1830g0240.1	0.0157990207	1.0
Psat0s1830g0240;Psat0s1830g0240.2	-0.0183350805	1.0
Psat0s1830g0240;Psat0s1830g0240.3	-0.0002464425	1.0
Psat0s1830g0240;Psat0s1830g0240.4	0.0027825023999999998	1.0
Psat0s1830g0280;Psat0s1830g0280.1	0.0	1.0
Psat0s1832g0040;Psat0s1832g0040.1	nan	1.0
Psat0s1832g0040;Psat0s1832g0040.2	nan	1.0
Psat0s1834g0040;Psat0s1834g0040.1	0.0	1.0
Psat0s1837g0040;Psat0s1837g0040.1	0.0	1.0
Psat0s183g0040;Psat0s183g0040.1	nan	1.0
Psat0s1841g0040;Psat0s1841g0040.1	nan	1.0
Psat0s1841g0080;Psat0s1841g0080.1	0.0	1.0
Psat0s1842g0040;Psat0s1842g0040.1	0.0	1.0
Psat0s1842g0080;Psat0s1842g0080.1	0.0	1.0
Psat0s1842g0120;Psat0s1842g0120.1	0.0	1.0
Psat0s1843g0040;Psat0s1843g0040.1	nan	1.0
Psat0s1844g0040;Psat0s1844g0040.1	nan	1.0
Psat0s1845g0120;Psat0s1845g0120.1	0.0	1.0
Psat0s1845g0160;Psat0s1845g0160.1	nan	1.0
Psat0s1845g0200;Psat0s1845g0200.1	nan	1.0
Psat0s1845g0240;Psat0s1845g0240.1	0.0	1.0
Psat0s1847g0040;Psat0s1847g0040.1	nan	1.0
Psat0s1847g0080;Psat0s1847g0080.1	nan	1.0
Psat0s1848g0080;Psat0s1848g0080.1	nan	1.0
Psat0s1849g0040;Psat0s1849g0040.1	nan	1.0
Psat0s1849g0080;Psat0s1849g0080.1	0.0	1.0
Psat0s1849g0120;Psat0s1849g0120.1	nan	1.0
Psat0s1851g0040;Psat0s1851g0040.1	nan	1.0
Psat0s1853g0040;Psat0s1853g0040.1	0.0191729415	1.0
Psat0s1853g0040;Psat0s1853g0040.2	-0.0191729415	1.0
Psat0s1855g0040;Psat0s1855g0040.1	nan	1.0
Psat0s1855g0040;Psat0s1855g0040.2	nan	1.0
Psat0s1855g0040;Psat0s1855g0040.3	nan	1.0
Psat0s1855g0040;Psat0s1855g0040.4	nan	1.0
Psat0s1858g0040;Psat0s1858g0040.1	0.0947989584	0.0689310689
Psat0s1858g0040;Psat0s1858g0040.2	-0.0947989584	0.0689310689
Psat0s1858g0080;Psat0s1858g0080.1	nan	1.0
Psat0s1858g0120;Psat0s1858g0120.1	nan	1.0
Psat0s1858g0160;Psat0s1858g0160.1	0.0	1.0
Psat0s1858g0200;Psat0s1858g0200.1	0.0033937389	1.0
Psat0s1858g0200;Psat0s1858g0200.2	-0.0033937389	1.0
Psat0s1858g0240;Psat0s1858g0240.1	0.0	1.0
Psat0s1858g0280;Psat0s1858g0280.1	0.1741984183	0.0354645355
Psat0s1858g0280;Psat0s1858g0280.2	0.3333333333	0.0354645355
Psat0s1858g0280;Psat0s1858g0280.3	-0.5075317516	0.0354645355
Psat0s1859g0040;Psat0s1859g0040.1	nan	1.0
Psat0s1862g0040;Psat0s1862g0040.1	nan	1.0
Psat0s1862g0080;Psat0s1862g0080.1	nan	1.0
Psat0s1862g0120;Psat0s1862g0120.1	nan	1.0
Psat0s1865g0040;Psat0s1865g0040.1	nan	1.0
Psat0s1866g0040;Psat0s1866g0040.1	0.0	1.0
Psat0s1867g0040;Psat0s1867g0040.1	-0.0557784398	0.1003996004
Psat0s1867g0040;Psat0s1867g0040.2	0.0557784398	0.1003996004
Psat0s1867g0080;Psat0s1867g0080.1	nan	1.0
Psat0s1867g0120;Psat0s1867g0120.1	0.0	1.0
Psat0s1867g0160;Psat0s1867g0160.1	0.0	1.0
Psat0s1868g0040;Psat0s1868g0040.1	nan	1.0
Psat0s1868g0080;Psat0s1868g0080.1	nan	1.0
Psat0s1868g0120;Psat0s1868g0120.1	0.0	1.0
Psat0s1870g0040;Psat0s1870g0040.1	nan	1.0
Psat0s1871g0040;Psat0s1871g0040.1	nan	1.0
Psat0s1871g0080;Psat0s1871g0080.1	nan	1.0
Psat0s1874g0040;Psat0s1874g0040.1	0.0	1.0
Psat0s1874g0080;Psat0s1874g0080.1	0.0	1.0
Psat0s1874g0120;Psat0s1874g0120.1	0.0	1.0
Psat0s1874g0200;Psat0s1874g0200.1	0.0	1.0
Psat0s1875g0040;Psat0s1875g0040.1	nan	1.0
Psat0s1875g0080;Psat0s1875g0080.1	0.0532217367	0.1183816184
Psat0s1875g0080;Psat0s1875g0080.2	-0.0532217367	0.1183816184
Psat0s1875g0120;Psat0s1875g0120.1	0.0	1.0
Psat0s1875g0160;Psat0s1875g0160.1	0.0	1.0
Psat0s1875g0200;Psat0s1875g0200.1	0.0	1.0
Psat0s1876g0040;Psat0s1876g0040.1	nan	1.0
Psat0s1877g0040;Psat0s1877g0040.1	nan	1.0
Psat0s1877g0080;Psat0s1877g0080.1	0.0	1.0
Psat0s1877g0120;Psat0s1877g0120.1	0.0	1.0
Psat0s187g0040;Psat0s187g0040.1	nan	1.0
Psat0s1880g0040;Psat0s1880g0040.1	nan	1.0
Psat0s1880g0080;Psat0s1880g0080.1	0.0	1.0
Psat0s1880g0120;Psat0s1880g0120.1	nan	1.0
Psat0s1880g0160;Psat0s1880g0160.1	0.0023251104	1.0
Psat0s1880g0160;Psat0s1880g0160.2	-0.0023251104	1.0
Psat0s1880g0200;Psat0s1880g0200.1	0.0	1.0
Psat0s1880g0240;Psat0s1880g0240.1	-0.0015178287	1.0
Psat0s1880g0240;Psat0s1880g0240.2	-0.0078972251	1.0
Psat0s1880g0240;Psat0s1880g0240.3	0.0002793266	1.0
Psat0s1880g0240;Psat0s1880g0240.4	0.0091357273	1.0
Psat0s1880g0240;Psat0s1880g0240.5	0.0	1.0
Psat0s1883g0040;Psat0s1883g0040.1	nan	1.0
Psat0s1883g0080;Psat0s1883g0080.1	0.0	1.0
Psat0s1883g0080;Psat0s1883g0080.2	0.0162708395	1.0
Psat0s1883g0080;Psat0s1883g0080.3	-0.0501734574	0.467032967
Psat0s1883g0080;Psat0s1883g0080.4	0.0144324983	1.0
Psat0s1883g0080;Psat0s1883g0080.5	0.0194701197	1.0
Psat0s1883g0120;Psat0s1883g0120.1	nan	1.0
Psat0s1884g0040;Psat0s1884g0040.1	nan	1.0
Psat0s1886g0040;Psat0s1886g0040.1	nan	1.0
Psat0s1886g0080;Psat0s1886g0080.1	nan	1.0
Psat0s1888g0040;Psat0s1888g0040.1	nan	1.0
Psat0s188g0040;Psat0s188g0040.1	0.0	1.0
Psat0s1893g0040;Psat0s1893g0040.1	0.0533377362	0.1033966034
Psat0s1893g0040;Psat0s1893g0040.2	-0.0533377362	0.1033966034
Psat0s1894g0040;Psat0s1894g0040.1	0.0436629142	1.0
Psat0s1894g0040;Psat0s1894g0040.2	-0.0436629142	1.0
Psat0s1894g0080;Psat0s1894g0080.1	0.0	1.0
Psat0s1894g0120;Psat0s1894g0120.1	-0.004165142	1.0
Psat0s1894g0120;Psat0s1894g0120.2	0.0052412992	1.0
Psat0s1894g0120;Psat0s1894g0120.3	0.0009876803	1.0
Psat0s1894g0120;Psat0s1894g0120.4	-0.0022646661	1.0
Psat0s1894g0120;Psat0s1894g0120.5	0.0002008285	1.0
Psat0s1895g0120;Psat0s1895g0120.1	nan	1.0
Psat0s1896g0040;Psat0s1896g0040.1	nan	1.0
Psat0s1896g0080;Psat0s1896g0080.1	0.0	1.0
Psat0s1896g0120;Psat0s1896g0120.1	nan	1.0
Psat0s1896g0120;Psat0s1896g0120.2	nan	1.0
Psat0s1896g0120;Psat0s1896g0120.3	nan	1.0
Psat0s1897g0040;Psat0s1897g0040.1	nan	1.0
Psat0s1898g0040;Psat0s1898g0040.1	nan	1.0
Psat0s189g0080;Psat0s189g0080.1	-0.0298522284	1.0
Psat0s189g0080;Psat0s189g0080.2	0.0298522284	1.0
Psat0s1901g0040;Psat0s1901g0040.1	nan	1.0
Psat0s1901g0080;Psat0s1901g0080.1	nan	1.0
Psat0s1903g0040;Psat0s1903g0040.1	0.0	1.0
Psat0s1904g0040;Psat0s1904g0040.1	0.0	1.0
Psat0s1904g0080;Psat0s1904g0080.1	-0.015553685	1.0
Psat0s1904g0080;Psat0s1904g0080.2	0.015553685	1.0
Psat0s1904g0120;Psat0s1904g0120.1	0.0	1.0
Psat0s1904g0160;Psat0s1904g0160.1	0.0	1.0
Psat0s1908g0040;Psat0s1908g0040.1	0.0	1.0
Psat0s1908g0040;Psat0s1908g0040.2	0.0	1.0
Psat0s1908g0040;Psat0s1908g0040.3	0.0	1.0
Psat0s1908g0040;Psat0s1908g0040.4	0.0	1.0
Psat0s1908g0040;Psat0s1908g0040.5	0.0	1.0
Psat0s1908g0080;Psat0s1908g0080.1	nan	1.0
Psat0s1908g0120;Psat0s1908g0120.1	nan	1.0
Psat0s1908g0160;Psat0s1908g0160.1	nan	1.0
Psat0s1910g0080;Psat0s1910g0080.1	nan	1.0
Psat0s1916g0040;Psat0s1916g0040.1	0.0	1.0
Psat0s1916g0080;Psat0s1916g0080.1	nan	1.0
Psat0s1916g0120;Psat0s1916g0120.1	0.0131815176	1.0
Psat0s1916g0120;Psat0s1916g0120.2	-0.0131815176	1.0
Psat0s1917g0040;Psat0s1917g0040.1	0.0	1.0
Psat0s1917g0080;Psat0s1917g0080.1	nan	1.0
Psat0s1917g0120;Psat0s1917g0120.1	nan	1.0
Psat0s1917g0160;Psat0s1917g0160.1	nan	1.0
Psat0s1918g0040;Psat0s1918g0040.1	0.0	1.0
Psat0s1919g0040;Psat0s1919g0040.1	0.0	1.0
Psat0s1919g0080;Psat0s1919g0080.1	nan	1.0
Psat0s1919g0120;Psat0s1919g0120.1	nan	1.0
Psat0s1919g0160;Psat0s1919g0160.1	nan	1.0
Psat0s1920g0040;Psat0s1920g0040.1	nan	1.0
Psat0s1920g0080;Psat0s1920g0080.1	0.0	1.0
Psat0s1920g0160;Psat0s1920g0160.1	nan	1.0
Psat0s1923g0040;Psat0s1923g0040.1	0.4159901507	0.0154845155
Psat0s1923g0040;Psat0s1923g0040.2	-0.4159901507	0.0154845155
Psat0s1923g0080;Psat0s1923g0080.1	0.0	1.0
Psat0s1923g0120;Psat0s1923g0120.1	0.0	1.0
Psat0s1923g0160;Psat0s1923g0160.1	nan	1.0
Psat0s1923g0200;Psat0s1923g0200.1	nan	1.0
Psat0s1925g0040;Psat0s1925g0040.1	nan	1.0
Psat0s1925g0040;Psat0s1925g0040.2	nan	1.0
Psat0s1925g0080;Psat0s1925g0080.1	nan	1.0
Psat0s1925g0080;Psat0s1925g0080.2	nan	1.0
Psat0s1925g0120;Psat0s1925g0120.1	nan	1.0
Psat0s1925g0160;Psat0s1925g0160.1	0.0	1.0
Psat0s1926g0040;Psat0s1926g0040.1	-0.029737410899999997	1.0
Psat0s1926g0040;Psat0s1926g0040.2	0.010617586399999998	1.0
Psat0s1926g0040;Psat0s1926g0040.3	-0.0202195188	1.0
Psat0s1926g0040;Psat0s1926g0040.4	0.0393393433	1.0
Psat0s1926g0080;Psat0s1926g0080.1	0.0	1.0
Psat0s1926g0120;Psat0s1926g0120.1	nan	1.0
Psat0s1926g0160;Psat0s1926g0160.1	nan	1.0
Psat0s1926g0200;Psat0s1926g0200.1	nan	1.0
Psat0s1926g0240;Psat0s1926g0240.1	nan	1.0
Psat0s1928g0040;Psat0s1928g0040.1	nan	1.0
Psat0s1928g0080;Psat0s1928g0080.1	nan	1.0
Psat0s1928g0120;Psat0s1928g0120.1	0.0	1.0
Psat0s1928g0160;Psat0s1928g0160.1	0.0	1.0
Psat0s1929g0040;Psat0s1929g0040.1	nan	1.0
Psat0s1929g0080;Psat0s1929g0080.1	nan	1.0
Psat0s1929g0120;Psat0s1929g0120.1	nan	1.0
Psat0s1929g0160;Psat0s1929g0160.1	0.0	1.0
Psat0s192g0040;Psat0s192g0040.1	nan	1.0
Psat0s192g0080;Psat0s192g0080.1	nan	1.0
Psat0s192g0120;Psat0s192g0120.1	nan	1.0
Psat0s1930g0040;Psat0s1930g0040.1	0.09110895949999999	0.0759240759
Psat0s1930g0040;Psat0s1930g0040.2	-0.09110895949999999	0.0759240759
Psat0s1933g0040;Psat0s1933g0040.1	nan	1.0
Psat0s1933g0080;Psat0s1933g0080.1	0.0	1.0
Psat0s1933g0120;Psat0s1933g0120.1	-0.2280567984	0.0599400599
Psat0s1933g0120;Psat0s1933g0120.2	0.2280567984	0.0599400599
Psat0s1933g0160;Psat0s1933g0160.1	nan	1.0
Psat0s1938g0040;Psat0s1938g0040.1	0.0	1.0
Psat0s1938g0080;Psat0s1938g0080.1	nan	1.0
Psat0s193g0040;Psat0s193g0040.1	nan	1.0
Psat0s193g0080;Psat0s193g0080.1	nan	1.0
Psat0s193g0120;Psat0s193g0120.1	nan	1.0
Psat0s193g0160;Psat0s193g0160.1	nan	1.0
Psat0s193g0200;Psat0s193g0200.1	nan	1.0
Psat0s193g0280;Psat0s193g0280.1	nan	1.0
Psat0s193g0360;Psat0s193g0360.1	nan	1.0
Psat0s1940g0040;Psat0s1940g0040.1	nan	1.0
Psat0s1940g0080;Psat0s1940g0080.1	nan	1.0
Psat0s1940g0120;Psat0s1940g0120.1	0.0	1.0
Psat0s1940g0160;Psat0s1940g0160.1	-0.1818644144	0.0724275724
Psat0s1940g0160;Psat0s1940g0160.2	0.1818644144	0.0724275724
Psat0s1943g0040;Psat0s1943g0040.1	nan	1.0
Psat0s1945g0040;Psat0s1945g0040.1	nan	1.0
Psat0s1945g0080;Psat0s1945g0080.1	0.0	1.0
Psat0s1945g0120;Psat0s1945g0120.1	nan	1.0
Psat0s1947g0080;Psat0s1947g0080.1	nan	1.0
Psat0s1947g0120;Psat0s1947g0120.1	nan	1.0
Psat0s194g0040;Psat0s194g0040.1	nan	1.0
Psat0s194g0080;Psat0s194g0080.1	0.0	1.0
Psat0s1950g0040;Psat0s1950g0040.1	nan	1.0
Psat0s1951g0040;Psat0s1951g0040.1	nan	1.0
Psat0s1952g0040;Psat0s1952g0040.1	0.0	1.0
Psat0s1952g0080;Psat0s1952g0080.1	nan	1.0
Psat0s1952g0120;Psat0s1952g0120.1	0.0	1.0
Psat0s1952g0160;Psat0s1952g0160.1	nan	1.0
Psat0s1953g0040;Psat0s1953g0040.1	nan	1.0
Psat0s1953g0080;Psat0s1953g0080.1	nan	1.0
Psat0s1953g0120;Psat0s1953g0120.1	nan	1.0
Psat0s1953g0160;Psat0s1953g0160.1	nan	1.0
Psat0s1953g0200;Psat0s1953g0200.1	nan	1.0
Psat0s1953g0240;Psat0s1953g0240.1	-0.027858316	1.0
Psat0s1953g0240;Psat0s1953g0240.2	0.045851132999999995	1.0
Psat0s1953g0240;Psat0s1953g0240.3	-0.017992817	1.0
Psat0s1953g0280;Psat0s1953g0280.1	0.0	1.0
Psat0s1953g0320;Psat0s1953g0320.1	0.0	1.0
Psat0s1953g0360;Psat0s1953g0360.1	0.0	1.0
Psat0s1953g0400;Psat0s1953g0400.1	-0.0124382706	1.0
Psat0s1953g0400;Psat0s1953g0400.2	0.0102577081	1.0
Psat0s1953g0400;Psat0s1953g0400.3	0.0021805625	1.0
Psat0s1953g0440;Psat0s1953g0440.1	nan	1.0
Psat0s1953g0480;Psat0s1953g0480.1	0.0	1.0
Psat0s1953g0520;Psat0s1953g0520.1	-0.0990339593	0.03996004
Psat0s1953g0520;Psat0s1953g0520.2	0.0990339593	0.03996004
Psat0s1953g0560;Psat0s1953g0560.1	0.0	1.0
Psat0s1954g0040;Psat0s1954g0040.1	0.0	1.0
Psat0s1957g0040;Psat0s1957g0040.1	nan	1.0
Psat0s1957g0080;Psat0s1957g0080.1	nan	1.0
Psat0s1958g0040;Psat0s1958g0040.1	nan	1.0
Psat0s1958g0080;Psat0s1958g0080.1	0.0290746908	1.0
Psat0s1958g0080;Psat0s1958g0080.2	-0.014246173700000002	1.0
Psat0s1958g0080;Psat0s1958g0080.3	-0.0109856816	1.0
Psat0s1958g0080;Psat0s1958g0080.4	-0.0028757788	1.0
Psat0s1958g0080;Psat0s1958g0080.5	-0.0009670567	1.0
Psat0s1958g0120;Psat0s1958g0120.1	nan	1.0
Psat0s1958g0160;Psat0s1958g0160.1	-0.024727716099999998	1.0
Psat0s1958g0160;Psat0s1958g0160.2	0.024727716099999998	1.0
Psat0s1958g0280;Psat0s1958g0280.1	nan	1.0
Psat0s1958g0360;Psat0s1958g0360.1	nan	1.0
Psat0s195g0040;Psat0s195g0040.1	0.0	1.0
Psat0s1966g0120;Psat0s1966g0120.1	0.6058859275	0.023476523500000002
Psat0s1966g0120;Psat0s1966g0120.2	-0.6058859275	0.023476523500000002
Psat0s1967g0040;Psat0s1967g0040.1	nan	1.0
Psat0s1968g0040;Psat0s1968g0040.1	nan	1.0
Psat0s1968g0080;Psat0s1968g0080.1	0.0	1.0
Psat0s1968g0160;Psat0s1968g0160.1	0.0	1.0
Psat0s1968g0200;Psat0s1968g0200.1	0.0	1.0
Psat0s1968g0320;Psat0s1968g0320.1	nan	1.0
Psat0s1970g0040;Psat0s1970g0040.1	nan	1.0
Psat0s1971g0040;Psat0s1971g0040.1	0.0	1.0
Psat0s1971g0080;Psat0s1971g0080.1	nan	1.0
Psat0s1971g0120;Psat0s1971g0120.1	nan	1.0
Psat0s1971g0160;Psat0s1971g0160.1	nan	1.0
Psat0s1971g0200;Psat0s1971g0200.1	nan	1.0
Psat0s1971g0240;Psat0s1971g0240.1	0.0	1.0
Psat0s1971g0240;Psat0s1971g0240.10	0.0	1.0
Psat0s1971g0240;Psat0s1971g0240.11	0.0	1.0
Psat0s1971g0240;Psat0s1971g0240.12	-0.0012180686	1.0
Psat0s1971g0240;Psat0s1971g0240.13	0.0006838486999999999	1.0
Psat0s1971g0240;Psat0s1971g0240.14	0.0	1.0
Psat0s1971g0240;Psat0s1971g0240.15	0.0024179151	1.0
Psat0s1971g0240;Psat0s1971g0240.16	-0.0002231038	1.0
Psat0s1971g0240;Psat0s1971g0240.17	-0.0004820894	1.0
Psat0s1971g0240;Psat0s1971g0240.18	-3.15204e-05	1.0
Psat0s1971g0240;Psat0s1971g0240.19	0.0007208131	1.0
Psat0s1971g0240;Psat0s1971g0240.2	0.0	1.0
Psat0s1971g0240;Psat0s1971g0240.20	0.0	1.0
Psat0s1971g0240;Psat0s1971g0240.21	-0.0025963057	1.0
Psat0s1971g0240;Psat0s1971g0240.22	-0.0004255749	1.0
Psat0s1971g0240;Psat0s1971g0240.3	0.002545597	1.0
Psat0s1971g0240;Psat0s1971g0240.4	0.0	1.0
Psat0s1971g0240;Psat0s1971g0240.5	0.0	1.0
Psat0s1971g0240;Psat0s1971g0240.6	-0.0013915111999999999	1.0
Psat0s1971g0240;Psat0s1971g0240.7	0.0	1.0
Psat0s1971g0240;Psat0s1971g0240.8	0.0	1.0
Psat0s1971g0240;Psat0s1971g0240.9	0.0	1.0
Psat0s1971g0280;Psat0s1971g0280.1	0.0	1.0
Psat0s1971g0320;Psat0s1971g0320.1	nan	1.0
Psat0s1971g0360;Psat0s1971g0360.1	-0.10420064429999999	0.09723609720000001
Psat0s1971g0360;Psat0s1971g0360.2	-0.23657100960000002	0.0599400599
Psat0s1971g0360;Psat0s1971g0360.3	0.3407716539	0.0559440559
Psat0s1971g0360;Psat0s1971g0360.4	0.0	1.0
Psat0s1972g0040;Psat0s1972g0040.1	nan	1.0
Psat0s1976g0040;Psat0s1976g0040.1	nan	1.0
Psat0s1977g0040;Psat0s1977g0040.1	nan	1.0
Psat0s1977g0080;Psat0s1977g0080.1	nan	1.0
Psat0s1977g0120;Psat0s1977g0120.1	nan	1.0
Psat0s1978g0040;Psat0s1978g0040.1	0.0	1.0
Psat0s1978g0080;Psat0s1978g0080.1	0.0	1.0
Psat0s1978g0120;Psat0s1978g0120.1	nan	1.0
Psat0s1978g0160;Psat0s1978g0160.1	0.0	1.0
Psat0s1978g0200;Psat0s1978g0200.1	nan	1.0
Psat0s1978g0240;Psat0s1978g0240.1	nan	1.0
Psat0s1978g0280;Psat0s1978g0280.1	0.0	1.0
Psat0s1985g0040;Psat0s1985g0040.1	0.0	1.0
Psat0s1985g0080;Psat0s1985g0080.1	0.0	1.0
Psat0s1985g0120;Psat0s1985g0120.1	0.0	1.0
Psat0s1985g0160;Psat0s1985g0160.1	0.0	1.0
Psat0s1986g0040;Psat0s1986g0040.1	nan	1.0
Psat0s1987g0040;Psat0s1987g0040.1	0.0	1.0
Psat0s1988g0040;Psat0s1988g0040.1	-0.0162273628	1.0
Psat0s1988g0040;Psat0s1988g0040.2	0.0044055186999999996	1.0
Psat0s1988g0040;Psat0s1988g0040.3	0.0066495266	1.0
Psat0s1988g0040;Psat0s1988g0040.4	2.0256e-06	1.0
Psat0s1988g0040;Psat0s1988g0040.5	-0.0027937381	1.0
Psat0s1988g0040;Psat0s1988g0040.6	-0.0030194846999999996	1.0
Psat0s1988g0040;Psat0s1988g0040.7	0.0109835147	1.0
Psat0s1989g0040;Psat0s1989g0040.1	0.0	1.0
Psat0s1989g0080;Psat0s1989g0080.1	nan	1.0
Psat0s198g0040;Psat0s198g0040.1	nan	1.0
Psat0s198g0080;Psat0s198g0080.1	0.0	1.0
Psat0s198g0120;Psat0s198g0120.1	nan	1.0
Psat0s1991g0040;Psat0s1991g0040.1	nan	1.0
Psat0s1991g0080;Psat0s1991g0080.1	0.0	1.0
Psat0s1991g0120;Psat0s1991g0120.1	nan	1.0
Psat0s1991g0160;Psat0s1991g0160.1	0.0	1.0
Psat0s1994g0040;Psat0s1994g0040.1	nan	1.0
Psat0s1997g0040;Psat0s1997g0040.1	0.0323356954	1.0
Psat0s1997g0040;Psat0s1997g0040.2	-0.0323356954	1.0
Psat0s1997g0080;Psat0s1997g0080.1	nan	1.0
Psat0s1997g0080;Psat0s1997g0080.2	nan	1.0
Psat0s1997g0080;Psat0s1997g0080.3	nan	1.0
Psat0s1997g0080;Psat0s1997g0080.4	nan	1.0
Psat0s1997g0080;Psat0s1997g0080.5	nan	1.0
Psat0s1997g0120;Psat0s1997g0120.1	nan	1.0
Psat0s1998g0040;Psat0s1998g0040.1	nan	1.0
Psat0s1998g0080;Psat0s1998g0080.1	nan	1.0
Psat0s1999g0040;Psat0s1999g0040.1	nan	1.0
Psat0s1999g0080;Psat0s1999g0080.1	nan	1.0
Psat0s1999g0120;Psat0s1999g0120.1	nan	1.0
Psat0s19g0040;Psat0s19g0040.1	nan	1.0
Psat0s1g0040;Psat0s1g0040.1	0.0	1.0
Psat0s2000g0040;Psat0s2000g0040.1	nan	1.0
Psat0s2003g0040;Psat0s2003g0040.1	nan	1.0
Psat0s2003g0080;Psat0s2003g0080.1	nan	1.0
Psat0s2003g0120;Psat0s2003g0120.1	nan	1.0
Psat0s2005g0040;Psat0s2005g0040.1	0.0	1.0
Psat0s2005g0080;Psat0s2005g0080.1	0.0	1.0
Psat0s2005g0120;Psat0s2005g0120.1	0.0	1.0
Psat0s2006g0040;Psat0s2006g0040.1	nan	1.0
Psat0s2006g0080;Psat0s2006g0080.1	0.0	1.0
Psat0s2006g0120;Psat0s2006g0120.1	0.0	1.0
Psat0s2006g0160;Psat0s2006g0160.1	-0.0230670861	1.0
Psat0s2006g0160;Psat0s2006g0160.2	0.0230670861	1.0
Psat0s2006g0240;Psat0s2006g0240.1	nan	1.0
Psat0s2008g0040;Psat0s2008g0040.1	0.0112664238	1.0
Psat0s2008g0040;Psat0s2008g0040.2	-0.0072442162	1.0
Psat0s2008g0040;Psat0s2008g0040.3	0.00036591330000000004	1.0
Psat0s2008g0040;Psat0s2008g0040.4	-0.0043881209000000004	1.0
Psat0s2010g0040;Psat0s2010g0040.1	nan	1.0
Psat0s2010g0080;Psat0s2010g0080.1	nan	1.0
Psat0s2011g0040;Psat0s2011g0040.1	0.0	1.0
Psat0s2011g0080;Psat0s2011g0080.1	nan	1.0
Psat0s2011g0160;Psat0s2011g0160.1	nan	1.0
Psat0s2011g0200;Psat0s2011g0200.1	nan	1.0
Psat0s2012g0040;Psat0s2012g0040.1	-0.0094735738	1.0
Psat0s2012g0040;Psat0s2012g0040.2	0.0094735738	1.0
Psat0s2012g0080;Psat0s2012g0080.1	-0.0750014615	0.020979021
Psat0s2012g0080;Psat0s2012g0080.2	0.0158504636	1.0
Psat0s2012g0080;Psat0s2012g0080.3	0.0591509979	0.0217282717
Psat0s2012g0120;Psat0s2012g0120.1	0.0	1.0
Psat0s2012g0160;Psat0s2012g0160.1	0.0	1.0
Psat0s2012g0200;Psat0s2012g0200.1	0.0	1.0
Psat0s2012g0240;Psat0s2012g0240.1	0.0	1.0
Psat0s2012g0280;Psat0s2012g0280.1	0.0	1.0
Psat0s2014g0040;Psat0s2014g0040.1	nan	1.0
Psat0s2014g0080;Psat0s2014g0080.1	nan	1.0
Psat0s2018g0040;Psat0s2018g0040.1	nan	1.0
Psat0s2018g0080;Psat0s2018g0080.1	nan	1.0
Psat0s2018g0120;Psat0s2018g0120.1	nan	1.0
Psat0s2027g0080;Psat0s2027g0080.1	0.0	1.0
Psat0s2027g0120;Psat0s2027g0120.1	nan	1.0
Psat0s2030g0040;Psat0s2030g0040.1	0.0	1.0
Psat0s2030g0080;Psat0s2030g0080.1	-0.0049775187	1.0
Psat0s2030g0080;Psat0s2030g0080.2	0.0049775187	1.0
Psat0s2032g0040;Psat0s2032g0040.1	0.0	1.0
Psat0s2032g0080;Psat0s2032g0080.1	nan	1.0
Psat0s2032g0120;Psat0s2032g0120.1	0.0	1.0
Psat0s2032g0160;Psat0s2032g0160.1	nan	1.0
Psat0s2035g0040;Psat0s2035g0040.1	0.0011682705999999999	1.0
Psat0s2035g0040;Psat0s2035g0040.2	-0.000491582	1.0
Psat0s2035g0040;Psat0s2035g0040.3	-0.0006766886	1.0
Psat0s2039g0040;Psat0s2039g0040.1	-0.1238376199	0.061438561399999994
Psat0s2039g0040;Psat0s2039g0040.2	0.1238376199	0.061438561399999994
Psat0s203g0040;Psat0s203g0040.1	nan	1.0
Psat0s203g0080;Psat0s203g0080.1	nan	1.0
Psat0s2040g0040;Psat0s2040g0040.1	nan	1.0
Psat0s2040g0080;Psat0s2040g0080.1	nan	1.0
Psat0s2044g0080;Psat0s2044g0080.1	0.0	1.0
Psat0s2046g0040;Psat0s2046g0040.1	nan	1.0
Psat0s2046g0080;Psat0s2046g0080.1	nan	1.0
Psat0s2046g0120;Psat0s2046g0120.1	nan	1.0
Psat0s2051g0040;Psat0s2051g0040.1	nan	1.0
Psat0s2052g0040;Psat0s2052g0040.1	0.0982298001	0.5244755245
Psat0s2052g0040;Psat0s2052g0040.10	0.0289619619	1.0
Psat0s2052g0040;Psat0s2052g0040.11	0.028223586000000002	1.0
Psat0s2052g0040;Psat0s2052g0040.12	-0.0017637812	1.0
Psat0s2052g0040;Psat0s2052g0040.13	-0.0381476501	1.0
Psat0s2052g0040;Psat0s2052g0040.14	0.0061894437	1.0
Psat0s2052g0040;Psat0s2052g0040.2	-0.0143605351	1.0
Psat0s2052g0040;Psat0s2052g0040.3	0.0043594039	1.0
Psat0s2052g0040;Psat0s2052g0040.4	-0.0102966953	1.0
Psat0s2052g0040;Psat0s2052g0040.5	-0.007765946700000001	1.0
Psat0s2052g0040;Psat0s2052g0040.6	-0.058759833899999996	0.5244755245
Psat0s2052g0040;Psat0s2052g0040.7	0.025796016600000003	1.0
Psat0s2052g0040;Psat0s2052g0040.8	-0.0551829134	0.5244755245
Psat0s2052g0040;Psat0s2052g0040.9	-0.0054828564000000005	1.0
Psat0s2053g0040;Psat0s2053g0040.1	0.0	1.0
Psat0s2053g0080;Psat0s2053g0080.1	nan	1.0
Psat0s2053g0120;Psat0s2053g0120.1	0.0	1.0
Psat0s2054g0040;Psat0s2054g0040.1	-0.1361831818	0.0801698302
Psat0s2054g0040;Psat0s2054g0040.2	-1.88898e-05	1.0
Psat0s2054g0040;Psat0s2054g0040.3	0.1362020715	0.0801698302
Psat0s2056g0040;Psat0s2056g0040.1	0.0	1.0
Psat0s2056g0040;Psat0s2056g0040.2	0.0	1.0
Psat0s2056g0040;Psat0s2056g0040.3	0.0	1.0
Psat0s2056g0040;Psat0s2056g0040.4	0.0	1.0
Psat0s2056g0080;Psat0s2056g0080.1	nan	1.0
Psat0s2058g0040;Psat0s2058g0040.1	nan	1.0
Psat0s2060g0040;Psat0s2060g0040.1	nan	1.0
Psat0s2060g0080;Psat0s2060g0080.1	nan	1.0
Psat0s2061g0040;Psat0s2061g0040.1	nan	1.0
Psat0s2061g0080;Psat0s2061g0080.1	0.0016597831	1.0
Psat0s2061g0080;Psat0s2061g0080.2	-0.0016597831	1.0
Psat0s2061g0120;Psat0s2061g0120.1	nan	1.0
Psat0s2062g0040;Psat0s2062g0040.1	0.0	1.0
Psat0s2063g0040;Psat0s2063g0040.1	nan	1.0
Psat0s2064g0040;Psat0s2064g0040.1	nan	1.0
Psat0s2064g0080;Psat0s2064g0080.1	0.0	1.0
Psat0s2065g0040;Psat0s2065g0040.1	nan	1.0
Psat0s2066g0040;Psat0s2066g0040.1	nan	1.0
Psat0s2070g0040;Psat0s2070g0040.1	0.0	1.0
Psat0s2070g0080;Psat0s2070g0080.1	nan	1.0
Psat0s2070g0120;Psat0s2070g0120.1	0.0197404075	1.0
Psat0s2070g0120;Psat0s2070g0120.2	-0.0197404075	1.0
Psat0s2070g0160;Psat0s2070g0160.1	0.0690313356	0.09540459539999999
Psat0s2070g0160;Psat0s2070g0160.2	-0.0690313356	0.09540459539999999
Psat0s2078g0040;Psat0s2078g0040.1	0.0	1.0
Psat0s207g0040;Psat0s207g0040.1	nan	1.0
Psat0s207g0080;Psat0s207g0080.1	nan	1.0
Psat0s207g0120;Psat0s207g0120.1	nan	1.0
Psat0s207g0160;Psat0s207g0160.1	nan	1.0
Psat0s207g0200;Psat0s207g0200.1	0.0	1.0
Psat0s207g0240;Psat0s207g0240.1	nan	1.0
Psat0s207g0280;Psat0s207g0280.1	nan	1.0
Psat0s207g0360;Psat0s207g0360.1	nan	1.0
Psat0s207g0400;Psat0s207g0400.1	nan	1.0
Psat0s207g0480;Psat0s207g0480.1	nan	1.0
Psat0s2083g0040;Psat0s2083g0040.1	0.0	1.0
Psat0s2083g0080;Psat0s2083g0080.1	nan	1.0
Psat0s2083g0120;Psat0s2083g0120.1	nan	1.0
Psat0s2083g0160;Psat0s2083g0160.1	nan	1.0
Psat0s2083g0200;Psat0s2083g0200.1	nan	1.0
Psat0s2083g0240;Psat0s2083g0240.1	nan	1.0
Psat0s2083g0280;Psat0s2083g0280.1	0.0	1.0
Psat0s2083g0320;Psat0s2083g0320.1	0.0	1.0
Psat0s2086g0040;Psat0s2086g0040.1	nan	1.0
Psat0s2087g0080;Psat0s2087g0080.1	nan	1.0
Psat0s2087g0120;Psat0s2087g0120.1	nan	1.0
Psat0s2087g0160;Psat0s2087g0160.1	nan	1.0
Psat0s2088g0040;Psat0s2088g0040.1	nan	1.0
Psat0s2088g0080;Psat0s2088g0080.1	nan	1.0
Psat0s2088g0120;Psat0s2088g0120.1	nan	1.0
Psat0s208g0040;Psat0s208g0040.1	nan	1.0
Psat0s2091g0040;Psat0s2091g0040.1	nan	1.0
Psat0s2091g0080;Psat0s2091g0080.1	nan	1.0
Psat0s2098g0040;Psat0s2098g0040.1	nan	1.0
Psat0s20g0040;Psat0s20g0040.1	nan	1.0
Psat0s20g0080;Psat0s20g0080.1	nan	1.0
Psat0s20g0120;Psat0s20g0120.1	nan	1.0
Psat0s2101g0040;Psat0s2101g0040.1	0.0	1.0
Psat0s2101g0080;Psat0s2101g0080.1	nan	1.0
Psat0s2102g0040;Psat0s2102g0040.1	nan	1.0
Psat0s2103g0040;Psat0s2103g0040.1	nan	1.0
Psat0s2104g0040;Psat0s2104g0040.1	nan	1.0
Psat0s2104g0160;Psat0s2104g0160.1	0.0	1.0
Psat0s2105g0040;Psat0s2105g0040.1	-0.2733607732	0.023476523500000002
Psat0s2105g0040;Psat0s2105g0040.2	0.2733607732	0.023476523500000002
Psat0s2105g0080;Psat0s2105g0080.1	nan	1.0
Psat0s2105g0120;Psat0s2105g0120.1	nan	1.0
Psat0s2105g0160;Psat0s2105g0160.1	nan	1.0
Psat0s2105g0200;Psat0s2105g0200.1	nan	1.0
Psat0s2105g0240;Psat0s2105g0240.1	0.0	1.0
Psat0s2105g0280;Psat0s2105g0280.1	nan	1.0
Psat0s2110g0040;Psat0s2110g0040.1	nan	1.0
Psat0s2110g0080;Psat0s2110g0080.1	nan	1.0
Psat0s2112g0040;Psat0s2112g0040.1	nan	1.0
Psat0s2112g0080;Psat0s2112g0080.1	0.0038093515999999997	1.0
Psat0s2112g0080;Psat0s2112g0080.2	0.001269832	1.0
Psat0s2112g0080;Psat0s2112g0080.3	-0.002407641	1.0
Psat0s2112g0080;Psat0s2112g0080.4	-0.0010751457	1.0
Psat0s2112g0080;Psat0s2112g0080.5	-0.0047404242	1.0
Psat0s2112g0080;Psat0s2112g0080.6	0.0031440273	1.0
Psat0s2115g0040;Psat0s2115g0040.1	0.0	1.0
Psat0s2121g0040;Psat0s2121g0040.1	0.0	1.0
Psat0s2125g0040;Psat0s2125g0040.1	nan	1.0
Psat0s2126g0120;Psat0s2126g0120.1	nan	1.0
Psat0s2127g0040;Psat0s2127g0040.1	0.0	1.0
Psat0s2128g0040;Psat0s2128g0040.1	nan	1.0
Psat0s2128g0080;Psat0s2128g0080.1	nan	1.0
Psat0s2128g0120;Psat0s2128g0120.1	nan	1.0
Psat0s2128g0160;Psat0s2128g0160.1	nan	1.0
Psat0s2128g0200;Psat0s2128g0200.1	nan	1.0
Psat0s2128g0240;Psat0s2128g0240.1	nan	1.0
Psat0s2128g0280;Psat0s2128g0280.1	nan	1.0
Psat0s2128g0320;Psat0s2128g0320.1	nan	1.0
Psat0s2128g0360;Psat0s2128g0360.1	nan	1.0
Psat0s2128g0400;Psat0s2128g0400.1	nan	1.0
Psat0s2128g0440;Psat0s2128g0440.1	nan	1.0
Psat0s2128g0480;Psat0s2128g0480.1	nan	1.0
Psat0s2128g0520;Psat0s2128g0520.1	nan	1.0
Psat0s2128g0560;Psat0s2128g0560.1	nan	1.0
Psat0s2128g0600;Psat0s2128g0600.1	nan	1.0
Psat0s2128g0640;Psat0s2128g0640.1	nan	1.0
Psat0s2128g0680;Psat0s2128g0680.1	nan	1.0
Psat0s2128g0720;Psat0s2128g0720.1	nan	1.0
Psat0s2128g0760;Psat0s2128g0760.1	nan	1.0
Psat0s2128g0800;Psat0s2128g0800.1	nan	1.0
Psat0s2128g0840;Psat0s2128g0840.1	nan	1.0
Psat0s2128g0880;Psat0s2128g0880.1	nan	1.0
Psat0s2128g0920;Psat0s2128g0920.1	nan	1.0
Psat0s2128g0960;Psat0s2128g0960.1	nan	1.0
Psat0s2128g1000;Psat0s2128g1000.1	nan	1.0
Psat0s2128g1040;Psat0s2128g1040.1	nan	1.0
Psat0s2128g1080;Psat0s2128g1080.1	nan	1.0
Psat0s2128g1120;Psat0s2128g1120.1	nan	1.0
Psat0s2128g1160;Psat0s2128g1160.1	nan	1.0
Psat0s212g0040;Psat0s212g0040.1	-0.3333333333	0.0474525475
Psat0s212g0040;Psat0s212g0040.2	0.3333333333	0.0474525475
Psat0s212g0080;Psat0s212g0080.1	0.0	1.0
Psat0s212g0120;Psat0s212g0120.1	nan	1.0
Psat0s212g0160;Psat0s212g0160.1	0.0018805429000000001	1.0
Psat0s212g0160;Psat0s212g0160.2	-0.0018805429000000001	1.0
Psat0s2131g0040;Psat0s2131g0040.1	nan	1.0
Psat0s2131g0080;Psat0s2131g0080.1	nan	1.0
Psat0s2131g0120;Psat0s2131g0120.1	nan	1.0
Psat0s2134g0040;Psat0s2134g0040.1	0.0	1.0
Psat0s2134g0080;Psat0s2134g0080.1	nan	1.0
Psat0s2134g0120;Psat0s2134g0120.1	nan	1.0
Psat0s2135g0040;Psat0s2135g0040.1	0.0	1.0
Psat0s2135g0080;Psat0s2135g0080.1	nan	1.0
Psat0s2135g0160;Psat0s2135g0160.1	nan	1.0
Psat0s2137g0040;Psat0s2137g0040.1	nan	1.0
Psat0s2139g0040;Psat0s2139g0040.1	nan	1.0
Psat0s2139g0080;Psat0s2139g0080.1	nan	1.0
Psat0s2139g0120;Psat0s2139g0120.1	0.0	1.0
Psat0s2139g0120;Psat0s2139g0120.2	0.0	1.0
Psat0s2139g0160;Psat0s2139g0160.1	nan	1.0
Psat0s2139g0200;Psat0s2139g0200.1	nan	1.0
Psat0s2139g0240;Psat0s2139g0240.1	0.0	1.0
Psat0s2139g0280;Psat0s2139g0280.1	nan	1.0
Psat0s2139g0360;Psat0s2139g0360.1	0.0	1.0
Psat0s213g0040;Psat0s213g0040.1	nan	1.0
Psat0s213g0080;Psat0s213g0080.1	0.0	1.0
Psat0s213g0120;Psat0s213g0120.1	0.0	1.0
Psat0s2140g0040;Psat0s2140g0040.1	nan	1.0
Psat0s2140g0080;Psat0s2140g0080.1	0.0	1.0
Psat0s2141g0040;Psat0s2141g0040.1	nan	1.0
Psat0s2141g0080;Psat0s2141g0080.1	nan	1.0
Psat0s2141g0120;Psat0s2141g0120.1	nan	1.0
Psat0s2141g0160;Psat0s2141g0160.1	nan	1.0
Psat0s2142g0040;Psat0s2142g0040.1	nan	1.0
Psat0s2143g0040;Psat0s2143g0040.1	nan	1.0
Psat0s2143g0080;Psat0s2143g0080.1	nan	1.0
Psat0s2143g0120;Psat0s2143g0120.1	0.0	1.0
Psat0s2143g0160;Psat0s2143g0160.1	nan	1.0
Psat0s2143g0200;Psat0s2143g0200.1	nan	1.0
Psat0s2144g0040;Psat0s2144g0040.1	nan	1.0
Psat0s2145g0040;Psat0s2145g0040.1	nan	1.0
Psat0s2145g0080;Psat0s2145g0080.1	nan	1.0
Psat0s2146g0040;Psat0s2146g0040.1	nan	1.0
Psat0s2150g0040;Psat0s2150g0040.1	0.056853285499999996	0.38161838159999995
Psat0s2150g0040;Psat0s2150g0040.2	-0.0223368152	1.0
Psat0s2150g0040;Psat0s2150g0040.3	-0.0045305586	1.0
Psat0s2150g0040;Psat0s2150g0040.4	-0.0299859117	1.0
Psat0s2150g0080;Psat0s2150g0080.1	nan	1.0
Psat0s2150g0120;Psat0s2150g0120.1	0.0	1.0
Psat0s2150g0160;Psat0s2150g0160.1	0.0	1.0
Psat0s2152g0040;Psat0s2152g0040.1	nan	1.0
Psat0s2154g0040;Psat0s2154g0040.1	nan	1.0
Psat0s2154g0080;Psat0s2154g0080.1	nan	1.0
Psat0s2154g0120;Psat0s2154g0120.1	nan	1.0
Psat0s2154g0160;Psat0s2154g0160.1	nan	1.0
Psat0s2155g0040;Psat0s2155g0040.1	nan	1.0
Psat0s2155g0080;Psat0s2155g0080.1	nan	1.0
Psat0s2158g0040;Psat0s2158g0040.1	nan	1.0
Psat0s2159g0040;Psat0s2159g0040.1	nan	1.0
Psat0s215g0080;Psat0s215g0080.1	nan	1.0
Psat0s215g0120;Psat0s215g0120.1	nan	1.0
[truncated: 55,836 more rows]
