# Supplementary material for: Transcriptome Analysis of Alternative Splicing Events Induced by Arbuscular Mycorrhizal Fungi (Rhizophagus irregularis) in Pea (Pisum sativum L.) Roots
Source: Plants (Basel). 2020 Dec 3;9(12):1700. doi: 10.3390/plants9121700 (PMC7761762; doi:10.3390/plants9121700)
Supplement: Supplementary file 1 [file plants-09-01700-s001.zip › Table_S4/supp_SUPPA2_diff_annotation.csv]

Psat0s1065g0040	DEAD-box ATP-dependent RNA helicase 37
Psat0s1172g0200	DEAD-box ATP-dependent RNA helicase 39
Psat0s1718g0040	Uridine 5'-monophosphate synthase
Psat0s1725g0120	Uncharacterized protein YwkD
Psat0s1858g0280	FRIGIDA-like protein 3
Psat0s1923g0040	Pentatricopeptide repeat-containing protein At1g69290
Psat0s1953g0520	Protein REDUCED WALL ACETYLATION 2 {ECO:0000303|PubMed:21212300, ECO:0000303|PubMed:21673009}
Psat0s1966g0120	Growth-regulating factor 9
Psat0s2105g0040	Transcription factor TRY
Psat0s212g0040	Microtubule-binding protein TANGLED
Psat0s2261g0280	mRNA-capping enzyme
Psat0s2281g0240	ABSCISIC ACID-INSENSITIVE 5-like protein 2
Psat0s2314g0080	REF/SRPP-like protein At1g67360
Psat0s2576g0080	Hydroxyproline O-galactosyltransferase GALT3 {ECO:0000303|PubMed:26690932}
Psat0s2711g0200	Myosin-11
Psat0s2795g0080	Protein LATERAL ORGAN BOUNDARIES
Psat0s3072g0080	Type I inositol polyphosphate 5-phosphatase 8 {ECO:0000305}
Psat0s3074g0040	Laccase-8
Psat0s3108g0040	Putative uncharacterized protein YDL057W
Psat0s3278g0040	RNA polymerase II-associated protein 3
Psat0s3481g0080	Serine/threonine-protein kinase AFC3
Psat0s3597g0040	Dehydrogenase/reductase SDR family member 12
Psat0s3883g0040	Protein phosphatase 1 regulatory inhibitor subunit PPP1R7 homolog {ECO:0000305}
Psat0s3883g0040	Protein phosphatase 1 regulatory subunit pprA
Psat0s3930g0160	F-box protein SKIP1
Psat0s3985g0040	L10-interacting MYB domain-containing protein {ECO:0000303|PubMed:25707794}
Psat0s4086g0040	Prolyl 4-hydroxylase 1 {ECO:0000305}
Psat0s501g0040	ER lumen protein-retaining receptor
Psat0s5166g0080	Cell division cycle protein 123 homolog
Psat0s5319g0120	30S ribosomal protein S17 {ECO:0000255|HAMAP-Rule:MF_01345}
Psat0s5376g0040	Subtilisin-like protease SBT2.5 {ECO:0000303|PubMed:16193095}
Psat0s5376g0040	Subtilisin-like protease SBT2.6 {ECO:0000303|PubMed:16193095}
Psat0s730g0240	Auxin-induced protein 6B
Psat0s798g0040	Oligopeptide transporter 7
Psat0s806g0040	Protein EXPORTIN 1B {ECO:0000303|PubMed:18791220}
Psat0s825g0040	DNA topoisomerase 2
Psat0s877g0040	Bifunctional nuclease 2
Psat0s929g0160	Pentatricopeptide repeat-containing protein At4g19890
Psat0s934g0040	ATP-dependent zinc metalloprotease FTSH 4, mitochondrial
Psat0s972g0040	NAC domain-containing protein 53 {ECO:0000303|PubMed:15029955}
Psat0ss1279g0480	ATP-dependent zinc metalloprotease FTSH 4, mitochondrial
Psat0ss1870g0040	60S ribosomal protein L24
Psat0ss32450g0040	MRN complex-interacting protein {ECO:0000250|UniProtKB:Q6NTE8}
Psat0ss4236g0200	Synaptotagmin-4
Psat0ss8606g0040	Pectin acetylesterase 10 {ECO:0000303|PubMed:25115560}
Psat1g000920	Dolichyl-diphosphooligosaccharide--protein glycosyltransferase subunit 1B
Psat1g005280	G-type lectin S-receptor-like serine/threonine-protein kinase RLK1
Psat1g005560	Ankyrin repeat-containing protein At2g01680
Psat1g013600	Proteasome subunit alpha type-2-A
Psat1g014040	Phosphoglycerate kinase, chloroplastic
Psat1g021960	Reticulon-like protein B21
Psat1g022960	ATPase 8, plasma membrane-type
Psat1g039360	Lipase lipl-1 {ECO:0000255|PIRNR:PIRNR000862}
Psat1g039360	Putative lysosomal acid lipase/cholesteryl ester hydrolase
Psat1g040600	DNA mismatch repair protein MSH7
Psat1g043400	Subtilisin-like protease SBT6.1 {ECO:0000303|PubMed:16193095}
Psat1g047880	Probable pectinesterase 53
Psat1g052240	Methionyl-tRNA formyltransferase {ECO:0000255|HAMAP-Rule:MF_00182}
Psat1g054880	Mitogen-activated protein kinase kinase 3 {ECO:0000303|PubMed:10048483, ECO:0000303|PubMed:12119167}
Psat1g055080	LOB domain-containing protein 25
Psat1g062120	Protein GAMETE EXPRESSED 3
Psat1g064920	Pentatricopeptide repeat-containing protein At3g58590
Psat1g066040	Probable tRNA (guanine(26)-N(2))-dimethyltransferase 1
Psat1g084200	Glucose-6-phosphate 1-dehydrogenase 6, cytoplasmic {ECO:0000305}
Psat1g093520	IST1-like protein
Psat1g096160	Pentatricopeptide repeat-containing protein At4g13650
Psat1g098720	Histidinol-phosphate aminotransferase, chloroplastic
Psat1g109600	Pre-mRNA-splicing factor ATP-dependent RNA helicase DEAH1 {ECO:0000305}
Psat1g111080	Pentatricopeptide repeat-containing protein At5g66520
Psat1g117720	Testis-expressed protein 2
Psat1g129480	Protein UPSTREAM OF FLC
Psat1g130480	Protein SOMBRERO
Psat1g133400	Protein CTR9 homolog {ECO:0000305}
Psat1g134080	MOB kinase activator-like 1A
Psat1g150560	Protein PLASTID TRANSCRIPTIONALLY ACTIVE 14 {ECO:0000303|PubMed:16326926}
Psat1g166200	Protein DETOXIFICATION 41 {ECO:0000303|PubMed:11739388}
Psat1g171360	Myb family transcription factor PHL7 {ECO:0000305}
Psat1g172400	Protein C2-DOMAIN ABA-RELATED 11 {ECO:0000305}
Psat1g187920	Acyl-CoA-binding domain-containing protein 6 {ECO:0000305}
Psat1g193120	Floral homeotic protein AGAMOUS
Psat1g197840	Oryzain alpha chain
Psat1g204240	Transcriptional corepressor LEUNIG {ECO:0000303|PubMed:11058164}
Psat1g208720	Heterogeneous nuclear ribonucleoprotein U-like protein 1
Psat1g212600	Fatty acid amide hydrolase
Psat1g213000	MADS-box transcription factor 27
Psat1g214080	Uncharacterized protein At4g38062
Psat1g214560	Probable cinnamyl alcohol dehydrogenase 1
Psat1g222960	KH domain-containing protein At1g09660/At1g09670
Psat2g000680	Homoserine kinase
Psat2g004080	Heterogeneous nuclear ribonucleoprotein 1
Psat2g010960	Peptide methionine sulfoxide reductase A1
Psat2g010960	Peptide methionine sulfoxide reductase A4, chloroplastic
Psat2g011080	Heat shock 70 kDa protein 16
Psat2g013320	Uncharacterized protein At3g06530
Psat2g015920	Elongation factor 2 {ECO:0000305}
Psat2g022360	Probable inactive receptor kinase At5g10020
Psat2g026760	Centromere/kinetochore protein zw10 homolog
Psat2g048200	GDSL esterase/lipase At5g37690
Psat2g050640	Probable inactive receptor kinase At5g58300
Psat2g055360	Ubiquitin-activating enzyme E1 1
Psat2g063760	G-type lectin S-receptor-like serine/threonine-protein kinase At4g27290
Psat2g065320	Glutamyl-tRNA reductase 1, chloroplastic
Psat2g066080	Beta carbonic anhydrase 5, chloroplastic
Psat2g068960	Uncharacterized protein At2g37660, chloroplastic
Psat2g075600	Serine carboxypeptidase 1
Psat2g075600	Sulfite exporter TauE/SafE family protein 3 {ECO:0000312|EMBL:AEC07746.1}
Psat2g075680	Dihydropyrimidinase {ECO:0000303|PubMed:12626710}
Psat2g076800	Transcription factor TGA4
Psat2g088880	Poly [ADP-ribose] polymerase 1
Psat2g089040	tRNA(adenine(34)) deaminase, chloroplastic
Psat2g101480	CTL-like protein DDB_G0274487
Psat2g107800	Protein PAF1 homolog {ECO:0000305}
Psat2g109360	Protein ALTERED XYLOGLUCAN 4
Psat2g121960	Probable serine/threonine-protein kinase PBL3 {ECO:0000305}
Psat2g136080	Mitochondrial carnitine/acylcarnitine carrier-like protein
Psat2g137320	Transcription factor MYB39
Psat2g142760	Alpha-glucosidase 2
Psat2g142840	Iron-sulfur cluster co-chaperone protein HscB homolog {ECO:0000305}
Psat2g143480	SH3 domain-containing protein 2 {ECO:0000312|EMBL:AAL32439.1}
Psat2g143880	Protein NUCLEAR FUSION DEFECTIVE 4 {ECO:0000303|PubMed:16698901}
Psat2g146400	WAT1-related protein At4g19185
Psat2g146400	WAT1-related protein At5g45370
Psat2g154960	Dehydrodolichyl diphosphate synthase complex subunit NUS1 {ECO:0000305}
Psat2g158400	Syntaxin-112
Psat2g165360	Zinc finger CCCH domain-containing protein 62
Psat2g171440	BTB/POZ domain-containing protein At3g49900
Psat2g175440	Casein kinase II subunit beta-1 {ECO:0000305}
Psat2g175440	Casein kinase II subunit beta-2 {ECO:0000305}
Psat2g177680	O-fucosyltransferase 29 {ECO:0000305}
Psat2g178720	NAC domain-containing protein 7 {ECO:0000303|PubMed:15029955}
Psat2g179800	Uncharacterized protein At4g22758
Psat2g183760	Meiotic recombination protein SPO11-2
Psat2g190360	ATP-dependent RNA helicase SUV3, mitochondrial {ECO:0000303|PubMed:23808500}
Psat2g190360	DExH-box ATP-dependent RNA helicase DExH16, mitochondrial {ECO:0000305}
Psat3g015080	Aspartic proteinase
Psat3g015560	Anaphase-promoting complex subunit 13 {ECO:0000303|PubMed:17627280}
Psat3g018280	Glycogen synthase kinase-3 homolog MsK-3
Psat3g033360	Lysophospholipid acyltransferase LPEAT1
Psat3g035920	Transcriptional activator DEMETER
Psat3g042160	S-adenosylmethionine synthase 2
Psat3g047760	Protein MODIFIER OF SNC1 11
Psat3g057520	Tyrosine decarboxylase 1
Psat3g057680	Protein root UVB sensitive 2, chloroplastic {ECO:0000303|PubMed:19515790}
Psat3g068960	Retinoblastoma-related protein
Psat3g068960	Retinoblastoma-related protein 1
Psat3g069000	Linoleate 13S-lipoxygenase 2-1, chloroplastic
Psat3g074520	Chromatin-remodeling ATPase INO80 {ECO:0000305}
Psat3g076400	Calmodulin binding protein PICBP {ECO:0000305}
Psat3g076560	Transcription factor ORG2
Psat3g078040	Lycopene beta cyclase, chloroplastic
Psat3g091960	ATP-dependent DNA helicase At3g02060, chloroplastic
Psat3g092280	UPF0496 protein At3g19330
Psat3g095760	Acyltransferase-like protein At1g54570, chloroplastic
Psat3g097120	Protein DETOXIFICATION 14 {ECO:0000303|PubMed:11739388}
Psat3g100480	AT-hook motif nuclear-localized protein 23 {ECO:0000312|EMBL:FAA00294.1}
Psat3g106760	Probable receptor-like protein kinase At5g24010
Psat3g113360	F-box protein At4g00755
Psat3g117040	Protein PIN-LIKES 6 {ECO:0000303|PubMed:22504182}
Psat3g129840	Protein root UVB sensitive 5 {ECO:0000303|PubMed:19515790}
Psat3g138640	Scarecrow-like protein 9
Psat3g138760	Telomere repeat-binding protein 5
Psat3g146160	F-box/kelch-repeat protein At3g06240
Psat3g161280	U4/U6 small nuclear ribonucleoprotein Prp31 homolog {ECO:0000305}
Psat3g162320	Phosphoglucan phosphatase LSF1, chloroplastic
Psat3g164240	U6 snRNA phosphodiesterase {ECO:0000255|HAMAP-Rule:MF_03040}
Psat3g185200	Mitochondrial substrate carrier family protein S
Psat3g185200	Solute carrier family 25 member 44
Psat3g191880	Protein YIF1B-B
Psat3g192280	DNA topoisomerase 1 alpha {ECO:0000305}
Psat3g194000	6-phosphogluconate dehydrogenase, decarboxylating 2 {ECO:0000305}
Psat3g194960	Inositol hexakisphosphate and diphosphoinositol-pentakisphosphate kinase VIP2 {ECO:0000303|PubMed:25231822}
Psat3g196000	Aldose 1-epimerase
Psat3g196760	Ethylene-responsive transcription factor WRI1
Psat3g199400	CSC1-like protein HYP1
Psat3g205600	Ubiquitin receptor RAD23c
Psat3g205600	Ubiquitin receptor RAD23d
Psat4g001280	Type I inositol polyphosphate 5-phosphatase 12 {ECO:0000303|PubMed:15574849}
Psat4g001400	ATP synthase mitochondrial F1 complex assembly factor 1
Psat4g003560	Serine/threonine/tyrosine-protein kinase HT1 {ECO:0000305}
Psat4g004520	Binding partner of ACD11 1 {ECO:0000303|PubMed:18845362}
Psat4g005560	Lysine-specific demethylase JMJ25
Psat4g008680	tRNA pseudouridine synthase 1
Psat4g015920	Putative uncharacterized protein YDL057W
Psat4g027800	Protein ALWAYS EARLY 3
Psat4g030000	Serine/arginine-rich SC35-like splicing factor SCL28
Psat4g033960	Sugar transport protein 7
Psat4g044040	Agmatine deiminase
Psat4g044640	Calcium sensing receptor, chloroplastic
Psat4g044920	Early nodulin-93
Psat4g046560	Pentatricopeptide repeat-containing protein At2g13600
Psat4g046920	Serine/threonine-protein kinase 16
Psat4g053920	Protein NRT1/ PTR FAMILY 2.11
Psat4g056160	LIM domain-containing protein WLIM1 {ECO:0000305}
Psat4g060120	FKBP12-interacting protein of 37 kDa {ECO:0000305}
Psat4g062280	Protein MSP1
Psat4g064120	Cyclin-dependent kinase G-2
Psat4g065200	F-box/FBD/LRR-repeat protein At5g22660
Psat4g088720	L-ascorbate oxidase homolog
Psat4g094360	ABC transporter F family member 4
Psat4g097000	3-epi-6-deoxocathasterone 23-monooxygenase CYP90C1 {ECO:0000305}
Psat4g110560	Transmembrane protein 45B
Psat4g111800	Protein WEAK CHLOROPLAST MOVEMENT UNDER BLUE LIGHT 1
Psat4g114600	Putative pentatricopeptide repeat-containing protein At3g16890, mitochondrial
Psat4g117880	Pentatricopeptide repeat-containing protein At2g22410, mitochondrial
Psat4g130120	Disease resistance protein RPV1 {ECO:0000305}
Psat4g133840	Ankyrin repeat-containing protein BDA1 {ECO:0000305}
Psat4g136400	Universal stress protein PHOS32 {ECO:0000303|PubMed:12644671}
Psat4g139160	SH2 domain-containing protein A {ECO:0000303|PubMed:15063865}
Psat4g143080	Probable inactive leucine-rich repeat receptor-like protein kinase At3g03770
Psat4g146000	NADPH:quinone oxidoreductase
Psat4g152520	RAP domain-containing protein, chloroplastic {ECO:0000305}
Psat4g154320	tRNA-specific adenosine deaminase TAD1 {ECO:0000303|PubMed:23355609}
Psat4g154840	BUD13 homolog
Psat4g156760	NKAP family protein {ECO:0000305}
Psat4g158840	Adenine DNA glycosylase
Psat4g161040	Protein TSS {ECO:0000303|PubMed:21185286}
Psat4g163120	Calcium-transporting ATPase, endoplasmic reticulum-type
Psat4g164080	Two-component response regulator-like APRR9
Psat4g168000	Sn1-specific diacylglycerol lipase alpha
Psat4g168160	Serrate RNA effector molecule
Psat4g170560	Ribosomal RNA large subunit methyltransferase I {ECO:0000255|HAMAP-Rule:MF_01857}
Psat4g173520	Gibberellin 2-beta-dioxygenase 1
Psat4g177720	Acidic endochitinase
Psat4g178120	Ribosomal protein L11 methyltransferase {ECO:0000255|HAMAP-Rule:MF_00735}
Psat4g179560	Phospholipid-transporting ATPase 1 {ECO:0000303|PubMed:11148289}
Psat4g180120	Prohibitin-3, mitochondrial
Psat4g183000	Telomere repeat-binding protein 6
Psat4g183040	Metallophosphoesterase 1
Psat4g189320	UPF0481 protein At3g47200
Psat4g190160	Phospholipase D alpha 4 {ECO:0000303|PubMed:11891260}
Psat4g196000	Inositol oxygenase 1
Psat4g207360	NADH dehydrogenase [ubiquinone] iron-sulfur protein 8, mitochondrial
Psat4g208800	3-hydroxyisobutyryl-CoA hydrolase-like protein 2, mitochondrial
Psat4g220600	Protein ROOT HAIR DEFECTIVE 3 {ECO:0000255|HAMAP-Rule:MF_03109}
Psat4g220600	Protein ROOT HAIR DEFECTIVE 3 homolog 1 {ECO:0000255|HAMAP-Rule:MF_03109}
Psat4g224600	Cysteine-rich receptor-like protein kinase 25
Psat4g225160	Protein PIN-LIKES 3 {ECO:0000303|PubMed:22504182}
Psat4g227080	Cysteine-rich receptor-like protein kinase 25
Psat5g008600	AT-rich interactive domain-containing protein 5
Psat5g020800	Homeobox-leucine zipper protein ATHB-8
Psat5g027280	EG45-like domain containing protein 2
Psat5g027280	Putative EG45-like domain containing protein 1
Psat5g034160	Chaperone protein DnaJ {ECO:0000255|HAMAP-Rule:MF_01152}
Psat5g036200	Mitochondrial carrier protein CoAc1 {ECO:0000305}
Psat5g036400	Heat stress transcription factor A-2
Psat5g040080	Putative cyclin-A3-1
Psat5g045880	Protein CutA, chloroplastic
Psat5g049400	Serine/threonine-protein kinase CTR1 {ECO:0000303|PubMed:8431946}
Psat5g051800	Nuclear transcription factor Y subunit C-1
Psat5g054320	Coiled-coil domain-containing protein SCD2 {ECO:0000305}
Psat5g057160	Putative pentatricopeptide repeat-containing protein At5g08490
Psat5g057600	TOM1-like protein 5 {ECO:0000305}
Psat5g063760	Actin-7
Psat5g064800	Probable WRKY transcription factor 51
Psat5g066120	UDP-rhamnose/UDP-galactose transporter 5 {ECO:0000312|EMBL:AKA88218.1}
Psat5g071920	Two-component response regulator-like PRR95
Psat5g082440	F-box protein SKP2A
Psat5g083520	2-oxoisovalerate dehydrogenase subunit alpha 1, mitochondrial
Psat5g083520	2-oxoisovalerate dehydrogenase subunit alpha 2, mitochondrial
Psat5g084360	UDP-sugar pyrophospharylase
Psat5g084840	Ubinuclein-1 {ECO:0000303|PubMed:25086063}
Psat5g097480	Calmodulin-binding transcription activator 4 {ECO:0000303|PubMed:11925432}
Psat5g098160	Urease
Psat5g099440	Pentatricopeptide repeat-containing protein At4g14050, mitochondrial
Psat5g099440	Probable acyl-activating enzyme 16, chloroplastic
Psat5g107920	Pentatricopeptide repeat-containing protein At3g02650, mitochondrial
Psat5g109560	Protein ETHYLENE INSENSITIVE 3
Psat5g113640	Mannose-1-phosphate guanyltransferase alpha
Psat5g114200	RING-H2 finger protein ATL2
Psat5g116000	Copper methylamine oxidase
Psat5g116000	Primary amine oxidase
Psat5g133680	Serine/threonine-protein kinase MPS1 {ECO:0000305}
Psat5g138400	Inactive TPR repeat-containing thioredoxin TTL3
Psat5g139760	Probable inactive leucine-rich repeat receptor-like protein kinase At3g03770
Psat5g142040	Cytochrome c oxidase assembly protein COX11, mitochondrial
Psat5g152640	Cation/H(+) antiporter 15
Psat5g164120	Proteasome activator subunit 4
Psat5g165600	Probable amino acid permease 7
Psat5g186120	Mitogen-activated protein kinase 10
Psat5g187520	RINT1-like protein MAG2L {ECO:0000305}
Psat5g189240	Transcription factor PIF4
Psat5g207560	Protein DETOXIFICATION 43 {ECO:0000303|PubMed:11739388}
Psat5g209240	Cellulose synthase A catalytic subunit 3 [UDP-forming]
Psat5g219600	Uncharacterized protein At5g39865
Psat5g223320	Probable choline kinase 2
Psat5g226720	Proline-rich receptor-like protein kinase PERK12
Psat5g233600	Phytolongin Phyl1.1 {ECO:0000303|PubMed:19889231}
Psat5g234280	Probable leucine-rich repeat receptor-like serine/threonine-protein kinase At3g14840
Psat5g247880	G-type lectin S-receptor-like serine/threonine-protein kinase At4g27290
Psat5g251120	Disease resistance protein RUN1 {ECO:0000305}
Psat5g252160	Protein disulfide-isomerase 5-3
Psat5g253280	E3 ubiquitin-protein ligase NEURL1B
Psat5g255320	Stress-response A/B barrel domain-containing protein HS1 {ECO:0000305}
Psat5g276920	V-type proton ATPase subunit a1
Psat5g282880	UDP-glucuronic acid decarboxylase 6
Psat5g284000	Protein ALP1-like {ECO:0000305}
Psat5g284040	Protein ALP1-like {ECO:0000305}
Psat5g286760	Telomere repeat-binding protein 2
Psat5g286760	Telomere repeat-binding protein 3
Psat5g288000	Pumilio homolog 2
Psat5g292360	Alpha-soluble NSF attachment protein
Psat5g293600	DEAD-box ATP-dependent RNA helicase 20
Psat5g294400	Inactive protein kinase SELMODRAFT_444075
Psat5g298480	Kinesin-like protein KIN-13B {ECO:0000305}
Psat5g307080	E3 ubiquitin-protein ligase MARCHF8
Psat5g308400	Magnesium transporter MRS2-1
Psat6g003680	5'-3' exoribonuclease 3 {ECO:0000305}
Psat6g012920	Lipase
Psat6g019720	Angio-associated migratory cell protein
Psat6g022040	LRR receptor-like serine/threonine-protein kinase ERECTA {ECO:0000303|PubMed:8624444}
Psat6g025600	Probable protein phosphatase 2C 59
Psat6g026840	Chorismate mutase 2
Psat6g027360	Pentatricopeptide repeat-containing protein At5g27110
Psat6g028560	Ribosome biogenesis protein BRX1 homolog 1 {ECO:0000305}
Psat6g029080	E3 ubiquitin-protein ligase KEG
Psat6g029600	AFG1-like ATPase {ECO:0000312|RGD:1561501}
Psat6g030760	Transcriptional corepressor LEUNIG {ECO:0000303|PubMed:11058164}
Psat6g031440	Probable E3 ubiquitin-protein ligase RZFP34 {ECO:0000305}
Psat6g035560	Transcription factor MYB3R-4 {ECO:0000303|PubMed:11597504}
Psat6g044320	Protein FAR1-RELATED SEQUENCE 5
Psat6g048240	Probable leucine-rich repeat receptor-like protein kinase At2g33170
Psat6g048680	SufE-like protein 1, chloroplastic/mitochondrial {ECO:0000303|PubMed:17452319}
Psat6g052200	Ubiquitin carboxyl-terminal hydrolase 2 {ECO:0000303|PubMed:17559514}
Psat6g066920	Cold-responsive protein kinase 1 {ECO:0000303|PubMed:28344081}
Psat6g069520	Phosphatidate phosphatase PAH1
Psat6g078440	VPS35 endosomal protein sorting factor-like {ECO:0000305}
Psat6g079520	4'-phosphopantetheinyl transferase
Psat6g079880	Kinesin-like protein KIN-5C {ECO:0000305}
Psat6g093040	ABC transporter G family member 34
Psat6g093040	ABC transporter G family member 39
Psat6g093880	Amino acid transporter AVT1C {ECO:0000305}
Psat6g095400	Protein kinase and PP2C-like domain-containing protein
Psat6g097800	B3 domain-containing transcription factor VRN1
Psat6g098720	Nucleolin 1
Psat6g098720	Nucleolin 2
Psat6g113320	Agamous-like MADS-box protein AGL18
Psat6g121080	bZIP transcription factor TGA10 {ECO:0000303|PubMed:12777042}
Psat6g124600	Protein NPGR2 {ECO:0000303|PubMed:12928497}
Psat6g125000	TBC1 domain family member 9
Psat6g125040	Glutathione S-transferase L3
Psat6g131360	Pentatricopeptide repeat-containing protein At1g25360
Psat6g133160	CASP-like protein 5B3
Psat6g143800	Histone-lysine N-methyltransferase SUVR4
Psat6g143880	Plasmodesmata-located protein 3
Psat6g144360	Protein CHROMATIN REMODELING 20 {ECO:0000303|PubMed:16547115}
Psat6g148080	Sodium/hydrogen exchanger 2
Psat6g150440	Heavy metal-associated isoprenylated plant protein 36 {ECO:0000303|PubMed:21072340, ECO:0000303|PubMed:23368984}
Psat6g155720	Aspartic proteinase
Psat6g165720	Protein MSP1
Psat6g167120	BTB/POZ domain-containing protein At1g03010
Psat6g172080	Exocyst complex component EXO70A1 {ECO:0000303|PubMed:16942608}
Psat6g173560	Protein neuralized
Psat6g181080	Protein MOR1
Psat6g182720	E3 ubiquitin-protein ligase WAV3 {ECO:0000305}
Psat6g189200	Protein COFACTOR ASSEMBLY OF COMPLEX C SUBUNIT B CCB3, chloroplastic {ECO:0000305}
Psat6g189840	Very-long-chain aldehyde decarbonylase GL1-9 {ECO:0000305}
Psat6g190200	Type IV inositol polyphosphate 5-phosphatase 3 {ECO:0000305}
Psat6g190640	Protein GIGANTEA
Psat6g203400	AUGMIN subunit 2 {ECO:0000303|PubMed:22505726}
Psat6g214840	Endo-1,4-beta-xylanase 5-like {ECO:0000305}
Psat6g215360	Zinc finger protein-like 1 homolog
Psat6g219040	Probable cinnamyl alcohol dehydrogenase
Psat6g221160	Protein DETOXIFICATION 12 {ECO:0000303|PubMed:11739388}
Psat6g231840	Pentatricopeptide repeat-containing protein At5g39350
Psat6g232040	Transportin-1
Psat6g233560	E3 ubiquitin-protein ligase RING1
Psat6g235680	Thioredoxin-like fold domain-containing protein MRL7L, chloroplastic {ECO:0000305}
Psat6g236680	F-box protein At2g39490
Psat6g243920	Photosynthetic NDH subunit of lumenal location 5, chloroplastic {ECO:0000303|PubMed:21785130}
Psat7g004080	Eukaryotic peptide chain release factor GTP-binding subunit ERF3A
Psat7g005440	Protein SUPPRESSOR OF FRI 4 {ECO:0000303|PubMed:17079264}
Psat7g006200	Ell-associated factor Eaf {ECO:0000250|UniProtKB:Q7JRJ1}
Psat7g018680	Cytochrome P450 83B1 {ECO:0000303|PubMed:11114200, ECO:0000303|PubMed:9808718}
Psat7g021640	Auxin response factor 5
Psat7g023520	Glutamine-dependent NAD(+) synthetase
Psat7g032520	AT-hook motif nuclear-localized protein 5 {ECO:0000312|EMBL:FAA00276.1}
Psat7g034240	Serine racemase
Psat7g058560	Dirigent protein 17
Psat7g058680	Alpha-galactosidase
Psat7g061680	Putative ribonuclease H protein At1g65750
Psat7g073160	Mediator of RNA polymerase II transcription subunit 10b
Psat7g077080	Squamosa promoter-binding-like protein 12
Psat7g085480	Protein BASIC PENTACYSTEINE1
Psat7g093880	Protein FAR1-RELATED SEQUENCE 5
Psat7g095040	60S ribosomal protein L3
Psat7g098480	5'-3' exoribonuclease {ECO:0000250|UniProtKB:P77766}
Psat7g100600	Root phototropism protein 3
Psat7g100920	Protein ADMETOS {ECO:0000303|PubMed:24012484}
Psat7g104040	Protein trichome birefringence-like 12
Psat7g108680	Transport inhibitor response 1-like protein Os04g0395600
Psat7g109640	Anaphase-promoting complex subunit 4
Psat7g112960	Pentatricopeptide repeat-containing protein At5g14770, mitochondrial
Psat7g118240	Apoptosis inhibitor 5-like protein API5
Psat7g121840	Zinc finger protein ZOP1 {ECO:0000305}
Psat7g122440	UHRF1-binding protein 1
Psat7g126120	E3 ubiquitin-protein ligase MBR2
Psat7g126400	Probable E3 ubiquitin ligase SUD1
Psat7g130040	Calcyclin-binding protein
Psat7g148320	Myosin-9
Psat7g149880	Luc7-like protein 3
Psat7g153480	Sm-like protein LSM3B {ECO:0000305}
Psat7g156440	Cell number regulator 6
Psat7g160640	Organelle RRM domain-containing protein 2, mitochondrial {ECO:0000303|PubMed:25800738}
Psat7g161440	Putative multidrug resistance protein
Psat7g176600	Pre-mRNA-processing protein 40C {ECO:0000303|PubMed:19467629}
Psat7g182880	V-type proton ATPase subunit a2
Psat7g184120	Glucose-1-phosphate adenylyltransferase large subunit 3, chloroplastic
Psat7g191600	Superoxide dismutase [Cu-Zn], chloroplastic
Psat7g191960	Chloride conductance regulatory protein ICln
Psat7g200160	Equilibrative nucleotide transporter 3
Psat7g202920	Ubiquitin carboxyl-terminal hydrolase 17
Psat7g206840	AUGMIN subunit 2 {ECO:0000303|PubMed:22505726}
Psat7g223000	L-ascorbate peroxidase, cytosolic
Psat7g226720	Immune-associated nucleotide-binding protein 9 {ECO:0000303|PubMed:17723251}
Psat7g229240	Uncharacterized Rho GTPase-activating protein At5g61530
Psat7g247440	Uncharacterized protein HI_0077
Psat7g250200	Rop guanine nucleotide exchange factor 12 {ECO:0000303|PubMed:15980860}
Psat7g254920	(6-4)DNA photolyase
Psat7g257160	Probable zinc metallopeptidase EGY3, chloroplastic
Psat7g258240	Transcription factor bHLH19
Psat7g258880	Protein NEDD1 {ECO:0000303|PubMed:19383896}
