# Supplementary material for: Transcriptome Analysis of Alternative Splicing Events Induced by Arbuscular Mycorrhizal Fungi (Rhizophagus irregularis) in Pea (Pisum sativum L.) Roots
Source: Plants (Basel). 2020 Dec 3;9(12):1700. doi: 10.3390/plants9121700 (PMC7761762; doi:10.3390/plants9121700)
Supplement: Supplementary file 1 [file plants-09-01700-s001.zip › Table_S5/supp_DRIMSeq_results.xlsx]

## Sheet: supp_DRIMSeq_results
gene_id	lr	df	pvalue	adj_pvalue
Psat7g236080	55.5994161746494	3	5.1147675247263e-12	2.47708191222495e-08
Psat3g121040	64.1750826678253	7	2.20238589757946e-11	4.39228403977885e-08
Psat0s3481g0080	48.6550174469812	2	2.72080365875213e-11	4.39228403977885e-08
Psat7g118240	29.6564586111272	2	3.63230104954549e-07	0.000352336383770135
Psat2g107800	25.6482318067865	1	4.09670693640161e-07	0.000352336383770135
Psat4g136400	32.3738171584264	3	4.3651007694008e-07	0.000352336383770135
Psat2g033720	42.9441360041856	8	8.99965101080585e-07	0.000622647283504753
Psat0ss1279g0480	23.0184787021135	1	1.60451728175166e-06	0.000971334649440412
Psat6g024040	38.4008017066808	7	2.54225164338082e-06	0.00131577249986251
Psat7g021640	25.6320717657545	2	2.71685422230541e-06	0.00131577249986251
Psat2g124400	20.1597452676724	1	7.12363833488929e-06	0.00313634367780626
Psat5g223480	23.4416991469079	2	8.122686786745e-06	0.00327818100901717
Psat2g083720	25.6240500738895	3	1.14320605590918e-05	0.00418124442391875
Psat1g211800	22.646757360937	2	1.20870167117205e-05	0.00418124442391875
Psat2g130400	23.6115067003338	3	3.0107469024796e-05	0.00972069816580579
Psat5g116000	27.9922678135044	5	3.65256650301808e-05	0.0110558622338229
Psat1g109600	25.3432032468718	4	4.29153573380955e-05	0.012225827975788
Psat2g083680	27.4332217258343	5	4.69637862926135e-05	0.0126358676119515
Psat6g124840	26.1423307730292	5	8.37390862057429e-05	0.0213446523418112
Psat3g162320	18.47460569346	2	9.73397767829858e-05	0.023570826948
Psat5g147360	20.8429189197923	3	0.000113487132182907	0.0261722943410389
Psat3g074520	18.0191007112298	2	0.000122236806757772	0.0269087661421768
Psat5g226720	17.8226828636107	2	0.000134850819428385	0.0283948921083334
Psat6g124600	30.7235477535678	8	0.000157341065614937	0.0317501158655475
Psat6g229160	29.5519740342279	8	0.000253589299578055	0.0491253191142608
Psat6g144000	25.4532748281927	6	0.000281377101840491	0.0524118963159037
Psat2g154960	12.9779600327834	1	0.000315179180366663	0.056533806315398
Psat5g009640	23.0557627146682	5	0.000329379840218227	0.056794509538404
Psat6g048680	12.8355972790996	1	0.000340086883463497	0.056794509538404
Psat4g044040	22.6966031683041	5	0.000385754678864659	0.0622736636580515
Psat6g167120	15.3354000024151	2	0.000467692279283765	0.0730656035022992
Psat6g143800	12.015130638775	1	0.000527703891503377	0.0785693163812727
Psat4g220600	17.493279676215	3	0.000559421531996051	0.0785693163812727
Psat3g095760	17.4561533873125	3	0.000569357626090915	0.0785693163812727
Psat5g233600	11.8380490674654	1	0.000580325950707866	0.0785693163812727
Psat5g139720	31.0120730843337	10	0.000584037866967957	0.0785693163812727
Psat4g001280	11.7383801670694	1	0.000612242870285191	0.0799027580786079
Psat6g106960	27.3018019468982	8	0.000626947100348358	0.0799027580786079
Psat6g190200	17.1380347629456	3	0.000662013456286738	0.0819309638321385
Psat2g151440	23.3870203577244	6	0.000676695963924332	0.0819309638321385
Psat7g155320	21.0044802440825	5	0.000808482332059202	0.0954995105893345
Psat6g190920	11.1124515565607	1	0.000857500690621133	0.0988779963018607
Psat6g005880	15.8979313581203	3	0.0011899517764228	0.130994212320751
Psat1g064920	13.4324072328857	2	0.0012111274014407	0.130994212320751
Psat6g125000	15.8500090085132	3	0.0012171669532178	0.130994212320751
Psat5g164120	15.7499794443429	3	0.00127598100600946	0.134338608958778
Psat3g107520	21.8219511458301	6	0.00130418330401211	0.13438637747512
Psat4g046560	10.1442464812453	1	0.00144752321426877	0.146049060972993
Psat5g036200	10.02319439024	1	0.00154581139236818	0.149461566381536
Psat0s825g0040	9.96844129837336	1	0.00159246250053613	0.149461566381536
Psat4g111800	9.9611110391711	1	0.00159881540422122	0.149461566381536
Psat2g178720	9.95424333459596	1	0.00160479071894278	0.149461566381536
Psat5g282880	15.1649386236968	3	0.00168098695117532	0.151213297040149
Psat6g090600	9.86334209352935	1	0.00168604543468264	0.151213297040149
Psat6g001000	21.1357732549659	6	0.00173434941190643	0.152484396911175
Psat0s3985g0040	9.78105685718856	1	0.00176318939232413	0.152484396911175
Psat2g009880	19.1592787062691	5	0.00179514073115373	0.152523974753992
Psat2g015240	9.65691660416428	1	0.00188639977851014	0.157514381505597
Psat6g022040	9.46575904352085	1	0.00209342791910386	0.171838498512203
Psat5g250520	16.7522793054632	4	0.00215929926276812	0.173598529721019
Psat2g089040	9.35802240904377	1	0.0022201155963421	0.173598529721019
Psat4g152520	9.35613310461486	1	0.00222240529479727	0.173598529721019
Psat6g031920	14.4536021951981	3	0.00234845013334212	0.18037796822326
Psat6g232040	12.0782147304417	2	0.00238368572502347	0.18037796822326
Psat6g230640	12.0075936793455	2	0.00246935859630715	0.183986210491008
Psat0s972g0040	11.9471465841198	2	0.00254513065581452	0.186758602516814
Psat3g186320	14.2071934970445	3	0.00263627204158392	0.190559186528222
Psat6g003680	8.942001950345	1	0.00278687118093936	0.19848260484249
Psat4g214720	11.6761213126894	2	0.00291448934499791	0.204067566682497
Psat4g172080	13.9676187365112	3	0.0029495621862017	0.204067566682497
Psat7g058680	8.78463811425536	1	0.00303777823420941	0.207210704060228
Psat5g104200	15.935876436246	4	0.00310642596346871	0.207232172800911
Psat1g051480	15.9234127168238	4	0.00312367305687932	0.207232172800911
Psat2g030640	17.7589989722946	5	0.00326411671056889	0.213623205801151
Psat0s877g0040	13.3904636703573	3	0.00386397454189605	0.249509716085368
Psat5g295600	20.8732162616798	7	0.00396239810555405	0.252498605594714
Psat1g084200	13.2944610343839	3	0.00404121690802833	0.254176798514041
Psat2g043880	13.1733646230368	3	0.00427630668822264	0.264059654223752
Psat0s501g0040	8.14946161087391	1	0.00430739473129804	0.264059654223752
Psat0s1172g0200	7.9948914263714	1	0.00469095131349296	0.281710462032631
Psat1g187920	7.98691794632305	1	0.00471165546657921	0.281710462032631
Psat4g148960	7.86859787782305	1	0.00503006411992472	0.297080494302383
Psat5g299920	10.4600161413982	2	0.00535348209614234	0.308057831633837
Psat7g078440	7.72847653181088	1	0.00543565943762324	0.308057831633837
Psat5g084360	7.72485219433293	1	0.00544658185835754	0.308057831633837
Psat7g217200	14.6508442355262	4	0.00548296986669152	0.308057831633837
Psat3g196760	7.68603666106355	1	0.00556497041021199	0.308057831633837
Psat5g177200	16.4682920156688	5	0.00562680596879371	0.308057831633837
Psat4g010960	7.65510463049577	1	0.00566119079401435	0.308057831633837
Psat5g113440	7.5890004832263	1	0.00587254996485665	0.316008438664453
Psat1g059920	14.4307484672267	4	0.00603990540701452	0.32139079732087
Psat2g114480	7.51895848109416	1	0.00610529699639068	0.32139079732087
Psat6g189440	7.48841935322343	1	0.00620970397039014	0.323372003533327
Psat3g190440	7.45239052013494	1	0.00633522547306362	0.326398903894118
Psat5g304760	12.3007359250041	3	0.00642086117517321	0.327328743909093
Psat2g005120	7.40921512772957	1	0.00648906265659122	0.327359692144493
Psat7g257720	9.99287283346712	2	0.00676200106814511	0.337612073948729
Psat6g116640	15.9109856565628	5	0.00710286284403977	0.35101188524168
Psat4g062280	7.18650116061235	1	0.00734540722479914	0.356891503679739
Psat4g156760	7.15745315379172	1	0.00746531214581168	0.356891503679739
Psat3g149800	9.79114326921263	2	0.00747963238490678	0.356891503679739
Psat6g009680	17.5197177604427	6	0.00755151746285669	0.356891503679739
Psat6g035320	11.9403540393832	3	0.00759030040863372	0.356891503679739
Psat2g152320	15.6866964594301	5	0.00779789378488942	0.361770559227953
Psat3g102360	13.8341985161605	4	0.0078434665948658	0.361770559227953
Psat6g095400	11.764381550126	3	0.00823545513489856	0.371968292283436
Psat7g229240	9.58574124041479	2	0.00828862969027862	0.371968292283436
Psat1g054560	17.2837834443708	6	0.00829497740380159	0.371968292283436
Psat3g076400	9.48975391882777	2	0.00869613191714085	0.38065972819088
Psat5g083520	13.5565319774469	4	0.00885358731290812	0.38065972819088
Psat7g020760	6.85196276527859	1	0.00885439462923184	0.38065972819088
Psat6g032080	6.84186525850964	1	0.00890458136169225	0.38065972819088
Psat4g037920	9.43094529852533	2	0.0089556321934362	0.38065972819088
Psat6g215360	6.83070316733574	1	0.00896039830967589	0.38065972819088
Psat3g047760	6.77606501422997	1	0.00923883460571656	0.389075443439003
Psat7g116080	6.75956841708103	1	0.00932463101037663	0.389303344683224
Psat2g029120	6.70765274254882	1	0.00960000076068749	0.39737439046162
Psat1g060200	9.25027144107526	2	0.00980232456877754	0.402310660055844
Psat1g195560	11.3552028545455	3	0.009952341755123	0.405035219496308
Psat5g129280	11.3291539156259	3	0.0100728808987664	0.406524684939379
Psat2g171600	6.59330692220993	1	0.0102362854474793	0.409705210100347
Psat3g127840	13.1739666510739	4	0.0104563140580914	0.415081385109316
Psat7g089480	11.1620660724147	3	0.0108810385299365	0.425695613186024
Psat4g178120	6.48163052058658	1	0.0108994953613601	0.425695613186024
Psat7g132320	12.9608769140718	4	0.0114685468238404	0.441995193746269
Psat4g139160	6.38646844411232	1	0.0114993587470638	0.441995193746269
Psat7g085480	6.36636263416221	1	0.0116303748957745	0.443511067875874
Psat2g122320	8.8400111969936	2	0.0120341649113014	0.455323911448694
Psat6g180240	8.81578151578981	2	0.0121808436014638	0.45730097334798
Psat1g134080	6.17009646357565	1	0.0129927524152536	0.478383349871643
Psat3g006840	8.66963228134045	2	0.0131042831962406	0.478383349871643
Psat4g042480	6.15167625380582	1	0.0131287608111271	0.478383349871643
Psat5g133680	6.15049735299181	1	0.0131375150801009	0.478383349871643
Psat2g146400	10.6759564599452	3	0.0136135789218045	0.492019124763426
Psat7g100600	8.56273875620172	2	0.0138237192210933	0.495913127316702
Psat1g208720	8.50994564165376	2	0.0141934765072905	0.498275554856659
Psat7g112960	6.01274777545223	1	0.01420289394782	0.498275554856659
Psat7g029000	8.50491335046991	2	0.0142292343277143	0.498275554856659
Psat6g031440	8.49483548250282	2	0.0143011154501498	0.498275554856659
Psat0ss2830g0120	10.535391841513	3	0.0145227258484167	0.502382580599158
Psat3g194000	5.95567399257561	1	0.0146699933297556	0.503877856000046
Psat6g027360	5.91928639362459	1	0.0149760229430286	0.508741421066145
Psat6g121080	5.90181856822937	1	0.0151252599983943	0.508741421066145
Psat5g063760	8.38258349592797	2	0.0151267323216033	0.508741421066145
Psat3g173800	10.4190334094425	3	0.0153203200528443	0.511698689764999
Psat7g265200	5.84893913061114	1	0.0155864445001674	0.517021580235005
Psat1g179680	8.29595152784532	2	0.0157963597048432	0.517597946833089
Psat4g080640	13.9476300858369	5	0.0159455211577582	0.517597946833089
Psat3g108400	8.27514314869768	2	0.0159615659541004	0.517597946833089
Psat3g194960	13.9344318491749	5	0.0160313219130628	0.517597946833089
Psat6g153400	8.24212209071266	2	0.0162272874162794	0.517803377840098
Psat6g049280	10.2792527545098	3	0.016335614350569	0.517803377840098
Psat0ss4236g0080	5.7639305081866	1	0.0163584383253221	0.517803377840098
Psat1g214080	5.72974474480009	1	0.0166799069241076	0.520463837918283
Psat6g173560	8.18157024950051	2	0.01672609632987	0.520463837918283
Psat0s1725g0120	12.080178737313	4	0.0167648892660029	0.520463837918283
Psat6g241680	5.7084731033101	1	0.0168832180351386	0.520521704454302
Psat6g244000	8.15123660386598	2	0.0169817116051579	0.520521704454302
Psat6g216680	21.6114125533704	10	0.0172113361197183	0.521432046964479
Psat4g225120	12.0146551289181	4	0.0172426180196274	0.521432046964479
Psat0s934g0040	8.11012318698113	2	0.0173344124636137	0.521432046964479
Psat4g177720	5.60532566873849	1	0.0179059664969401	0.52275400025205
Psat4g154840	8.03326389550784	2	0.018013533405013	0.52275400025205
Psat2g030280	11.8992006958579	4	0.0181167891390493	0.52275400025205
Psat5g284720	5.58138418497037	1	0.018152370136125	0.52275400025205
Psat2g184240	5.5744100830907	1	0.0182248034658472	0.52275400025205
Psat3g140000	10.0350066980172	3	0.0182708975474704	0.52275400025205
Psat6g025600	5.55748761841824	1	0.0184018043870719	0.52275400025205
Psat2g129640	10.0080519086114	3	0.0184978151409588	0.52275400025205
Psat5g020800	5.54162286831706	1	0.0185693547072857	0.52275400025205
Psat5g124120	7.9556463760855	2	0.01872635876406	0.52275400025205
Psat0s13g0200	7.94192475806949	2	0.0188552784760214	0.52275400025205
Psat0s3074g0040	7.94092993410231	2	0.0188646596504501	0.52275400025205
Psat4g164080	7.93486338996991	2	0.0189219681678287	0.52275400025205
Psat4g143080	5.49980240398327	1	0.019018622603128	0.52275400025205
Psat1g212600	5.48667952537653	1	0.0191619020423237	0.52275400025205
Psat1g043280	7.9057353169519	2	0.0191995649611997	0.52275400025205
Psat1g069520	9.9076992762275	3	0.0193672417355427	0.52275400025205
Psat7g045080	5.46565677717081	1	0.0193937638895324	0.52275400025205
Psat2g041560	7.88134361498589	2	0.0194351536767481	0.52275400025205
Psat4g196000	21.2313058162399	10	0.0195371616860667	0.52275400025205
Psat2g070680	7.83885255316272	2	0.0198524813111342	0.527391956712491
Psat7g074280	9.84526414476568	3	0.0199282940488098	0.527391956712491
Psat1g038560	5.39228539638088	1	0.0202259638773579	0.532360560098068
Psat7g167440	7.74535334402989	2	0.0208026130655299	0.536456822564922
Psat1g208360	9.74992776519321	3	0.0208159401500722	0.536456822564922
Psat1g004520	7.73814005631721	2	0.0208777761438899	0.536456822564922
Psat1g070480	5.33649518317407	1	0.0208834190562045	0.536456822564922
Psat5g234280	5.33215859356415	1	0.0209354407319369	0.536456822564922
Psat1g172400	5.32203602231311	1	0.0210573935378553	0.536563910515516
Psat4g117880	5.3048093506481	1	0.0212666270154416	0.536563910515516
Psat7g006200	5.30436972003463	1	0.0212719948005325	0.536563910515516
Psat0s1923g0040	5.28668356347043	1	0.0214891059134979	0.539231813155805
Psat1g170720	9.65203903193674	3	0.0217677338506686	0.543407912571073
Psat7g240440	5.22780963204605	1	0.022228508019315	0.552064945320732
Psat5g188640	5.20540409768455	1	0.0225167803251062	0.556371260788212
Psat3g117760	5.19133928776796	1	0.0226997164757771	0.556396903189333
Psat3g001160	7.56659199291244	2	0.0227475917471584	0.556396903189333
Psat7g157560	9.54349329154502	3	0.0228731380417876	0.556656319278278
Psat4g175400	5.16730282174103	1	0.0230159245121868	0.557330612062602
Psat4g064120	11.3234856479539	4	0.0231592342944424	0.558010804417833
Psat7g191960	5.12563355460588	1	0.0235749630035783	0.565215573397672
Psat3g071640	5.11499024639488	1	0.0237199996220183	0.565891419553864
Psat5g097480	9.44959952662612	3	0.0238736259777784	0.566490638391969
Psat2g125480	7.45253417601543	2	0.0240825663552004	0.566490638391969
Psat6g233280	5.08770714953425	1	0.0240960296322002	0.566490638391969
Psat1g170880	7.41652829450322	2	0.0245200495466949	0.569649543942505
Psat7g077080	7.4046877713813	2	0.0246656452104505	0.569649543942505
Psat6g041240	17.5727923245377	8	0.0246675759873723	0.569649543942505
Psat7g257160	5.03710587136698	1	0.0248099059158626	0.569649543942505
Psat5g036400	7.39233090271591	2	0.0248185120321843	0.569649543942505
Psat2g114360	14.4439690039871	6	0.0250514355493818	0.570981323384556
Psat7g016920	5.01612329321506	1	0.0251123315880467	0.570981323384556
Psat5g044520	11.1043947731068	4	0.0254154781567086	0.575173648191306
Psat6g219040	4.95893309196981	1	0.0259562171114056	0.584678881258313
Psat1g220200	4.94056056937643	1	0.0262335272999897	0.588189688490047
Psat5g182640	4.92360406540683	1	0.0264921967530049	0.591252114630428
Psat3g027080	4.89917863355367	1	0.026869472683804	0.593973226701262
Psat7g191520	4.88652092499251	1	0.0270671771583774	0.593973226701262
Psat1g133400	4.88418527889735	1	0.0271038232965485	0.593973226701262
Psat3g093880	4.88003067087993	1	0.0271691363929728	0.593973226701262
Psat1g132840	7.20497684895599	2	0.027255813955144	0.593973226701262
Psat5g165600	4.86858006669718	1	0.0273499957783154	0.593973226701262
Psat6g201880	17.2047189031473	8	0.0280465664199223	0.602503035073434
Psat4g179560	4.82245003930075	1	0.0280913886572383	0.602503035073434
Psat5g292360	4.81895548068766	1	0.0281483978641639	0.602503035073434
Psat2g076800	9.07665807477497	3	0.02828884849081	0.602503035073434
Psat7g074160	9.07075574260671	3	0.0283647928962922	0.602503035073434
Psat7g156440	7.1125171085605	2	0.028545426330913	0.603692138517955
Psat7g179360	7.05260382578126	2	0.0294134886306833	0.619345762775648
Psat3g148600	4.73176008987389	1	0.0296105689579788	0.620796473867927
Psat3g022440	4.69090733227404	1	0.0303226315462213	0.631901578464423
Psat3g196920	8.91800086391072	3	0.0304012116007042	0.631901578464423
Psat6g208960	6.95367239291954	2	0.0309050339773196	0.639059786530992
Psat2g006520	4.65243617846863	1	0.0310095085349542	0.639059786530992
Psat1g100480	6.92368457538214	2	0.0313719126586116	0.643788868668033
Psat1g144600	8.83675687913819	3	0.0315419027834341	0.644546140000723
Psat2g048200	4.59801334314852	1	0.0320090276063506	0.651343364275446
Psat3g015560	8.7926122639692	3	0.0321791580840764	0.652065533896159
Psat7g184120	4.57765820451095	1	0.0323914534885282	0.653632538520592
Psat0s4022g0080	4.55418737458422	1	0.032838343488829	0.658372676556009
Psat7g258240	6.82867209298001	2	0.0328982423552662	0.658372676556009
Psat5g008600	6.80755590846456	2	0.0332474251414986	0.660430052466966
Psat2g143720	6.80597095724079	2	0.0332737833578236	0.660430052466966
Psat1g098720	6.78121860722604	2	0.033688144336865	0.661428932865617
Psat7g046000	8.69022223696084	3	0.0337060910288815	0.661428932865617
Psat0s3072g0080	4.5081437403278	1	0.0337338315956654	0.661428932865617
Psat6g048240	4.49946037674817	1	0.0339055515467825	0.662115266697853
Psat1g101920	8.63249442865239	3	0.0345979772761165	0.67292371063547
Psat7g063560	6.68700377345885	2	0.0353130785416466	0.684084957508778
Psat5g247880	4.38223639748674	1	0.0363153193350763	0.698009286390187
Psat4g003560	4.36857988278712	1	0.0366074883881719	0.698009286390187
Psat2g026760	4.36772729095173	1	0.0366258102579087	0.698009286390187
Psat4g046440	4.36348231356214	1	0.0367171761989611	0.698009286390187
Psat7g257240	8.47956352581969	3	0.0370737055621397	0.698009286390187
Psat2g004080	8.47696748194721	3	0.0371171909812854	0.698009286390187
Psat5g037200	20.6536438826161	11	0.0371421728353661	0.698009286390187
Psat1g188520	4.34192380859167	1	0.037184884552688	0.698009286390187
Psat2g177680	4.32338354078547	1	0.037592103344445	0.702928789564275
Psat3g102920	4.30097493976427	1	0.0380905311648121	0.708468664328806
Psat6g203400	4.29010832429192	1	0.0383347230652824	0.708468664328806
Psat7g035840	8.39065544643199	3	0.0385916737929059	0.708468664328806
Psat7g108680	4.27593307031566	1	0.0386557350028266	0.708468664328806
Psat4g026240	4.2650743490552	1	0.0389035467970577	0.708468664328806
Psat1g163400	6.48832826215585	2	0.0390011505861802	0.708468664328806
Psat0s3334g0040	4.25858407656415	1	0.0390524591864389	0.708468664328806
Psat3g173920	6.48538086604094	2	0.0390586688779251	0.708468664328806
Psat3g143360	8.35104833068341	3	0.039287284118617	0.709956406665903
Psat6g091560	10.046254497247	4	0.0396556974494859	0.710717411575503
Psat4g145120	6.45354474706983	2	0.0396853818867979	0.710717411575503
Psat2g013320	4.22232323603384	1	0.0398955002057998	0.710717411575503
Psat7g100920	4.22143444374342	1	0.0399164022193964	0.710717411575503
Psat0s545g0200	4.2138780974683	1	0.0400945721159685	0.711274772005991
Psat6g148560	4.19806608385989	1	0.0404701073391211	0.71531653227505
Psat2g084280	6.39793561042461	2	0.0408043002348784	0.717944557171971
Psat0s1065g0040	4.16713726757735	1	0.041215382824703	0.717944557171971
Psat3g037760	8.23618501287274	3	0.0413745215187726	0.717944557171971
Psat7g094640	8.23448668462515	3	0.0414061801335402	0.717944557171971
Psat0s6365g0040	4.14783024085455	1	0.041687910061725	0.717944557171971
Psat3g138640	4.14687839482212	1	0.0417113526013823	0.717944557171971
Psat0s4086g0040	4.14601411320109	1	0.0417326505593301	0.717944557171971
Psat6g066920	4.14309204588335	1	0.0418047419208127	0.717944557171971
Psat5g180640	4.12793427509314	1	0.0421808105867072	0.721843341595135
Psat7g005520	6.31741297048211	2	0.0424806549110266	0.724414830049654
Psat7g131280	15.9749122865796	8	0.0427406050709447	0.726025106166028
Psat3g018280	6.29893702968548	2	0.0428749081898583	0.726025106166028
Psat7g253400	4.07680582998728	1	0.0434757713087651	0.732831543304736
Psat5g047200	4.07278012340248	1	0.0435794929737279	0.732831543304736
Psat2g009320	8.09446555936665	3	0.0440992025094231	0.738947890476605
Psat2g133920	6.23333326151987	2	0.0443046061623301	0.738947890476605
Psat6g055960	6.22898849863066	2	0.0444009572844708	0.738947890476605
Psat2g108240	4.01409244779961	1	0.0451215015421121	0.748367917700167
Psat2g036000	6.17363944506633	2	0.0456468935961725	0.752379119507592
Psat2g066120	3.99357503654392	1	0.0456740576368433	0.752379119507592
Psat7g258880	6.16408583988959	2	0.0458654614076938	0.752970947788004
Psat4g207360	6.13323103910079	2	0.0465785325190776	0.759946353767344
Psat5g279000	11.2521148909364	5	0.0466041848170352	0.759946353767344
Psat5g291880	7.94863034372884	3	0.0470853777246617	0.759966858498003
Psat5g187440	9.6323759284096	4	0.0470971445045162	0.759966858498003
Psat5g210720	7.94274799609866	3	0.0472098699333706	0.759966858498003
Psat1g082360	6.10531966309281	2	0.0472331250067931	0.759966858498003
Psat1g205120	6.08719597190702	2	0.047663089486055	0.764345504572729
Psat6g190640	15.5970598335261	8	0.0485242270212611	0.770588352108959
Psat1g129880	7.8802340688635	3	0.0485528528763477	0.770588352108959
Psat7g260480	7.87357726525079	3	0.0486980324264518	0.770588352108959
Psat1g214560	3.87923370210046	1	0.0488868656000867	0.770588352108959
Psat1g193120	3.87738672221494	1	0.0489406785282229	0.770588352108959
Psat7g223000	3.87333407253027	1	0.0490589743461382	0.770588352108959
Psat3g161280	6.02509865552565	2	0.0491661781543812	0.770588352108959
Psat6g094440	3.86198702426509	1	0.0493918009060778	0.7710325857787
Psat2g101480	3.85524732803606	1	0.0495906148412287	0.7710325857787
Psat4g072560	7.82940564028831	3	0.0496721385015392	0.7710325857787
Psat1g054880	5.99759174445535	2	0.0498470544678049	0.771201721452146
Psat7g114120	3.84059109726149	1	0.0500258821208336	0.771201721452146
Psat7g106160	9.47459043876188	4	0.0502719839464701	0.771201721452146
Psat4g019320	7.79882438502682	3	0.0503576185778189	0.771201721452146
Psat5g200320	7.78036646024884	3	0.0507757977075441	0.771201721452146
Psat3g004040	7.77430208672013	3	0.0509139266966165	0.771201721452146
Psat3g091960	3.80981902388453	1	0.0509529555654704	0.771201721452146
Psat0s1450g0040	3.80968743679841	1	0.0509569586753431	0.771201721452146
Psat6g175240	9.42405267366485	4	0.0513314065328319	0.772558198806017
Psat3g144880	5.93259514903184	2	0.051493609081596	0.772558198806017
Psat0s3883g0040	3.78634091639833	1	0.0516724920814288	0.772558198806017
Psat4g091960	5.92518812279741	2	0.0516846699180569	0.772558198806017
Psat5g075240	7.71997431929049	3	0.0521677680015616	0.77677522061097
Psat7g202920	3.76596488881023	1	0.0523056716376501	0.77677522061097
Psat5g093520	3.75272900405253	1	0.052721368172294	0.77677522061097
Psat6g004600	7.67720820957766	3	0.0531758446982222	0.77677522061097
Psat7g171960	5.85485587864969	2	0.053534555342656	0.77677522061097
Psat4g027360	3.72376105328658	1	0.0536434108121503	0.77677522061097
Psat0s2399g0040	3.72067000853349	1	0.053742801533679	0.77677522061097
Psat5g113640	3.71942274904177	1	0.0537829616453026	0.77677522061097
Psat5g267880	5.84488250059076	2	0.0538021822539808	0.77677522061097
Psat6g231440	3.71695941919461	1	0.0538623710417609	0.77677522061097
Psat5g006360	3.7117046622443	1	0.0540321819565199	0.77677522061097
Psat3g191960	7.63798219426826	3	0.0541171051581108	0.77677522061097
Psat5g280080	3.70301940075296	1	0.0543140965960277	0.77677522061097
Psat5g048240	5.82276148215897	2	0.0544005648947501	0.77677522061097
Psat6g189200	3.69588085926625	1	0.0545469732658336	0.77677522061097
Psat5g012800	3.69196643464966	1	0.0546751203817562	0.77677522061097
Psat1g043400	3.69140750413135	1	0.054693444193339	0.77677522061097
Psat7g043400	5.80057583154121	2	0.0550073802839731	0.777417776176075
Psat4g163880	15.2170616774165	8	0.0550597351287205	0.777417776176075
Psat4g183040	7.58185850556515	3	0.055492043994563	0.781244096121129
Psat4g001200	5.75886703960714	2	0.056166571074129	0.788448416556541
Psat6g197320	3.61743800937438	1	0.0571768595668657	0.799835414240049
Psat1g018400	5.71862833427258	2	0.0573080505350603	0.799835414240049
Psat4g114600	5.70446960947925	2	0.0577151944522995	0.803203122794502
Psat6g129080	5.6940178865475	2	0.0580175955278424	0.804341177234368
Psat5g130320	3.58561088251417	1	0.0582819845783744	0.804341177234368
Psat6g136360	3.58423489210645	1	0.058330271493897	0.804341177234368
Psat0s1569g0040	5.67790420676101	2	0.0584869221118061	0.804341177234368
Psat6g140720	3.57294864002142	1	0.0587279420510196	0.804341177234368
Psat2g171440	3.56807620960865	1	0.0589005114187019	0.804341177234368
Psat4g168160	3.5611445803479	1	0.0591469419060208	0.804341177234368
Psat3g097040	5.65007387312835	2	0.0593064662118868	0.804341177234368
Psat7g253000	5.63872705405083	2	0.0596438923562795	0.804341177234368
Psat7g176600	3.53971495863243	1	0.0599157568580805	0.804341177234368
Psat4g054360	3.53278366406448	1	0.0601666949520898	0.804341177234368
Psat0s3988g0080	3.52798114453617	1	0.0603412191779746	0.804341177234368
Psat0ss1870g0040	3.5225915745832	1	0.0605377184789771	0.804341177234368
Psat5g264800	3.51988752516627	1	0.0606365622967309	0.804341177234368
Psat1g107880	10.5652724931517	5	0.0607141334149383	0.804341177234368
Psat0s2492g0080	3.5167944743007	1	0.0607498362873371	0.804341177234368
Psat5g222400	3.51635904115938	1	0.0607658008327558	0.804341177234368
Psat1g006560	3.51348126375979	1	0.0608714228325978	0.804341177234368
Psat6g035560	3.51127440937489	1	0.0609525525593667	0.804341177234368
Psat7g107840	3.50088482754654	1	0.0613360501299158	0.804934763610026
Psat4g008680	3.49889973761674	1	0.0614096150881224	0.804934763610026
Psat6g213120	3.49412713013226	1	0.0615868666723028	0.804934763610026
Psat0s3930g0160	3.49209893294028	1	0.0616623574848894	0.804934763610026
Psat6g189840	7.31870210867783	3	0.0624043983909786	0.81243145539653
Psat5g013800	7.31154389736446	3	0.0626036339184603	0.812840211976148
Psat2g088280	3.44959706516966	1	0.0632671915469433	0.816862196561153
Psat3g004000	7.28504355737823	3	0.0633466018703438	0.816862196561153
Psat6g233560	3.44350075352486	1	0.0635010088919004	0.816862196561153
Psat3g001840	3.43693132768385	1	0.0637540036708726	0.816862196561153
Psat6g189280	5.50159453524975	2	0.0638769139046558	0.816862196561153
Psat0s1966g0120	3.43249619389957	1	0.063925412450274	0.816862196561153
Psat1g143240	3.42524619292843	1	0.064206669270817	0.81829710336465
Psat4g014320	8.87181749542287	4	0.0643845205931396	0.818410060977887
Psat5g034920	3.39968281539586	1	0.0652089570316264	0.826719840063263
Psat2g162160	10.3670019862766	5	0.0654796994605041	0.827279795766944
Psat5g166040	8.82050116757091	4	0.0657460836885649	0.827279795766944
Psat2g075680	5.44331724618769	2	0.0657655835990654	0.827279795766944
Psat6g202160	7.18772317347612	3	0.0661490924815134	0.829941741223778
Psat6g022720	3.37165359396749	1	0.0663271505671823	0.829941741223778
Psat5g052800	7.17611402398325	3	0.0664913061314941	0.829941741223778
Psat1g150560	3.36219789647566	1	0.0667089796304609	0.830518221980262
Psat0s690g0040	14.608264192444	8	0.0672252841154642	0.833665798893537
Psat7g118680	5.39700952020485	2	0.0673060762682992	0.833665798893537
Psat7g113760	7.14147725324437	3	0.0675225432268931	0.834213461346539
Psat6g185080	5.3556069887527	2	0.0687139190252811	0.844243414143303
Psat3g116280	5.34817637825472	2	0.0689696870432365	0.844243414143303
Psat7g012000	5.34038755039364	2	0.0692388072458423	0.844243414143303
Psat7g058840	3.29775403954409	1	0.0693746785873458	0.844243414143303
Psat1g022840	10.2144928559292	5	0.0693808658594564	0.844243414143303
Psat4g103800	7.07051488517027	3	0.0696838634854981	0.844243414143303
Psat1g083360	5.32000594142971	2	0.0699480139487425	0.844243414143303
Psat7g042480	5.31804148046649	2	0.070016752773329	0.844243414143303
Psat7g120280	11.6592430536475	6	0.0700169680060145	0.844243414143303
Psat4g072480	13.0804175467238	7	0.0701731055778542	0.844243414143303
Psat7g064280	11.6498484429349	6	0.0702519297748815	0.844243414143303
Psat7g260960	3.26617098614224	1	0.0707225137652855	0.845071224737367
Psat0s2745g0120	3.26537756721802	1	0.0707567326357952	0.845071224737367
Psat3g196000	3.26208590955116	1	0.0708988860356988	0.845071224737367
Psat1g052240	3.25771968977097	1	0.0710879177173641	0.845071224737367
Psat6g006240	11.6008749843604	6	0.0714885676581341	0.845071224737367
Psat6g226240	6.99761580949234	3	0.0719738035920503	0.845071224737367
Psat1g124200	3.231868394245	1	0.0722182509199691	0.845071224737367
Psat1g079080	3.23031508026179	1	0.0722867795481534	0.845071224737367
Psat4g220560	3.22895603202869	1	0.0723467948151958	0.845071224737367
Psat2g023800	5.24673425369838	2	0.0725581385932955	0.845071224737367
Psat6g084360	3.22334271110594	1	0.0725952445510845	0.845071224737367
Psat6g098440	3.22072510472844	1	0.0727114144572335	0.845071224737367
Psat3g101800	3.22014021795712	1	0.07273739909633	0.845071224737367
Psat2g172640	5.23480241320794	2	0.0729923084850033	0.845071224737367
Psat5g133840	5.23024176048332	2	0.0731589446905463	0.845071224737367
Psat5g131880	6.95999632717576	3	0.0731838148163785	0.845071224737367
Psat5g137640	11.5309416645032	6	0.0732892069252204	0.845071224737367
Psat0s730g0240	3.19946004113966	1	0.073662586646159	0.845071224737367
Psat7g188240	8.52994311007205	4	0.0739847852152522	0.845071224737367
Psat3g205320	8.52908412740635	4	0.074010529944469	0.845071224737367
Psat1g031800	6.91774632544548	3	0.0745662030550956	0.845071224737367
Psat2g107000	3.17157209388097	1	0.0749302894672746	0.845071224737367
Psat4g222320	3.17021143103193	1	0.0749927376065731	0.845071224737367
Psat5g158720	12.874142611261	7	0.0752349080984976	0.845071224737367
Psat5g300440	5.17106613558099	2	0.0753558990899826	0.845071224737367
Psat3g191880	6.89237899529144	3	0.0754082869097097	0.845071224737367
Psat4g043760	6.88114327153016	3	0.0757841916851058	0.845071224737367
Psat5g098320	5.15734820954094	2	0.0758745390480285	0.845071224737367
Psat6g176680	3.14670489583659	1	0.0760804535137713	0.845071224737367
Psat3g158120	3.14433204718443	1	0.0761911906724926	0.845071224737367
Psat5g187520	3.1414859409897	1	0.0763242426451758	0.845071224737367
Psat5g032360	5.14367090110318	2	0.0763951970554935	0.845071224737367
Psat1g197800	9.95783528374886	5	0.0764388183974805	0.845071224737367
Psat5g015360	5.13456586956727	2	0.0767437802579037	0.845071224737367
Psat0s2720g0040	5.13235752766923	2	0.0768285653105644	0.845071224737367
Psat3g004440	6.84921245170699	3	0.0768623803736054	0.845071224737367
Psat0s4220g0040	3.12519142028395	1	0.0770908173274228	0.845071224737367
Psat4g044920	3.12511458333802	1	0.0770944516725462	0.845071224737367
Psat7g004080	3.11516452510841	1	0.0775666450111072	0.845071224737367
Psat7g030840	3.11191018230579	1	0.0777217587875592	0.845071224737367
Psat6g045720	3.11049691768267	1	0.0777892240309575	0.845071224737367
Psat6g208400	6.81192220275261	3	0.0781402872337199	0.845071224737367
Psat3g071040	3.10186982484447	1	0.0782024261132607	0.845071224737367
Psat4g044160	3.10076042668516	1	0.078255732905097	0.845071224737367
Psat5g267560	3.09846848311131	1	0.078365985156837	0.845071224737367
Psat2g109360	3.09810130728465	1	0.0783836634143888	0.845071224737367
Psat2g190560	5.0851009191756	2	0.0786655105140604	0.845071224737367
Psat0s4603g0040	6.79587517432083	3	0.0786964943953237	0.845071224737367
Psat6g181080	3.08353831370187	1	0.0790882960723879	0.847399597076492
Psat2g157360	3.07793556002434	1	0.0793612007882716	0.848446568250772
Psat4g070520	8.34177526961957	4	0.0798310085639306	0.848606760668586
Psat3g079120	6.76148808628568	3	0.0799012798793437	0.848606760668586
Psat7g108600	5.052469459024	2	0.0799595234268619	0.848606760668586
Psat5g187960	3.06003927560414	1	0.0802397297628497	0.848606760668586
Psat5g004280	3.05978471410344	1	0.08025230154578	0.848606760668586
Psat4g122680	14.0437462110112	8	0.0806322893298666	0.850767270641708
Psat6g131360	3.03825099723826	1	0.0813234937815487	0.85619495735661
Psat4g000800	8.28711455650046	4	0.0816092748839459	0.857339952848048
Psat6g156640	8.28048495503026	4	0.081827473938375	0.857771550397294
Psat5g018600	3.02235659214057	1	0.0821240492360547	0.857777783202875
Psat3g106760	3.02120654970713	1	0.0821823025823113	0.857777783202875
Psat4g143880	3.0152916755178	1	0.0824826154108742	0.858564660183644
Psat3g194160	3.01256933876357	1	0.0826212331043018	0.858564660183644
Psat3g173320	4.98223035848059	2	0.0828175586369183	0.858564660183644
Psat5g146160	4.97862926067683	2	0.0829668100280705	0.858564660183644
Psat6g182720	2.99666449919459	1	0.0834361302877209	0.859893455800009
Psat5g007560	6.66302235421972	3	0.0834503250518283	0.859893455800009
Psat1g047880	4.94125782868027	2	0.084531679095336	0.864998494201846
Psat6g142560	16.5657385183149	10	0.0845425389111467	0.864998494201846
Psat0s4009g0040	4.93902700843228	2	0.0846260191901648	0.864998494201846
Psat4g047960	6.63037620729665	3	0.0846601871260944	0.864998494201846
Psat0s2763g0040	4.92835617679157	2	0.0850787408469549	0.86744493036169
Psat2g127880	4.90468844717725	2	0.0860915319613893	0.870872440122374
Psat5g213440	12.4682107483095	7	0.0861752267407083	0.870872440122374
Psat5g169160	4.89513768669366	2	0.0865036349532044	0.870872440122374
Psat1g070120	2.93654653953854	1	0.0865956941750603	0.870872440122374
Psat5g232400	4.89186544095173	2	0.0866452813726483	0.870872440122374
Psat1g121800	4.89082563419652	2	0.0866903402592064	0.870872440122374
Psat6g011960	8.13583293057627	4	0.0867272896035799	0.870872440122374
Psat5g025000	9.61588061528892	5	0.0868801110061481	0.870872440122374
Psat5g193080	4.87200623947865	2	0.0875099200767222	0.870872440122374
Psat5g229680	4.8703102921931	2	0.0875841576537347	0.870872440122374
Psat5g098160	4.86675927773467	2	0.0877398020918377	0.870872440122374
Psat7g174000	2.91532826010371	1	0.0877415569853782	0.870872440122374
Psat7g095040	2.91512558169416	1	0.087752581205806	0.870872440122374
Psat4g163120	2.90526786992086	1	0.0882905842283106	0.872515022836895
Psat5g042080	2.89641885056699	1	0.0887765813131547	0.872515022836895
Psat7g182880	8.05695116869174	4	0.0895141369962133	0.872515022836895
Psat5g291840	6.50126138054475	3	0.0896127715298877	0.872515022836895
Psat0s1933g0120	2.88069318438784	1	0.0896474226726473	0.872515022836895
Psat3g189880	4.81713102519643	2	0.089944225933897	0.872515022836895
Psat6g104000	4.8117733995532	2	0.0901854926895198	0.872515022836895
Psat4g027640	2.86773894933322	1	0.0903717512279718	0.872515022836895
Psat6g191840	6.48037399271925	3	0.0904397268934617	0.872515022836895
Psat6g101520	4.80236504631466	2	0.0906107406120924	0.872515022836895
Psat4g206920	2.85916038294818	1	0.0908549107001317	0.872515022836895
Psat6g044320	6.46323892984947	3	0.09112359838182	0.872515022836895
Psat4g183680	8.00952619562486	4	0.0912298603593501	0.872515022836895
Psat6g173800	12.2955455283209	7	0.0912490863875165	0.872515022836895
Psat6g116040	4.78592226427827	2	0.091358757597897	0.872515022836895
Psat2g106760	2.84685692398885	1	0.0915527641118128	0.872515022836895
Psat5g030560	4.76654878835507	2	0.0922480260449155	0.872515022836895
Psat1g023400	2.82926355271229	1	0.0925607960379586	0.872515022836895
Psat7g213800	2.82691176909429	1	0.0926964553506939	0.872515022836895
Psat3g166200	6.41444624327778	3	0.093098288548568	0.872515022836895
Psat3g074240	7.95185787987793	4	0.0933577057846948	0.872515022836895
Psat1g000920	2.81306193539646	1	0.0934997604591672	0.872515022836895
Psat3g137360	9.41825887787491	5	0.093499899322297	0.872515022836895
Psat7g093880	2.81155571506935	1	0.0935875781442333	0.872515022836895
Psat7g026960	10.8344362821881	6	0.0936301511410431	0.872515022836895
Psat3g019800	6.39952963405813	3	0.0937101428894845	0.872515022836895
Psat1g094560	6.39536834299543	3	0.0938815201634107	0.872515022836895
Psat2g171680	2.80633383888562	1	0.0938927262546768	0.872515022836895
Psat1g200160	2.80587798649867	1	0.093919415980648	0.872515022836895
Psat7g215040	2.80449238832807	1	0.0940005921200167	0.872515022836895
Psat4g032760	4.72754380778497	2	0.0940647500156864	0.872515022836895
Psat7g188200	2.80050213344293	1	0.0942347904038754	0.872515022836895
Psat1g066040	2.80012385089503	1	0.0942570256962802	0.872515022836895
Psat5g290880	12.1963610463317	7	0.0942835482018863	0.872515022836895
Psat1g005280	2.79929327532409	1	0.094305866614819	0.872515022836895
Psat5g064240	4.72034672996961	2	0.0944038554545805	0.872515022836895
Psat4g207680	2.7837287332477	1	0.0952262316935757	0.873508821912727
Psat0ss4236g0200	2.77347794404329	1	0.0958377212520567	0.873508821912727
Psat4g090280	2.77336444558023	1	0.0958445156561235	0.873508821912727
Psat5g304440	4.6893981419887	2	0.0958760496740435	0.873508821912727
Psat1g021960	2.7716321330081	1	0.0959482829173246	0.873508821912727
Psat4g146120	2.76525736202666	1	0.0963311931502729	0.873508821912727
Psat6g028560	2.76269395010604	1	0.0964856373966036	0.873508821912727
Psat5g162720	2.75792815555178	1	0.0967734916550259	0.873508821912727
Psat4g150360	2.75661227989622	1	0.0968531353956745	0.873508821912727
Psat2g084000	2.75120458419951	1	0.0971811885558013	0.873508821912727
Psat2g064480	2.74953664153873	1	0.0972826171040806	0.873508821912727
Psat2g018320	7.84444803961833	4	0.0974453515638784	0.873508821912727
Psat2g005920	4.65494440092016	2	0.0975420023450966	0.873508821912727
Psat6g111880	4.65075465822156	2	0.0977465544715511	0.873508821912727
Psat3g000800	4.64468359130842	2	0.0980437182049575	0.873508821912727
Psat5g138400	2.73555272891463	1	0.0981375416420533	0.873508821912727
Psat0s3129g0040	6.29068095651201	3	0.0982933122226478	0.873508821912727
Psat3g117080	2.72660433882993	1	0.0986889108189353	0.873508821912727
Psat3g173080	2.72501424628081	1	0.0987872400836728	0.873508821912727
Psat7g111000	4.62617983110977	2	0.0989550160390542	0.873508821912727
Psat5g286760	6.26621354921735	3	0.0993527572348832	0.873508821912727
Psat3g172280	4.61077942413976	2	0.0997199310194017	0.873508821912727
Psat0s2105g0040	2.70760458348846	1	0.0998708541875132	0.873508821912727
Psat5g130600	6.2541324348058	3	0.0998799037863123	0.873508821912727
Psat6g242760	7.78069226069783	4	0.0999502170887381	0.873508821912727
Psat3g020680	4.5997805315302	2	0.100269846153972	0.873508821912727
Psat5g077760	7.77013911162794	4	0.100370591119576	0.873508821912727
Psat4g174320	2.69497729952624	1	0.100664922761393	0.873508821912727
Psat0s2546g0080	4.58919103502558	2	0.100802157730968	0.873508821912727
Psat1g111760	2.69211735764111	1	0.100845727029185	0.873508821912727
Psat4g088720	2.69035686624284	1	0.100957200958159	0.873508821912727
Psat5g082560	2.68992403153788	1	0.100984628575997	0.873508821912727
Psat2g005320	2.68915095709963	1	0.101033636571244	0.873508821912727
Psat5g238280	2.6856650183945	1	0.101254945990885	0.873508821912727
Psat7g161240	2.6839346027482	1	0.101365000464969	0.873508821912727
Psat5g258320	2.68232669335157	1	0.101467380750633	0.873508821912727
Psat0s4441g0040	2.67994801290058	1	0.101619045661466	0.873508821912727
Psat4g078680	2.67784623290572	1	0.101753261641268	0.873508821912727
Psat5g183840	2.67679891605803	1	0.101820213803367	0.873508821912727
Psat0s302g0320	4.56856690755831	2	0.101847014059468	0.873508821912727
Psat4g190160	2.67157719916577	1	0.102154743844546	0.873508821912727
Psat5g187200	6.20083283431632	3	0.102237763720768	0.873508821912727
Psat5g167400	2.66982781694787	1	0.102267086934651	0.873508821912727
Psat7g126120	2.66106464418408	1	0.102831884656767	0.876786650339304
Psat4g190360	2.65376741331602	1	0.10330480537787	0.879270953330446
Psat7g026560	4.53290940672741	2	0.103679102447625	0.880908584480434
Psat5g186120	4.51752338325605	2	0.104479782872605	0.885498041917408
Psat1g057560	4.5124356932356	2	0.104745901585808	0.885498041917408
Psat6g111320	2.63142291801887	1	0.104767784022027	0.885498041917408
Psat5g308400	4.50202381355302	2	0.105292624316143	0.886080502672726
Psat1g121040	4.50158015279612	2	0.105315984009692	0.886080502672726
Psat1g010000	4.49960435737353	2	0.105420076837325	0.886080502672726
Psat4g139920	2.61933699065435	1	0.105568542234599	0.886080502672726
Psat1g175000	6.11760806892562	3	0.1060264454651	0.886897968704814
Psat6g121280	4.48802499552858	2	0.106032195721678	0.886897968704814
Psat4g039400	4.47965629226383	2	0.106476801257171	0.889081290497376
Psat4g052880	4.46707371741286	2	0.107148789035701	0.8931524703957
Psat6g142680	4.46044739361241	2	0.107504379059572	0.894576817500871
Psat5g023160	2.58735447414801	1	0.10772012304601	0.894834572747554
Psat4g200480	2.57439420696414	1	0.108605671928734	0.900420185990236
Psat5g167640	2.56548614162114	1	0.109218978102218	0.900420185990236
Psat6g024640	2.5613141843728	1	0.109507518492368	0.900420185990236
Psat7g159560	2.56080400431529	1	0.1095428609569	0.900420185990236
Psat7g079520	7.54729542739642	4	0.109641757143448	0.900420185990236
Psat3g046000	4.41601856888883	2	0.109919248816287	0.900420185990236
Psat5g189240	8.97703659817989	5	0.109983603741918	0.900420185990236
Psat4g045320	7.53250235962014	4	0.110284586942793	0.900420185990236
Psat4g053760	4.40675472354633	2	0.110429567242235	0.900420185990236
Psat1g019280	4.40648565018273	2	0.110444425069223	0.900420185990236
Psat7g003880	2.54480759803664	1	0.110657390188774	0.900420185990236
Psat2g000680	2.53608885309997	1	0.111270104911356	0.900420185990236
Psat6g235680	6.00392057958834	3	0.111419636096888	0.900420185990236
Psat6g013160	2.53224743525061	1	0.111541246684742	0.900420185990236
Psat4g169560	2.5316697986591	1	0.111582081315833	0.900420185990236
Psat5g224160	5.99143970156365	3	0.112027445774395	0.900420185990236
Psat2g056920	10.3141363816248	6	0.112031272839516	0.900420185990236
Psat1g023280	2.52525434122413	1	0.112036714707807	0.900420185990236
Psat0s5376g0040	10.3135153901967	6	0.112055051444898	0.900420185990236
Psat6g117920	2.5232241861554	1	0.112181006779631	0.900420185990236
Psat4g208800	2.51664776072903	1	0.112649829350195	0.900420185990236
Psat3g196280	4.36680794108725	2	0.112657394764463	0.900420185990236
Psat3g010640	5.97677800012647	3	0.112745507987897	0.900420185990236
Psat5g092360	4.36097261069153	2	0.112986571304398	0.900420185990236
Psat7g047120	7.46997524959966	4	0.113040568466253	0.900420185990236
Psat0s3847g0040	2.50728944157034	1	0.113320693622892	0.900605452214099
Psat5g015600	5.96276825843961	3	0.113435747646211	0.900605452214099
Psat1g098960	2.49949944435777	1	0.1138824889922	0.902629692810766
Psat3g093520	2.49699897159371	1	0.114063467272391	0.902629692810766
Psat7g164160	4.32986460614484	2	0.114757703078239	0.906642016326122
Psat3g117440	8.85048643514847	5	0.115178426484133	0.907244403031306
Psat0s1858g0040	2.47955141819875	1	0.115335143213271	0.907244403031306
Psat5g014680	4.30556848285869	2	0.116160288829447	0.907244403031306
Psat5g275520	2.46336359863017	1	0.116529005943787	0.907244403031306
Psat1g075640	4.29799148794154	2	0.116601196449812	0.907244403031306
Psat7g206840	2.46226579745598	1	0.116610462207235	0.907244403031306
Psat2g173640	2.46129231590658	1	0.116682746632795	0.907244403031306
Psat2g127680	5.89767196295725	3	0.116696238386527	0.907244403031306
Psat3g056320	2.46093364608078	1	0.116709391603064	0.907244403031306
Psat7g228920	5.89265697458904	3	0.116951102877412	0.907244403031306
Psat0s3281g0040	2.45514795579766	1	0.117140130682297	0.907244403031306
Psat6g009520	5.8860480178555	3	0.117287785133173	0.907244403031306
Psat3g149240	5.88325249371564	3	0.117430476630801	0.907244403031306
Psat5g028640	2.44698672431718	1	0.117750715958961	0.907244403031306
Psat6g172080	2.44589808878663	1	0.117832428151909	0.907244403031306
Psat0s2281g0240	4.27626612670792	2	0.117874702327639	0.907244403031306
Psat1g037760	10.161375839969	6	0.118018578135396	0.907244403031306
Psat2g121960	2.43543716218846	1	0.118620821242417	0.907299621384833
Psat6g221600	2.43210078935954	1	0.118873494258956	0.907299621384833
Psat0s1622g0040	2.43132324173939	1	0.118932465659653	0.907299621384833
Psat3g169160	4.25421265941259	2	0.119181667811466	0.907299621384833
Psat0s1437g0080	2.42783100916836	1	0.119197725826539	0.907299621384833
Psat7g209200	5.84421069695964	3	0.119440671263096	0.907299621384833
Psat3g115520	2.4225687451069	1	0.119598669868954	0.907299621384833
Psat4g133840	2.41865713371047	1	0.119897671690433	0.907299621384833
Psat0s5561g0040	4.23954400886942	2	0.12005899831043	0.907299621384833
Psat5g224720	4.23916252200434	2	0.120081900960071	0.907299621384833
Psat1g039360	4.23908545117592	2	0.120086528455023	0.907299621384833
Psat4g222240	4.23099986977468	2	0.120572995835858	0.909556104101343
Psat5g224760	2.4025587717515	1	0.121136965686439	0.912059946966729
Psat5g117520	4.2147840091784	2	0.121554567160626	0.912059946966729
Psat3g104280	4.21391628184847	2	0.121607316712857	0.912059946966729
Psat7g209600	2.39447113080678	1	0.121764923553991	0.912059946966729
Psat5g212440	4.20705630086741	2	0.122025144816332	0.912059946966729
Psat7g032520	2.3910086916876	1	0.122034863851836	0.912059946966729
Psat6g100200	7.26601433067117	4	0.122480797998627	0.91398228768467
Psat2g018080	5.78016000183197	3	0.122809781736869	0.91448401599176
Psat4g011160	4.18329918532982	2	0.123483270618964	0.91448401599176
Psat4g015360	2.36942647851538	1	0.1237325016101	0.91448401599176
Psat2g179800	2.36842299039745	1	0.12381207011721	0.91448401599176
Psat1g152440	2.366932145992	1	0.12393038693445	0.91448401599176
Psat5g254120	2.36686019018816	1	0.123936100685568	0.91448401599176
Psat0s766g0040	2.36603581432382	1	0.124001582273681	0.91448401599176
Psat3g002800	2.36455111799478	1	0.12411961114607	0.91448401599176
Psat7g189920	2.360561886494	1	0.124437361285123	0.91448401599176
Psat1g222960	11.3340008675586	7	0.124699066520359	0.91448401599176
Psat3g207240	4.16302901493327	2	0.124741147665361	0.91448401599176
Psat3g034640	2.35584864659177	1	0.124813944780209	0.91448401599176
Psat4g009280	2.3491938109928	1	0.125347817348828	0.917008277070052
Psat5g278920	2.34628652572377	1	0.125581845170327	0.917334654841472
Psat3g057440	4.145750084469	2	0.125823513271306	0.917715775260441
Psat4g054240	5.7063939448999	3	0.126802099164786	0.923462505646702
Psat6g109520	4.12092333680391	2	0.12739514200475	0.926388397491
Psat6g033360	2.32023188863741	1	0.127700987841047	0.927220216063254
Psat2g134920	11.2533282881814	7	0.127944335465637	0.92759643212587
Psat4g016240	4.10640791452533	2	0.1283231025073	0.927833607360664
Psat4g109520	2.31222475624236	1	0.128360214109363	0.927833607360664
Psat5g060800	5.67107774713804	3	0.128756898041192	0.929035612095327
Psat0s765g0120	4.09727901797669	2	0.12891016546109	0.929035612095327
Psat0s443g0040	4.09064169064914	2	0.129338685606923	0.93004069762049
Psat2g142840	2.29928336940611	1	0.129433704356021	0.93004069762049
Psat6g116440	2.28824393868854	1	0.130357337073097	0.935289753251868
Psat7g225280	4.06983976587071	2	0.130690952660103	0.935785170329893
Psat3g139840	2.27714046714391	1	0.131293747467342	0.935785170329893
Psat0s1953g0240	4.05620142356202	2	0.131585202189619	0.935785170329893
Psat7g138440	5.62030106077145	3	0.131617742202804	0.935785170329893
Psat1g216120	2.27312868920853	1	0.131633924029877	0.935785170329893
Psat5g096280	2.27284691776379	1	0.131657853631167	0.935785170329893
Psat7g059360	4.05325866457224	2	0.131778956466031	0.935785170329893
Psat5g191000	2.26824656339437	1	0.132049228923692	0.936331501723924
Psat7g058440	4.04523763015823	2	0.132308519439366	0.936798479012937
Psat7g164840	2.25502566031355	1	0.133181247971252	0.94017173405831
Psat6g031000	4.03161381960672	2	0.1332128692165	0.94017173405831
Psat7g081040	2.25053380653742	1	0.133568319861608	0.94017173405831
Psat6g232400	2.24303610193601	1	0.134217215890265	0.94017173405831
Psat4g089200	2.24066242860863	1	0.134423381627826	0.94017173405831
Psat0s3169g0040	2.24000942687917	1	0.134480160278154	0.94017173405831
Psat1g176560	2.23751061540679	1	0.134697680328062	0.94017173405831
Psat3g195880	2.2357931445149	1	0.134847413319947	0.94017173405831
Psat5g053800	5.56073009815009	3	0.1350510708579	0.94017173405831
Psat2g036720	2.22716957636294	1	0.135602055809174	0.94017173405831
Psat7g088800	3.99399297390482	2	0.13574237557315	0.94017173405831
Psat0s116g0200	3.9935821110962	2	0.135770264184489	0.94017173405831
Psat3g203920	3.99123294413766	2	0.135929831387931	0.94017173405831
Psat2g151560	11.0616602388691	7	0.135951954019479	0.94017173405831
Psat5g262440	3.98768729815492	2	0.13617102465154	0.94017173405831
Psat5g114200	2.2195818088386	1	0.136269966524801	0.94017173405831
Psat6g029280	6.99262872761028	4	0.1362782765195	0.94017173405831
Psat4g005920	6.98977907104563	4	0.13642934152752	0.94017173405831
Psat2g051720	2.21727885884047	1	0.13647341091121	0.94017173405831
Psat4g143360	2.21302516105725	1	0.136850080873201	0.941427473961523
Psat2g014000	8.35904750331247	5	0.137526514251178	0.944373597907281
Psat0ss1860g0160	2.19962565894093	1	0.138044257365698	0.944373597907281
Psat6g096080	2.19766012680179	1	0.138220407781797	0.944373597907281
Psat1g008600	3.95672607055894	2	0.1382954368712	0.944373597907281
Psat3g100240	3.95223329863984	2	0.138606450996952	0.944373597907281
Psat5g145920	2.19304686978194	1	0.138634837390269	0.944373597907281
Psat6g193680	5.49992127540372	3	0.138643326060722	0.944373597907281
Psat4g003080	2.18861530864524	1	0.13903425725696	0.944541080241688
Psat2g143480	2.18835257022693	1	0.139057978569549	0.944541080241688
Psat6g221160	2.18029518014373	1	0.139787649061414	0.948167485160265
Psat6g137720	2.17466975412117	1	0.140299630487302	0.949452411101821
Psat0s2400g0040	5.47123605865909	3	0.140369177441442	0.949452411101821
Psat4g168440	2.1713610632647	1	0.140601744368476	0.949699090622775
Psat7g108920	8.29260070138662	5	0.140830060970395	0.949916414038475
Psat6g144200	2.15831446680386	1	0.141800161598116	0.952296382906172
Psat6g129040	2.15572472583699	1	0.142039409738843	0.952296382906172
Psat4g017640	3.90137552929718	2	0.142176254151208	0.952296382906172
Psat7g038200	5.43902862150935	3	0.142331203436659	0.952296382906172
Psat1g093520	5.4349191230358	3	0.142583408430983	0.952296382906172
Psat6g078440	2.14977472996179	1	0.142590809670226	0.952296382906172
Psat6g169240	5.43355521779449	3	0.142667206489221	0.952296382906172
Psat1g167480	5.42007369482781	3	0.143498021267969	0.952296382906172
Psat0s4150g0240	2.13737108171927	1	0.143748043804572	0.952296382906172
Psat0s498g0080	5.41600222105626	3	0.143749829996253	0.952296382906172
Psat0s2373g0120	2.13570810803992	1	0.143903997734342	0.952296382906172
Psat6g043960	2.13048222537327	1	0.14439532311044	0.952296382906172
Psat4g121160	6.84263722733886	4	0.144441509317247	0.952296382906172
Psat7g170040	2.12875852969228	1	0.144557795066105	0.952296382906172
Psat6g064480	3.86805157187337	2	0.14456503753561	0.952296382906172
Psat6g021360	2.1286101916312	1	0.14457178672129	0.952296382906172
Psat2g175920	2.12251788043432	1	0.145147750430325	0.952296382906172
Psat3g064360	5.39279849765614	3	0.145192916372452	0.952296382906172
Psat1g178600	3.85555247562297	2	0.145471332712822	0.952296382906172
Psat7g112720	3.85431588855863	2	0.145561304508578	0.952296382906172
Psat3g203400	2.11688565921941	1	0.145682518382159	0.952296382906172
Psat1g077640	2.11657635312793	1	0.145711950628276	0.952296382906172
Psat6g004240	3.85053880735359	2	0.14583646268421	0.952296382906172
Psat3g100480	3.84963873059314	2	0.14590210946033	0.952296382906172
Psat4g192520	2.11098791572385	1	0.146244878895595	0.952444997270674
Psat7g183200	2.11022077064263	1	0.146318207303197	0.952444997270674
Psat3g027960	2.1065353593367	1	0.146671060020691	0.952644867039426
Psat1g018280	3.83714426072402	2	0.146816447283447	0.952644867039426
Psat3g143560	10.8140330334572	7	0.146939028634824	0.952644867039426
Psat6g212640	2.09600994683569	1	0.147684093378857	0.95478334507503
Psat6g212720	3.82157730381005	2	0.147963648755288	0.95478334507503
Psat7g017800	2.09153208598603	1	0.148117464240685	0.95478334507503
Psat3g067160	2.08983359366903	1	0.148282221135944	0.95478334507503
Psat3g140080	2.08966890515808	1	0.148298207229641	0.95478334507503
Psat4g146000	2.08758234023276	1	0.148500915948347	0.95478334507503
Psat3g130440	5.33810396657054	3	0.148648904023657	0.95478334507503
Psat5g121800	2.08201589764212	1	0.149043226041738	0.956048137377662
Psat7g017000	2.05214348508707	1	0.151992070596825	0.969024930102759
Psat4g097000	2.05022677746308	1	0.152183520150857	0.969024930102759
Psat0s3526g0080	6.70673602380339	4	0.152221556513798	0.969024930102759
Psat0ss3759g0120	3.76302087624572	2	0.152359801817687	0.969024930102759
Psat5g117720	2.04719232443676	1	0.152487173988582	0.969024930102759
Psat1g171600	2.04698213116353	1	0.152508233163983	0.969024930102759
Psat5g211920	2.04628273435083	1	0.152578329159578	0.969024930102759
Psat7g045600	11.9630692149804	8	0.152859265755882	0.969024930102759
Psat2g165200	3.75637358599761	2	0.152867034193374	0.969024930102759
Psat3g200800	2.0364290387879	1	0.153569791518189	0.971616566166391
Psat4g148120	2.03232107814983	1	0.153985282980138	0.971616566166391
Psat1g150960	5.25242226713453	3	0.154219602046552	0.971616566166391
Psat5g217320	5.25219638305316	3	0.154234545341244	0.971616566166391
Psat1g020440	5.25137129807263	3	0.15428914020661	0.971616566166391
Psat7g173040	5.24703445134401	3	0.154576404036742	0.971616566166391
Psat5g112360	2.02196002831681	1	0.155038905970747	0.971616566166391
Psat5g217720	3.72739736447784	2	0.155097910283646	0.971616566166391
Psat2g078480	3.72205079533069	2	0.155513085828538	0.971616566166391
Psat5g181040	6.65110470275295	4	0.155515090377023	0.971616566166391
Psat4g087000	2.01489125268577	1	0.155762429973251	0.971616566166391
Psat3g147360	2.01236816834717	1	0.156021607875957	0.971616566166391
Psat7g152880	3.714906265363	2	0.156069613219405	0.971616566166391
Psat5g113600	3.71269601723179	2	0.156242184843847	0.971616566166391
Psat7g005440	2.00980682633235	1	0.15628521681677	0.971616566166391
Psat5g193880	3.70612776639427	2	0.156756147271167	0.973294899018284
Psat6g155960	5.20887445549306	3	0.157125887640831	0.974341451785591
Psat5g171680	5.20142784824566	3	0.157628000242439	0.974381039338166
Psat7g028440	1.99565319501926	1	0.157751041175401	0.974381039338166
Psat5g293240	1.99403822945169	1	0.157919286679319	0.974381039338166
Psat2g169520	1.99383056774968	1	0.157940935472396	0.974381039338166
Psat0s4482g0040	10.5739956930784	7	0.158310715758705	0.974381039338166
Psat5g279520	5.18657922593047	3	0.158633737145917	0.974381039338166
Psat5g209240	1.98455270446721	1	0.15891160930652	0.974381039338166
Psat2g031680	1.98136750916819	1	0.159246416634133	0.974381039338166
Psat1g067240	1.97996341428006	1	0.159394261056307	0.974381039338166
Psat5g288000	7.9402606447693	5	0.159558857731849	0.974381039338166
Psat0s2795g0080	1.97821797892027	1	0.159578264919396	0.974381039338166
Psat5g057160	1.97689601042282	1	0.159717787867434	0.974381039338166
Psat5g241440	1.97589760930464	1	0.159823253011611	0.974381039338166
Psat5g232320	1.97470834499109	1	0.159948983331374	0.974381039338166
Psat6g229000	3.66220812328265	2	0.160236559040501	0.97490660230295
Psat2g066080	1.96293895326198	1	0.161199351186086	0.979533824083078
Psat5g246400	5.14033184642494	3	0.161805077528589	0.981982444199196
Psat1g030000	1.95118467991051	1	0.162459247367732	0.983401899275848
Psat2g023080	1.94782843225406	1	0.162821050139104	0.983401899275848
Psat2g190240	1.94627073442462	1	0.162989282043349	0.983401899275848
Psat4g110240	6.52407117498046	4	0.163280009238817	0.983401899275848
Psat3g021040	1.94146721143625	1	0.163509315105642	0.983401899275848
Psat4g082600	1.93799734335698	1	0.163886144502363	0.983401899275848
Psat5g079880	3.61489829210586	2	0.164072127493473	0.983401899275848
Psat4g094960	1.93515530645391	1	0.164195530295502	0.983401899275848
Psat3g146160	1.93344133167784	1	0.164382437163223	0.983401899275848
Psat0s2576g0080	3.60898589415683	2	0.164557874977873	0.983401899275848
Psat6g040760	1.93119628826389	1	0.164627624358228	0.983401899275848
Psat7g129280	1.92932260838279	1	0.164832573992409	0.983401899275848
Psat1g185000	3.60303326835492	2	0.165048380290676	0.983401899275848
Psat3g026120	1.9259232804161	1	0.165205149442112	0.983401899275848
Psat7g089200	1.92504271672624	1	0.165301818544128	0.983401899275848
Psat2g041480	3.59462255740073	2	0.165743928890209	0.983401899275848
Psat6g243920	1.92064853627016	1	0.165785183734145	0.983401899275848
Psat7g020920	1.92054588396422	1	0.165796494922741	0.983401899275848
Psat6g216600	1.91963378468063	1	0.165897037313312	0.983401899275848
Psat7g255400	1.91616404034721	1	0.166280151631241	0.984467939303303
Psat5g066120	6.47003464066802	4	0.166688262531861	0.985679188573627
Psat7g241960	1.90693372366468	1	0.167304263743575	0.988115304036746
Psat1g217760	1.90164389997153	1	0.167894429706085	0.989867702901277
Psat7g076680	3.56746645112669	2	0.168009756717912	0.989867702901277
Psat5g251720	6.43761806309544	4	0.168763633168896	0.991398703152606
Psat5g233480	1.89286378783163	1	0.168879268113893	0.991398703152606
Psat4g153760	1.89282409536509	1	0.168883735308879	0.991398703152606
Psat5g249760	6.42980500116391	4	0.169267319605538	0.992447492554022
Psat6g097720	1.8871099094041	1	0.169528255656751	0.992775504408275
Psat6g098720	5.02010844280085	3	0.170330613140653	0.996269516232104
Psat1g120600	3.53585363398633	2	0.17068648658951	0.99714674855609
Psat2g080640	3.53156026895158	2	0.171053289850438	0.997230763256428
Psat2g176160	1.87316794578146	1	0.171112691361985	0.997230763256428
Psat2g175440	1.86928886669921	1	0.171556548708104	0.997779670795139
Psat2g068960	1.86767971861445	1	0.171741060946815	0.997779670795139
Psat4g009520	1.86694874867226	1	0.171824952600278	0.997779670795139
Psat7g125680	3.51671464125332	2	0.17232771062184	0.999165513385468
Psat3g011720	3.51322114899813	2	0.172628986432622	0.999165513385468
Psat5g082440	7.70792139094556	5	0.173084296176764	0.999165513385468
Psat3g078040	1.85602305116117	1	0.173084499732253	0.999165513385468
Psat1g223720	1.85513939654629	1	0.173186833343061	0.999165513385468
Psat3g063280	1.85415019628999	1	0.173301472484781	0.999165513385468
Psat0s1953g0520	1.84618627575765	1	0.174227605345754	1
Psat5g071920	1.84431991596648	1	0.174445469555947	1
Psat0s1614g0120	3.46971479031254	2	0.176425357603071	1
Psat1g178360	3.46713658475346	2	0.176652934675541	1
Psat0s3041g0040	1.81956750297104	1	0.177364766679636	1
Psat4g006680	4.92300751100447	3	0.177522508962319	1
Psat1g031480	4.9228075475603	3	0.177537608919856	1
Psat4g025200	1.81534707373066	1	0.177868127013668	1
Psat1g005440	3.44850176897307	2	0.178306573975595	1
Psat5g257720	1.80892275672431	1	0.178637509384554	1
Psat0s3772g0040	6.28450752294157	4	0.178884714280984	1
Psat6g094000	1.80529439790757	1	0.179073743583648	1
Psat3g171680	3.43895648742182	2	0.179159601178124	1
Psat0s2898g0040	1.80301654853974	1	0.179348236268286	1
Psat2g044000	18.6343805983197	14	0.179395418354264	1
Psat6g052800	1.80122164735803	1	0.17956487381004	1
Psat4g010800	4.89539305093604	3	0.179619200787917	1
Psat5g084600	1.79884999163914	1	0.179851587481844	1
Psat6g183120	1.79833590484668	1	0.179913806130802	1
Psat4g202240	4.88669418812788	3	0.180284469158685	1
Psat1g051160	1.79140454551634	1	0.180755126682007	1
Psat0s1344g0040	1.79134080180665	1	0.180762884914574	1
Psat0s5291g0080	3.41399886942463	2	0.181409307253965	1
Psat7g058560	1.78434136322377	1	0.181617134419743	1
Psat3g190200	1.78383734298041	1	0.181678827956436	1
Psat2g094000	1.77976389965943	1	0.182178320870975	1
Psat2g153240	1.77854178766484	1	0.182328488502956	1
Psat4g195040	1.77679140373948	1	0.182543817675919	1
Psat7g044120	4.85630892397603	3	0.182626397857448	1
Psat0s1988g0040	7.55189294304728	5	0.182722306557762	1
Psat5g123040	6.22434695448464	4	0.183008667855094	1
Psat1g059280	1.77235725650462	1	0.183090618842276	1
Psat2g147680	1.77095823440254	1	0.183263534437433	1
Psat0s165g0040	1.76838620779745	1	0.183581924685848	1
Psat6g224040	3.38989935868176	2	0.183608468094393	1
Psat0s5117g0040	3.38961119285293	2	0.183634924843524	1
Psat5g043600	1.76497355762694	1	0.1840053661727	1
Psat1g008360	1.76275253487802	1	0.184281559204314	1
Psat0s236g0360	1.76240588116343	1	0.184324710356107	1
Psat2g137240	1.75517142970057	1	0.185227930213244	1
Psat5g117640	1.75304627924015	1	0.185494230506356	1
Psat3g113280	13.7258991957933	10	0.185865293462113	1
Psat6g125120	1.74999713259967	1	0.185877092838418	1
Psat0s929g0160	1.74861207020331	1	0.186051309643269	1
Psat4g030000	1.74831632072164	1	0.186088534369427	1
Psat6g222440	4.80824745510472	3	0.186388866339205	1
Psat2g190280	1.73584571644233	1	0.187666063943432	1
Psat1g177840	4.78840157183299	3	0.187963513806481	1
Psat0s2228g0120	1.73083209189053	1	0.188304666613007	1
Psat3g038040	3.33874402567017	2	0.188365319506871	1
Psat4g004600	3.33749946609896	2	0.188482571915626	1
Psat1g014040	1.72749226855376	1	0.188731475112665	1
Psat5g154840	1.72690825242353	1	0.188806224354907	1
Psat0s4570g0040	1.72535501828133	1	0.189005193324362	1
Psat5g045880	4.77532388767577	3	0.189007925151052	1
Psat4g017920	3.32224846322788	2	0.189925339962049	1
Psat5g051800	1.71521112777918	1	0.190310646851585	1
Psat6g105920	1.712490868651	1	0.190662511715944	1
Psat4g005560	1.71192735143154	1	0.190735497348422	1
Psat7g015200	1.71153221618988	1	0.190786693914242	1
Psat4g005800	1.70343688413641	1	0.191839120308742	1
Psat4g062800	1.70142526322525	1	0.192101689209944	1
Psat2g151080	6.09515532382648	4	0.192153822683359	1
Psat5g142400	1.70069355437408	1	0.192197300303197	1
Psat3g065680	4.73503205798079	3	0.192259850720698	1
Psat6g044440	4.73430599058156	3	0.192318926777772	1
Psat7g160440	1.69317432779394	1	0.193183050947983	1
Psat2g186800	11.1467674961423	8	0.193521033240967	1
Psat4g036080	1.68654886679724	1	0.194056529927442	1
Psat7g054520	4.71025140433449	3	0.194285704886489	1
Psat3g124480	1.68374094936337	1	0.194428109063996	1
Psat6g105320	4.70752583294961	3	0.194509734114424	1
Psat3g032320	6.06024560626247	4	0.194694044453299	1
Psat0s454g0040	3.26830011727526	2	0.195118139820024	1
Psat4g173520	1.67656905925827	1	0.195380968305802	1
Psat3g062320	4.69522598700132	3	0.195523719700464	1
Psat1g182800	3.26128170692027	2	0.195804052206262	1
Psat7g247440	1.67095330235861	1	0.196130896122763	1
Psat6g184400	1.67086240503704	1	0.196143062236486	1
Psat5g301640	1.66907271758691	1	0.196382782330827	1
Psat4g084360	3.25455002465606	2	0.196464207905378	1
Psat1g223400	1.66846464431728	1	0.196464308943603	1
Psat0s1875g0080	1.66649463727845	1	0.196728707468527	1
Psat5g118080	1.66627939857062	1	0.1967576203358	1
Psat3g042160	1.66547483306204	1	0.1968657411694	1
Psat6g218360	1.66402030395693	1	0.197061383567304	1
Psat6g185240	4.67065763144637	3	0.197563855522573	1
Psat5g074120	1.6547497488209	1	0.198313695804574	1
Psat5g288280	1.65385454499561	1	0.198435117821757	1
Psat3g031920	1.65243620450383	1	0.19862767473585	1
Psat3g048680	1.64970756512594	1	0.198998737712553	1
Psat1g001520	5.9970659721921	4	0.199367495610484	1
Psat3g012440	4.6443522428674	3	0.199770176754563	1
Psat4g136560	3.21635621009409	2	0.200252120255546	1
Psat5g139760	1.64025263946678	1	0.200290808517917	1
Psat0s4463g0120	8.54324403684836	6	0.200941564045023	1
Psat7g043800	4.62996907769411	3	0.20098620720606	1
Psat2g103920	1.63336232431175	1	0.201238621909658	1
Psat5g242080	5.96929469724273	4	0.201453129016193	1
Psat5g240920	3.20422936124487	2	0.201470022450183	1
Psat1g169720	1.63038138479897	1	0.201650305794841	1
Psat4g169000	4.61847305041101	3	0.201963085840608	1
Psat2g139520	3.19605174598109	2	0.202295481036232	1
Psat5g087320	3.19546802413242	2	0.202354531799202	1
Psat7g249160	1.62373217362983	1	0.202572173538578	1
Psat1g171080	1.61792353616329	1	0.203381564052781	1
Psat2g105720	1.61772704742179	1	0.203409009835997	1
Psat3g015080	1.61488594650291	1	0.203806346365704	1
Psat7g196440	3.18084744165571	2	0.203839222508938	1
Psat3g015680	1.61401994887274	1	0.203927640578851	1
Psat2g103240	1.6136460804446	1	0.203980031999589	1
Psat1g048360	1.61047445398435	1	0.204425121322724	1
Psat6g109480	1.6093110604852	1	0.204588672801649	1
Psat1g140480	1.60928838201471	1	0.204591862505512	1
Psat1g014800	5.92467515321187	4	0.204844642549266	1
Psat4g016760	3.16756052101204	2	0.20519792855329	1
Psat6g047000	1.60488470867494	1	0.205212347693614	1
Psat1g117720	1.60375677779302	1	0.205371632059363	1
Psat7g122440	1.60249209852654	1	0.205550401311473	1
Psat2g189520	1.60082295955135	1	0.205786624356768	1
Psat0s1289g0040	1.59973481535053	1	0.205940795308368	1
Psat6g094920	3.15817104699909	2	0.206163543743247	1
Psat5g241840	3.15736073819426	2	0.206247088733779	1
Psat2g106600	5.90482200589031	4	0.206369871024985	1
Psat5g022840	1.59564085153215	1	0.206522061223199	1
Psat5g142920	1.59438625947632	1	0.206700577426423	1
Psat3g084120	1.5937433014351	1	0.206792134721214	1
Psat5g120800	1.59222252407949	1	0.207008884336839	1
Psat2g004880	3.14726291327747	2	0.207291045434923	1
Psat1g017520	4.55362836998574	3	0.207556351017281	1
Psat0s2030g0080	1.58744380567805	1	0.207691723151088	1
Psat0s1537g0040	1.58599934437188	1	0.207898648375712	1
Psat4g092520	3.13749859335439	2	0.208305547944	1
Psat6g105360	4.54483531824008	3	0.208325775082698	1
Psat3g162680	5.87940443207117	4	0.208337258921446	1
Psat0s4301g0040	1.58248091057527	1	0.208403699992547	1
Psat6g239040	1.57833293637668	1	0.209000984042197	1
Psat6g170960	1.57803702128513	1	0.209043671443332	1
Psat5g246760	1.57667578953237	1	0.209240169680128	1
Psat1g153320	1.57166384245465	1	0.209965547906491	1
Psat0ss1196g0600	1.57126315616188	1	0.210023667616937	1
Psat2g075040	4.52394972646289	3	0.210163948954043	1
Psat5g143480	1.57003457593419	1	0.210201992517695	1
Psat5g270960	3.11915724024857	2	0.210224636970937	1
Psat6g206320	4.52245307669364	3	0.210296246720526	1
Psat3g058560	1.56681816733544	1	0.210669695260342	1
Psat7g082760	3.10936229077197	2	0.211256732086827	1
Psat5g130440	1.56107104332114	1	0.211508467829453	1
Psat7g111280	5.831674039684	4	0.212076564739484	1
Psat1g056960	4.49955172376212	3	0.212330276062574	1
Psat7g241920	3.09851641653222	2	0.212405476028956	1
Psat4g180120	3.09060826329187	2	0.213247006196676	1
Psat5g191520	4.48914362407777	3	0.213260697893965	1
Psat6g093880	4.48891593199369	3	0.213281094307586	1
Psat3g104240	1.54501198443359	1	0.213873320363659	1
Psat5g084840	4.48108420794961	3	0.213983751374339	1
Psat4g154720	4.47989739861077	3	0.214090417765815	1
Psat4g145320	5.79889634001302	4	0.214678628182252	1
Psat4g001400	1.53943217338565	1	0.21470234479978	1
Psat7g098600	1.53658230235305	1	0.215127240353063	1
Psat7g263280	4.46406129225215	3	0.215518426830251	1
Psat1g097520	1.53351804324166	1	0.215585216128497	1
Psat1g153160	1.53009344069505	1	0.216098421501017	1
Psat2g176640	1.52701717404057	1	0.216560666319071	1
Psat7g187840	4.45027120809027	3	0.216769104732392	1
Psat5g210000	3.0533650459256	2	0.217255212297117	1
Psat6g040280	1.51994757998909	1	0.217627426128973	1
Psat1g208680	3.04983686728519	2	0.217638808146079	1
Psat6g148120	1.51941472465842	1	0.217708084338523	1
Psat1g154560	1.51837106637322	1	0.217866165978182	1
Psat0s2648g0040	1.51787763607513	1	0.217940952906352	1
Psat0s2328g0040	9.51003136898271	7	0.218080533421519	1
Psat3g021000	5.75593985408705	4	0.218131295399314	1
Psat0s1558g0040	1.51623590177769	1	0.218190003380604	1
Psat5g276920	3.04316664060752	2	0.218365869981063	1
Psat5g157400	1.51458952517169	1	0.218440099033994	1
Psat3g075960	3.03604183087009	2	0.21914516487726	1
Psat5g033880	1.50976958357205	1	0.219174249240045	1
Psat5g113960	1.50667162655373	1	0.219647669930013	1
Psat1g008960	1.50375012443692	1	0.220095244445036	1
Psat2g126320	1.50093648897655	1	0.22052732401144	1
Psat7g153480	1.50074071305062	1	0.220557426291799	1
Psat5g224560	1.50055891073998	1	0.220585384402468	1
Psat5g174480	3.02246997659768	2	0.22063732511769	1
Psat0s1830g0240	3.02219025031081	2	0.220668186305661	1
Psat1g033720	1.49866318858813	1	0.220877166802715	1
Psat4g123400	4.39875251580952	3	0.221501085830239	1
Psat0s2724g0040	1.48640877198017	1	0.22277449620267	1
Psat7g133360	4.38044081422413	3	0.22320584493695	1
Psat6g020760	1.4833429863736	1	0.223252212687344	1
Psat0s808g0080	1.48249445407873	1	0.223384649302213	1
Psat1g104560	2.99609887458791	2	0.223565814264617	1
Psat5g293600	1.48069112061057	1	0.22366642137697	1
Psat5g149840	1.48009253702594	1	0.223760044588335	1
Psat7g166960	2.99328975121898	2	0.223880046869168	1
Psat2g064080	1.47922088161943	1	0.223896462391349	1
Psat7g061040	11.8046936529281	9	0.22454504486578	1
Psat2g135640	1.47450204926645	1	0.224636712905844	1
Psat1g092960	1.47201635717647	1	0.225027827253651	1
Psat5g083360	12.9718953132833	10	0.225247429985918	1
Psat5g253280	2.9807963619096	2	0.2252829343041	1
Psat5g281840	1.46994822568013	1	0.225353862699902	1
Psat5g219560	4.35353651740661	3	0.225732493312452	1
Psat3g092280	2.97459781041266	2	0.22598223133634	1
Psat1g131600	1.4642426215687	1	0.226256279867882	1
Psat3g004160	4.34500232573191	3	0.226539447574616	1
Psat7g119280	4.34345144815597	3	0.226686376382425	1
Psat7g048920	1.46151532071963	1	0.226689171219432	1
Psat5g308360	4.33997408257528	3	0.227016137950635	1
Psat7g064960	1.45933146846255	1	0.227036521056762	1
Psat3g191560	1.45763595381868	1	0.227306640070063	1
Psat6g011640	2.95902659060084	2	0.2277485076825	1
Psat4g096840	2.95799654541406	2	0.227865833519702	1
Psat7g246040	2.95726932406978	2	0.227948703033792	1
Psat0s3643g0040	1.44980784560903	1	0.228558787805028	1
Psat4g076360	4.32220518951362	3	0.228708080270162	1
Psat0s471g0160	5.62308435400473	4	0.229120251187884	1
Psat2g190360	1.44573481536008	1	0.229213572397087	1
Psat5g086720	2.94128813224961	2	0.229777445649229	1
Psat1g222120	2.94120985074414	2	0.229786439487424	1
Psat3g198560	1.44203472878371	1	0.229810360732647	1
Psat1g017920	4.30671492000874	3	0.23019251016768	1
Psat1g109480	2.93754927492591	2	0.230207399951204	1
Psat4g154280	1.43957890749334	1	0.230207494511008	1
Psat0s3405g0040	1.43667850288693	1	0.230677588004569	1
Psat3g169880	1.43657007379898	1	0.230695184463004	1
Psat4g110560	2.9328220345742	2	0.230752166363181	1
Psat7g112040	4.29338596751768	3	0.231476906798233	1
Psat4g116120	1.42904170178463	1	0.231920896926843	1
Psat0s931g0040	2.92041726068112	2	0.23218782825055	1
Psat6g157360	1.42649258861638	1	0.232337703834467	1
Psat5g168480	1.42488190124459	1	0.23260153444428	1
Psat7g136120	1.42066806154799	1	0.233293474730088	1
Psat7g148320	1.41988342922878	1	0.233422591001107	1
Psat3g117040	2.9064986710946	2	0.233809327496045	1
Psat5g056360	1.41749137296483	1	0.233816752450689	1
Psat2g137320	1.41689131927205	1	0.23391575508448	1
Psat4g054760	1.41641123445334	1	0.233995000591412	1
Psat0s1930g0040	1.41593727523832	1	0.234073266811837	1
Psat3g101720	1.41591597314982	1	0.234076785228887	1
Psat5g002960	1.4147504006105	1	0.234269397678781	1
Psat7g110440	1.41311101201063	1	0.234540633352908	1
Psat1g100400	5.55857817056676	4	0.234628195158929	1
Psat3g069800	1.4118176644406	1	0.234754884850932	1
Psat6g192840	4.25798956028302	3	0.234919780932178	1
Psat0s3466g0040	1.40800322099312	1	0.235388152902812	1
Psat1g141080	2.89261156518327	2	0.235438444327166	1
Psat4g076200	1.40768447525738	1	0.235441164122908	1
Psat1g109800	5.54504128840273	4	0.235798592421813	1
Psat3g034240	5.54294697052728	4	0.235980119888298	1
Psat5g068680	1.40443483372837	1	0.235982443975615	1
Psat5g037120	1.40310762706994	1	0.236203944842743	1
Psat7g173000	1.4028704830107	1	0.236243548926693	1
Psat6g003640	1.40260179972393	1	0.236288429918249	1
Psat7g077520	1.39528517462531	1	0.237514583931996	1
Psat2g095640	1.39419590164289	1	0.237697788394219	1
Psat5g211600	2.87317231551424	2	0.237737974861455	1
Psat0s698g0160	2.87214629232767	2	0.23785996848812	1
Psat7g160080	4.22673601525094	3	0.237998697846735	1
Psat6g047200	1.38929026190453	1	0.238524993954673	1
Psat6g143400	2.86416682683193	2	0.238810861837615	1
Psat2g093520	1.38759024594765	1	0.238812471248103	1
Psat7g176920	1.38448476527901	1	0.239338703375916	1
Psat0s3540g0040	4.21249259117758	3	0.239414112462806	1
Psat5g002240	1.38311041685256	1	0.23957203995991	1
Psat1g024680	1.37970363040222	1	0.240151636300041	1
Psat2g186080	1.3780905361225	1	0.240426666408888	1
Psat3g053040	4.20176649049972	3	0.240485085528253	1
Psat1g050520	1.37537266452307	1	0.240890926152407	1
Psat2g051200	4.19682185748388	3	0.240980270194213	1
Psat3g093400	4.19601479585981	3	0.241061182670027	1
Psat2g137640	2.844337207438	2	0.24119040294185	1
Psat6g033080	1.37151716985682	1	0.241551383912002	1
Psat6g026840	2.84105451190408	2	0.24158660533514	1
Psat3g070280	1.36922556965055	1	0.241944986109575	1
Psat4g193760	1.36579312861068	1	0.24253599951858	1
Psat0s425g0120	1.36541554807627	1	0.242601120360548	1
Psat6g103920	4.17958949273634	3	0.24271332486525	1
Psat6g060400	4.17948220960534	3	0.242724149938765	1
Psat1g198600	1.36405351053907	1	0.242836206351169	1
Psat0s636g0080	1.36285245365109	1	0.243043737616677	1
Psat3g150080	1.35948970171648	1	0.243625940304265	1
Psat5g063800	1.35940583547927	1	0.24364048201927	1
Psat3g085920	2.82344874362661	2	0.243722652123932	1
Psat3g187080	1.35744238633561	1	0.243981230600117	1
Psat3g008920	4.16628288001448	3	0.244059362635123	1
Psat6g040880	1.35609282829682	1	0.244215777982471	1
Psat4g012960	1.35537576771821	1	0.244340511930516	1
Psat6g182920	1.35490622824	1	0.244422231263262	1
Psat3g072640	2.81719064542995	2	0.244486466652179	1
Psat5g231440	2.81486851442514	2	0.244770496311024	1
Psat7g176160	1.35241448369925	1	0.244856456669633	1
Psat6g004440	1.34638333664043	1	0.245911383251307	1
Psat3g091760	1.34550133269295	1	0.24606612222714	1
Psat3g087680	2.80350927188556	2	0.246164655428236	1
Psat5g027280	1.33767222931025	1	0.247444892761086	1
Psat5g045160	5.41311853933439	4	0.247472641137202	1
Psat5g092960	6.654763432045	5	0.247607749345508	1
Psat6g134160	1.33603873465472	1	0.247733755233421	1
Psat3g095280	4.12499037537782	3	0.248279891707212	1
Psat1g185840	1.33247473886968	1	0.248365435946277	1
Psat5g066200	1.33063890080302	1	0.248691588482011	1
Psat5g064800	1.32982287914569	1	0.248836730207477	1
Psat6g069760	1.32910436329888	1	0.248964614981453	1
Psat5g020080	4.11457636900377	3	0.249354785923652	1
Psat1g037000	4.11032728193004	3	0.249794579192572	1
Psat6g002520	1.32280706957681	1	0.250088890197171	1
Psat7g081520	5.3813543557917	4	0.250357040083815	1
Psat5g207560	1.3211687047733	1	0.250382412405729	1
Psat0s251g0040	1.31874151116972	1	0.250818035010296	1
Psat4g099000	1.31842706654061	1	0.250874538251391	1
Psat4g014960	2.764872979541	2	0.250966330628466	1
Psat5g023480	7.81562460791474	6	0.251924765908482	1
Psat0s2012g0080	2.7566322881612	2	0.252002531955028	1
Psat4g107440	9.00255730183198	7	0.252472494763102	1
Psat7g032560	2.75230352467042	2	0.252548552320084	1
Psat6g186200	1.30866614268416	1	0.252636299541482	1
Psat7g121840	1.30689384042853	1	0.252957813443091	1
Psat6g061720	4.07994385320853	3	0.252960029404383	1
Psat6g200200	1.30586466294335	1	0.253144747777474	1
Psat2g072040	1.30533239259967	1	0.253241493193563	1
Psat6g161440	1.30526114525128	1	0.253254446556923	1
Psat7g171760	1.30427256686289	1	0.253434262508594	1
Psat7g169280	1.30380080676332	1	0.253520127949262	1
Psat7g198560	1.30344656630405	1	0.253584627074159	1
Psat3g135840	1.30068983667661	1	0.254087255450783	1
Psat5g103920	1.2999035139992	1	0.254230848632015	1
Psat3g105680	5.33051048701964	4	0.255034291326712	1
Psat1g149320	1.29336214674731	1	0.255429273155183	1
Psat5g108680	2.7293947564076	2	0.255457971442015	1
Psat5g126440	1.29287719094646	1	0.255518397325914	1
Psat7g264440	1.29192632494915	1	0.255693256794841	1
Psat3g075200	1.29073748928204	1	0.255912085261893	1
Psat6g046440	5.31845399740996	4	0.256154352655405	1
Psat6g224240	2.72282509044635	2	0.256298487934145	1
Psat3g140600	1.2885902442822	1	0.256307913287648	1
Psat0s2555g0240	1.28730977758823	1	0.256544316889853	1
Psat0s350g0120	1.28567302076772	1	0.256846891705052	1
Psat6g148240	1.28487755827882	1	0.256994101843485	1
Psat5g255320	1.28387975196529	1	0.257178905479646	1
Psat3g014880	1.28329796605976	1	0.25728673372037	1
Psat4g129440	1.28180297772633	1	0.257564071085332	1
Psat3g035920	2.71292904522852	2	0.257569801296916	1
Psat2g187760	1.28088464630855	1	0.257734615073091	1
Psat3g009920	1.27731884679815	1	0.258398146166029	1
Psat5g045560	2.70528261534491	2	0.258556430856434	1
Psat6g065760	1.27518043559394	1	0.258797078716385	1
Psat2g166600	4.02389550390581	3	0.258895381108938	1
Psat1g078760	5.28501183211483	4	0.259283289597579	1
Psat5g281320	4.01642141710909	3	0.259696364631699	1
Psat5g223200	1.26923236573202	1	0.259910736962125	1
Psat6g095480	1.26876740342868	1	0.259998041576662	1
Psat2g092560	2.69404118465172	2	0.260013794832538	1
Psat6g089480	1.26858942212266	1	0.26003147021323	1
Psat6g229680	2.69058998019318	2	0.260462862561247	1
Psat6g159520	5.2721539165359	4	0.260494998774222	1
Psat5g251520	4.00881742043975	3	0.260513580607787	1
Psat2g154040	1.26585799867735	1	0.260545157090483	1
Psat3g110800	1.26334522236721	1	0.261018834209047	1
Psat4g121520	1.2606417179486	1	0.261529657091374	1
Psat5g142040	1.25905308986148	1	0.26183040387618	1
Psat4g136000	2.67964583903085	2	0.261892040443856	1
Psat2g055360	1.2573774108314	1	0.262148095317553	1
Psat2g136080	1.25533260210796	1	0.262536417884084	1
Psat3g124440	1.25447154512221	1	0.262700151756766	1
Psat5g148920	3.98441835471203	3	0.263151589201977	1
Psat1g218240	11.1835328635643	9	0.263338243762382	1
Psat1g011640	1.25065706395276	1	0.26342701873559	1
Psat4g170480	2.66789219552265	2	0.263435664643821	1
Psat5g243920	1.25026415725279	1	0.263502030680163	1
Psat5g107920	1.24862118820965	1	0.263815986331686	1
Psat1g139760	3.97760089230724	3	0.263893009150035	1
Psat6g143880	1.24712697520295	1	0.264101919691832	1
Psat4g055800	1.24538868085438	1	0.264435045321729	1
Psat0s2995g0040	2.65368968621078	2	0.265313046377452	1
Psat2g185960	1.23843193496941	1	0.265773472325482	1
Psat3g002960	1.23494005645898	1	0.266448461442047	1
Psat1g145880	1.23466130872657	1	0.266502436040339	1
Psat7g175600	2.64409634629556	2	0.266588722549258	1
Psat5g027400	1.2337264133796	1	0.266683561541266	1
Psat2g025960	3.94519642257364	3	0.267443059563571	1
Psat5g307080	1.22977044047548	1	0.26745168657491	1
Psat5g125560	2.63446984949042	2	0.26787497333122	1
Psat6g185360	1.22596859912301	1	0.26819248452203	1
Psat6g017640	1.22593209207116	1	0.268199610404468	1
Psat3g176560	2.63147239165846	2	0.268276746298796	1
Psat1g213960	2.63063274132037	2	0.268389399274785	1
Psat2g127760	3.9362939958437	3	0.268425906426757	1
Psat1g069960	1.22364862669019	1	0.268645794288755	1
Psat0s3970g0040	5.18179911534389	4	0.269147206394378	1
Psat4g148040	3.92460832818324	3	0.269720991914083	1
Psat3g052240	1.21699159949375	1	0.269951860817425	1
Psat0s2807g0080	1.21685786028684	1	0.269978180770082	1
Psat4g176560	2.61665797758906	2	0.270271305638645	1
Psat6g024200	1.21523431825244	1	0.270297950675092	1
Psat2g032040	1.21171353009777	1	0.270993026980787	1
Psat6g232000	3.91078744315382	3	0.271260012649323	1
Psat7g108560	2.60558798280181	2	0.271771404302249	1
Psat3g011120	1.20721428340767	1	0.271884528516933	1
Psat7g223480	1.2055441631237	1	0.272216387846633	1
Psat3g185480	1.20386798472737	1	0.2725499610954	1
Psat5g242000	5.14493911037061	4	0.27274651097096	1
Psat0s2674g0040	1.20282509975641	1	0.272757762155717	1
Psat5g250880	1.20242560941415	1	0.272837415570393	1
Psat7g233160	1.20228210566711	1	0.272866035550927	1
Psat5g217240	2.59582693028506	2	0.273101033783759	1
Psat5g298480	1.20030028991459	1	0.273261668277963	1
Psat7g135960	2.59358876803162	2	0.273406827068187	1
Psat7g015120	2.58947864456422	2	0.273969272708536	1
Psat1g219720	1.19474954074758	1	0.27437360691645	1
Psat6g103520	1.19327622467972	1	0.274669697726791	1
Psat3g053640	2.58401477817824	2	0.274718761769381	1
Psat4g183000	1.19106065081724	1	0.275115714825443	1
Psat0s2687g0160	1.1876525069415	1	0.275803585348568	1
Psat6g201480	1.18576207081787	1	0.276186066583245	1
Psat2g006960	1.18537406601536	1	0.276264651842153	1
Psat6g032560	5.10828949862116	4	0.27636569957376	1
Psat7g135000	2.56973396763817	2	0.276687385083596	1
Psat4g060120	1.18258605065785	1	0.276830155216243	1
Psat0s5166g0080	1.18196723356959	1	0.276955869523504	1
Psat1g173560	1.18070770651866	1	0.277211967671594	1
Psat0s957g0040	1.17978151698844	1	0.277400478836737	1
Psat1g067200	2.56077129566256	2	0.277930096644046	1
Psat6g093320	1.17631275567692	1	0.278107925540999	1
Psat3g044080	1.17551802637331	1	0.278270328705137	1
Psat5g211360	1.17487383762636	1	0.278402056528309	1
Psat3g072920	1.17451325441289	1	0.278475825175579	1
Psat2g130000	1.17307026656863	1	0.278771280359186	1
Psat3g143480	1.16960584614571	1	0.279482243306785	1
Psat7g207160	3.83129188362363	3	0.280267280430102	1
Psat7g012360	2.53984474216122	2	0.280853423279911	1
Psat1g002000	2.53833771145946	2	0.281065130397964	1
Psat2g069720	3.81869743656497	3	0.28171878311607	1
Psat2g115200	3.81820430833886	3	0.281775753278815	1
Psat2g080200	5.05354180339782	4	0.281847761085006	1
Psat7g218080	1.15737183677265	1	0.28201126592368	1
Psat3g014680	1.15493716818673	1	0.282518007284821	1
Psat2g159440	1.15478408871832	1	0.282549907045496	1
Psat3g003960	1.15448205815483	1	0.282612859631919	1
Psat5g126360	1.14985535249662	1	0.283579431449217	1
Psat1g183600	2.52020296041519	2	0.283625242690794	1
Psat1g045360	3.79972922451998	3	0.283917628061165	1
Psat1g020560	7.41500636757701	6	0.284165518210886	1
Psat6g155720	5.02940855856286	4	0.284293282552256	1
Psat5g081160	2.51493532798753	2	0.284373244070319	1
Psat5g164520	1.1437818302802	1	0.284854623725032	1
Psat3g010160	1.14247652177676	1	0.285129633588613	1
Psat2g191240	2.50591819993133	2	0.285658253646349	1
Psat0s1815g0040	1.13958991251548	1	0.285738997735936	1
Psat4g111720	6.21327420391026	5	0.286016142575129	1
Psat3g080240	3.77917427338616	3	0.286317822818146	1
Psat1g019120	5.00920026141102	4	0.286354792973386	1
Psat5g068200	1.13613241520078	1	0.28647105346203	1
Psat5g138800	1.13592107234581	1	0.286515878254336	1
Psat7g096840	2.49462951091118	2	0.287275166154981	1
Psat7g017040	1.13166247844129	1	0.287421006890597	1
Psat6g173160	2.49043252265255	2	0.287878644380952	1
Psat7g068880	2.48969557964301	2	0.28798473900346	1
Psat1g108680	2.48943841116406	2	0.288021771682964	1
Psat1g153680	2.48829158188892	2	0.288186974943244	1
Psat1g055600	1.12550066375115	1	0.288737094281517	1
Psat5g291640	2.48206972377375	2	0.289084900144244	1
Psat5g048680	1.12320156881469	1	0.289230116365949	1
Psat3g033360	1.12122565331811	1	0.289654692099879	1
Psat3g061600	2.47338952474604	2	0.290342283990612	1
Psat5g273720	1.11544463082191	1	0.290901461494506	1
Psat3g196040	1.11403935343515	1	0.291205565290701	1
Psat5g085000	1.11388735706078	1	0.291238481800025	1
Psat6g029080	2.46668593276991	2	0.291317084847439	1
Psat3g158440	1.11317484627125	1	0.29139284726334	1
Psat5g231760	3.73480628468678	3	0.291560864416797	1
Psat6g040520	2.46207890137589	2	0.291988911810099	1
Psat6g030760	1.10842360104289	1	0.292424879530807	1
Psat5g219440	1.10782407226361	1	0.29255543646029	1
Psat6g216560	1.10514346835407	1	0.293140092528232	1
Psat6g237720	2.45354102081183	2	0.29323805940886	1
Psat7g249440	1.1031663926467	1	0.293572262168042	1
Psat7g184200	2.45094252768831	2	0.293619295555571	1
Psat3g026000	1.1024357764727	1	0.293732173984178	1
Psat5g060760	2.44985692729279	2	0.293778715429921	1
Psat6g221400	4.93088320398601	4	0.29446311467765	1
Psat5g007040	1.09780900178248	1	0.294747440087912	1
Psat1g204040	2.44294119591359	2	0.29479632112831	1
Psat2g019360	1.09567125994727	1	0.295218048267319	1
Psat6g059880	1.09510255972782	1	0.295343405515743	1
Psat1g155360	2.43857102459606	2	0.295441180621902	1
Psat6g078400	1.0933855098865	1	0.295722304875757	1
Psat7g045440	1.09246340136815	1	0.295926042631673	1
Psat6g165920	2.43261558743325	2	0.296322232426307	1
Psat7g147000	2.43207250632463	2	0.296402706855095	1
Psat2g140520	1.08954083205026	1	0.29657296802298	1
Psat4g046360	1.08943483476469	1	0.296596465127052	1
Psat4g064040	4.90910925839853	4	0.296751234197219	1
Psat2g088880	1.08829814537533	1	0.29684859263593	1
Psat4g031440	1.08600673535875	1	0.297357683877323	1
Psat7g220240	3.68539669502252	3	0.297500778920201	1
Psat5g001320	4.89913957493263	4	0.297803840229749	1
Psat2g089360	1.08392061006464	1	0.297822141499267	1
Psat1g199720	1.08335681608332	1	0.297947825239451	1
Psat4g125640	1.08263360410092	1	0.298109147018194	1
Psat4g075720	1.08013040067272	1	0.298668386310382	1
Psat7g260120	2.41649913865103	2	0.298719710200878	1
Psat0s2407g0240	3.67439542755801	3	0.29883796392626	1
Psat4g051840	3.67369365654736	3	0.298923444821889	1
Psat5g251120	1.07868774766757	1	0.298991301345884	1
Psat1g169760	2.41431710158059	2	0.299045796792455	1
Psat3g063080	1.07667664521796	1	0.299442204518029	1
Psat7g169440	2.41037634273698	2	0.299635611365056	1
Psat5g187680	2.40997313840489	2	0.29969602464285	1
Psat5g141880	2.40955678914179	2	0.299758420246724	1
Psat4g008440	2.40916738926899	2	0.299816788874081	1
Psat2g025840	1.07360188720122	1	0.300133279792077	1
Psat0s3755g0120	1.07347568955447	1	0.300161687517818	1
Psat1g137640	3.66289374675762	3	0.300241709416793	1
Psat5g074040	1.07046103636208	1	0.300841331838755	1
Psat1g162520	1.06922445961209	1	0.301120687711634	1
Psat4g094600	2.39889729100105	2	0.301360322484854	1
Psat7g119000	1.06752626498474	1	0.301504873155172	1
Psat7g162480	1.06731648651112	1	0.301552375542176	1
Psat7g187880	1.06667278043733	1	0.3016981970635	1
Psat3g152680	3.65019333042528	3	0.301798590110936	1
Psat6g147000	1.06610809103586	1	0.301826193491178	1
Psat4g186280	1.06487942830427	1	0.302104932854255	1
Psat6g215320	3.64654976972088	3	0.302246563083063	1
Psat5g123840	1.0642426531449	1	0.30224952490326	1
Psat3g130520	1.06328823963122	1	0.302466410143183	1
Psat3g057160	1.0627465859925	1	0.302589587321314	1
Psat0s3089g0080	1.06231773559648	1	0.302687157908063	1
Psat6g208440	1.05743903550319	1	0.303800009114632	1
Psat5g106760	2.3822292256009	2	0.303882364057837	1
Psat3g072280	1.0556378407498	1	0.304212205105384	1
Psat7g077400	2.37934142421901	2	0.304321456940237	1
Psat7g019800	1.05421304879656	1	0.30453877529419	1
Psat5g118040	1.04920018055418	1	0.305691364376431	1
Psat5g219600	1.04907385919432	1	0.30572048184017	1
Psat6g133160	1.04889612896295	1	0.305761455290582	1
Psat1g224360	1.0436886996049	1	0.306965127121598	1
Psat4g196240	1.04309761832883	1	0.307102140614774	1
Psat0ss8367g0320	4.81125207778905	4	0.307218131547197	1
Psat3g008800	1.04111373676733	1	0.30756258762183	1
Psat6g177320	1.04052530085323	1	0.307699332303658	1
Psat4g022400	2.35585540872853	2	0.307916171236406	1
Psat6g047400	1.0376534353727	1	0.308367849421486	1
Psat6g186640	1.03620674921694	1	0.30870532565837	1
Psat1g224320	3.59258458919908	3	0.308951240440672	1
Psat4g004840	1.0336521625286	1	0.309302420652235	1
Psat1g054440	3.5845647854112	3	0.309958835008456	1
Psat5g194400	1.02996411529602	1	0.310167096103489	1
Psat5g094160	1.02993196110037	1	0.310174648585225	1
Psat6g078240	2.3411444895674	2	0.310189386209636	1
Psat4g042280	1.02804706591633	1	0.310617797464407	1
Psat6g236120	2.33717724100097	2	0.310805296073442	1
Psat6g118040	1.02622399893153	1	0.311047194711163	1
Psat2g127720	1.02616385837246	1	0.311061373124279	1
Psat0s1460g0040	5.9486567034163	5	0.311246952645465	1
Psat1g031120	2.33229515565699	2	0.311564911813863	1
Psat4g068520	3.57073329077684	3	0.311703458604791	1
Psat2g093240	2.33075257752444	2	0.311805311120542	1
Psat6g073720	3.56821089190453	3	0.312022557146055	1
Psat1g031040	1.01916104558404	1	0.312718094168627	1
Psat7g089280	1.01784254250379	1	0.313031311299444	1
Psat3g086680	1.01666238221151	1	0.313312011782877	1
Psat6g165720	1.01613482077664	1	0.313437598275769	1
Psat7g263800	1.01462898132741	1	0.313796426593657	1
Psat3g112400	1.01342325112091	1	0.31408412847521	1
Psat6g138000	1.01165714129002	1	0.314506166333662	1
Psat0s1481g0240	1.01020872593023	1	0.314852839936393	1
Psat1g021560	9.33140469566797	8	0.315114922038541	1
Psat5g303240	2.30850472378006	2	0.315293173999496	1
Psat6g171120	1.00779410674659	1	0.315431883324986	1
Psat2g046120	1.0076678773454	1	0.315462192371633	1
Psat6g152360	3.53992103926066	3	0.315621286374594	1
Psat4g025840	1.00581375984208	1	0.315907825616322	1
Psat7g033560	2.30225871517541	2	0.31627937509197	1
Psat4g047280	1.00309641983404	1	0.31656242310496	1
Psat4g184920	1.00297776672778	1	0.316591046684518	1
Psat5g293680	1.0016591658632	1	0.31690937107317	1
Psat5g240480	5.88958849904975	5	0.317111149993604	1
Psat3g180200	0.9992139563401	1	0.317500782198773	1
Psat4g207720	2.29428737793933	2	0.31754247534925	1
Psat0s5069g0040	0.996601879487571	1	0.318134152968649	1
Psat3g053840	4.70863565267427	4	0.318520192562609	1
Psat4g011080	0.994754756013208	1	0.318583040727195	1
Psat3g108040	2.28480267610121	2	0.319051949598367	1
Psat2g016640	0.992681222842293	1	0.319087942011172	1
Psat7g088960	0.991249732954657	1	0.319437120563996	1
Psat0s670g0040	2.27329761164799	2	0.320892595331515	1
Psat3g098680	2.26997903356823	2	0.321425490889541	1
Psat4g073640	2.26891014342618	2	0.321597321071656	1
Psat5g048200	0.98222961961801	1	0.321648968238091	1
Psat1g044920	0.981728003873741	1	0.321772561895434	1
Psat7g019760	0.979904753184201	1	0.322222322197243	1
Psat5g281920	0.97904094241494	1	0.322435696774487	1
Psat7g098480	0.97866852844345	1	0.322527746247636	1
Psat6g147440	0.977268566604835	1	0.322874084692415	1
Psat7g112880	0.977197056325167	1	0.322891788884525	1
Psat0s4941g0040	0.975837278053405	1	0.323228680548477	1
Psat7g105360	4.66630422706294	4	0.323280899233002	1
Psat4g187840	2.25839314222958	2	0.323292894957929	1
Psat6g092840	3.48008936791848	3	0.323353659223569	1
Psat1g075600	2.25800528558739	2	0.323355596685895	1
Psat7g214000	0.974376945418044	1	0.323591001906691	1
Psat4g114240	0.974214780937473	1	0.323631269411019	1
Psat5g226800	0.969095913489582	1	0.324905758989036	1
Psat1g007320	0.969036998791609	1	0.324920466081871	1
Psat5g091640	0.968699288381686	1	0.325004786962687	1
Psat5g054400	0.968399720971036	1	0.325079608369484	1
Psat7g250040	3.46537164741358	3	0.325281151490018	1
Psat1g167640	0.966793377061549	1	0.325481205493176	1
Psat4g145800	3.45961295473717	3	0.326038085078248	1
Psat5g250760	0.963241856938112	1	0.32637144358048	1
Psat4g135640	2.23879255295287	2	0.326476836883856	1
Psat5g165280	0.961845664034627	1	0.326722301742784	1
Psat3g145480	0.960135749303845	1	0.327152678222443	1
Psat1g121160	0.959291551935166	1	0.327365435327841	1
Psat2g113240	0.958895577321528	1	0.327465293222219	1
Psat5g114240	2.23224256592037	2	0.327547799147867	1
Psat7g046400	0.958525455925155	1	0.327558667912109	1
Psat5g009680	2.23160007914703	2	0.327653038614999	1
Psat3g097760	0.958055069903821	1	0.327677388449839	1
Psat3g097080	3.44351082613184	3	0.328162818467655	1
Psat5g249320	3.4426389419059	3	0.328278213711764	1
Psat5g147600	2.22570862330213	2	0.328619638290593	1
Psat3g166480	2.22525674103906	2	0.328693895372061	1
Psat1g063160	0.953980153768953	1	0.328708248445763	1
Psat4g033960	2.2240643845289	2	0.32888991395026	1
Psat4g075000	0.952083065436454	1	0.329189637139481	1
Psat3g006880	0.951898889345244	1	0.329236421929881	1
Psat1g133000	2.22079364271485	2	0.329428210984833	1
Psat6g110320	2.21994485269533	2	0.329568048344689	1
Psat4g115360	0.948861045299964	1	0.330009377950379	1
Psat0s3458g0040	0.94712582599459	1	0.330451974170309	1
Psat1g027000	0.944854853558354	1	0.331032417115032	1
Psat6g222320	3.42075497524149	3	0.331186303215132	1
Psat4g012000	0.943843110599119	1	0.331291447822929	1
Psat0s386g0080	0.943570670351619	1	0.331361245251604	1
Psat1g198440	0.941415618959468	1	0.331914046414245	1
Psat1g145680	3.41521853641461	3	0.331925601010834	1
Psat7g052960	0.941196674127923	1	0.331970277605609	1
Psat1g034200	2.20377367996844	2	0.332243601393281	1
Psat6g102800	4.58791088944054	4	0.332250412701101	1
Psat5g141080	2.20193906810982	2	0.332548510244781	1
Psat1g070840	0.938351713739394	1	0.332702099498862	1
Psat2g000480	6.87232003802228	6	0.332816641001135	1
Psat2g142200	6.86425445931854	6	0.333583618858934	1
Psat4g111560	3.39994535535516	3	0.333972592549605	1
Psat7g201200	3.39930496447596	3	0.334058662489138	1
Psat5g193800	2.19104714321233	2	0.334364497354478	1
Psat2g175080	0.931450576958014	1	0.334486277033894	1
Psat3g144240	3.39435003058043	3	0.33472527428433	1
Psat0s3175g0080	0.929767841320427	1	0.334923258631257	1
Psat4g062040	0.928767730775917	1	0.335183334300722	1
Psat6g129640	0.928711230855697	1	0.335198034991102	1
Psat0s4384g0080	0.927181474231475	1	0.335596389790432	1
Psat3g009240	0.925036119539072	1	0.336156116890132	1
Psat6g105120	2.17998746751982	2	0.336218600526606	1
Psat4g089680	0.924619667063553	1	0.336264914970756	1
Psat4g109200	0.922619382568882	1	0.33678814657844	1
Psat7g124080	3.37695720688134	3	0.337074455509118	1
Psat7g211520	0.921088746999885	1	0.337189265162789	1
Psat4g047520	0.920672571712203	1	0.337298438852716	1
Psat4g076080	0.919190072701895	1	0.337687722618831	1
Psat0s2604g0040	2.17100365009298	2	0.33773226085481	1
Psat7g000680	2.17031892339583	2	0.337847907798067	1
Psat7g173520	0.917879802424068	1	0.338032283397625	1
Psat7g250600	0.917380911894725	1	0.338163600274862	1
Psat0s3070g0160	2.1678913415235	2	0.338258233500786	1
Psat7g000640	3.36812715207179	3	0.338272613375479	1
Psat7g115000	2.16761381141987	2	0.338305175178942	1
Psat4g103360	0.916561049118172	1	0.338379551534211	1
Psat4g024160	2.1663202533382	2	0.338524054651351	1
Psat6g207840	2.16510689426059	2	0.338729492579894	1
Psat0s2718g0080	3.36402851685125	3	0.338830026153431	1
Psat5g119600	3.36236314264534	3	0.339056745868096	1
Psat6g027440	0.912524628074607	1	0.339445446831144	1
Psat7g160640	2.16080989129114	2	0.339458035755419	1
Psat5g089960	0.91136269931485	1	0.339753112865103	1
Psat7g210640	2.15892328687028	2	0.339778398346511	1
Psat2g052040	0.911065897788831	1	0.339831762781309	1
Psat5g023440	0.91045514979146	1	0.339993682930353	1
Psat5g281640	2.1560673028539	2	0.340263945780323	1
Psat6g009000	2.15553754820576	2	0.340354085921272	1
Psat5g132760	0.908566596567653	1	0.340495029075829	1
Psat5g055640	6.7895722524845	6	0.340746711003629	1
Psat1g165160	3.34915500647548	3	0.340859570215047	1
Psat5g153880	2.15212647369481	2	0.340935067797148	1
Psat5g011560	3.34809843893891	3	0.341004146028865	1
Psat3g068040	0.905562800913231	1	0.341294485875626	1
Psat5g171960	3.34532569425392	3	0.34138381039818	1
Psat4g113760	0.905145682089199	1	0.34140570140023	1
Psat5g127840	0.9045190678371	1	0.341572866043996	1
Psat0s2826g0080	2.14638088643369	2	0.341915912095405	1
Psat5g128400	3.34086848115567	3	0.341994898288779	1
Psat2g045520	2.14555628463768	2	0.342056913398489	1
Psat6g084120	2.14532029687143	2	0.342097276403197	1
Psat2g143320	0.902044012625993	1	0.342234226899274	1
Psat7g249280	3.3390299178277	3	0.342247245111562	1
Psat4g173000	3.33655422807169	3	0.342587295749573	1
Psat6g160000	0.900257699541726	1	0.342712621834436	1
Psat5g162880	0.899497523258106	1	0.342916479354227	1
Psat7g053000	0.897878677227709	1	0.343351153246215	1
Psat4g217680	0.89768510327076	1	0.343403179279445	1
Psat1g197760	0.897406087759919	1	0.343478187801007	1
Psat2g015880	6.75105643224742	6	0.344484215358987	1
Psat7g206120	2.13059045036243	2	0.344626097445227	1
Psat6g015000	0.892625197102461	1	0.344766894566545	1
Psat1g003400	0.891669458815159	1	0.345025301081465	1
Psat7g023360	0.889981430642365	1	0.345482340073078	1
Psat5g005920	0.889140635473854	1	0.345710293799703	1
Psat6g078720	0.888094061025186	1	0.345994322370887	1
Psat2g155840	3.31154320970018	3	0.346039273551042	1
Psat7g079480	2.12151956734306	2	0.346192678836627	1
Psat4g093000	6.73321874379144	6	0.346225128980058	1
Psat7g064200	3.30838459969164	3	0.34647736843957	1
Psat6g045200	3.307362206775	3	0.346619276399393	1
Psat1g118960	4.46138674455506	4	0.347150598501753	1
Psat2g127520	0.883369616316486	1	0.347280426695422	1
Psat0s3428g0040	0.882282726470294	1	0.347577220457187	1
Psat0s1997g0040	0.881010749068082	1	0.347924992810949	1
Psat6g152120	2.11033809266519	2	0.348133571628133	1
Psat7g040320	0.877668532251846	1	0.348841045691565	1
Psat4g196200	0.875931369319005	1	0.349318471364868	1
Psat2g012280	3.28706526200403	3	0.34944698063558	1
Psat0s3278g0080	3.28639210924302	3	0.349541104892291	1
Psat4g086200	0.87438111049687	1	0.349745280588136	1
Psat7g119920	0.873726161022205	1	0.349925811053089	1
Psat6g148080	3.28235475727706	3	0.350106094338634	1
Psat3g118680	0.872906872121007	1	0.350151818656663	1
Psat0s3273g0080	2.09702302139794	2	0.350459015560256	1
Psat6g151680	4.43299717562331	4	0.350566376094837	1
Psat0s2743g0040	0.869562054067501	1	0.351076579107965	1
Psat2g042520	4.42529741820181	4	0.351497398400366	1
Psat6g172720	3.27193628789428	3	0.351567729177835	1
Psat6g043640	0.867543673619366	1	0.351636222324769	1
Psat7g003760	2.08922177249769	2	0.351828694129352	1
Psat7g206760	0.866279791167472	1	0.351987282747521	1
Psat4g079040	0.86534612953983	1	0.352246926972893	1
Psat2g085960	2.08547108264975	2	0.352489113348357	1
Psat2g174080	5.5493913909304	5	0.352560327676982	1
Psat6g126560	0.86410244245053	1	0.352593193030169	1
Psat1g221880	0.863350479419751	1	0.352802779211039	1
Psat6g222160	2.08304733823024	2	0.352916544052448	1
Psat6g205440	2.08283478755584	2	0.352954052370241	1
Psat4g013600	0.862178833802545	1	0.353129677950614	1
Psat0s2905g0040	0.862168774399834	1	0.353132486397314	1
Psat2g176200	2.08174589775808	2	0.353146268724451	1
Psat7g009320	0.860918807675858	1	0.353481697492569	1
Psat1g037080	0.86015859249801	1	0.353694314408206	1
Psat5g266840	3.25568207418473	3	0.353858658037254	1
Psat2g165720	0.858534463792694	1	0.354149136661341	1
Psat7g073680	0.858521130408917	1	0.354152873861189	1
Psat7g000440	3.25350412288753	3	0.354166608367262	1
Psat1g196040	3.25271792166677	3	0.354277829967679	1
Psat7g129720	0.857601898955181	1	0.354410654365026	1
Psat5g093400	0.857551004097331	1	0.354424934331497	1
Psat7g025120	2.07447974687966	2	0.354431609215495	1
Psat0s2314g0080	0.856974821188487	1	0.354586653371555	1
Psat6g222920	0.855955451843329	1	0.354873010358403	1
Psat2g178800	0.854794482613215	1	0.35519953069716	1
Psat3g051920	0.853912907899939	1	0.355447746722928	1
Psat7g051520	4.39110508741942	4	0.355655564934018	1
Psat6g095000	7.74449485398509	7	0.355662443965797	1
Psat4g113080	0.851076569233555	1	0.356247959882856	1
Psat3g024480	0.85100355794566	1	0.356268591062985	1
Psat7g149880	0.849977824815142	1	0.356558611094424	1
Psat6g220960	3.23603993971574	3	0.356644358697546	1
Psat4g139440	2.0597282001545	2	0.357055481084403	1
Psat3g007000	0.847746526087576	1	0.357190617212561	1
Psat7g090120	2.05752634063788	2	0.357448790552219	1
Psat7g195480	9.9090703655711	9	0.357896570849435	1
Psat6g045240	0.844683118284593	1	0.358060822409831	1
Psat1g203040	0.843953913106816	1	0.358268392720315	1
Psat0s2186g0040	0.843433313351852	1	0.35841668410259	1
Psat5g011240	0.84199173095476	1	0.35882775542968	1
Psat0s1431g0080	5.48763002322994	5	0.359304200476776	1
Psat2g117800	0.839840762864696	1	0.359442316687062	1
Psat7g242520	0.839292250077051	1	0.359599266112553	1
Psat5g026160	0.838784254590337	1	0.359744706226616	1
Psat6g124800	3.2136474801373	3	0.359843260656681	1
Psat2g048640	0.835956199147404	1	0.360555866869142	1
Psat5g100760	4.35015576459045	4	0.360686643770837	1
Psat7g161320	0.83517901603409	1	0.360779224834171	1
Psat2g130840	2.03719031763831	2	0.36110187479258	1
Psat5g252200	0.83373748275153	1	0.3611940185799	1
Psat0s2112g0080	5.4692791281559	5	0.361326296952194	1
Psat0s66g0040	2.03426107531379	2	0.361631139731836	1
Psat4g082000	2.03394898785336	2	0.361687574406866	1
Psat4g099240	0.831689109430499	1	0.361784559748223	1
Psat0s4832g0040	3.19814992451211	3	0.362071677398036	1
Psat0s2193g0160	2.0295681907628	2	0.36248068263815	1
Psat6g099360	5.45775693519136	5	0.362600224301369	1
Psat5g240600	3.19416960653484	3	0.362645932442774	1
Psat2g036160	2.02534104412916	2	0.363247622342978	1
Psat0ss1306g0040	0.826583710870182	1	0.363262248464483	1
Psat2g189440	0.824331211462663	1	0.363916857162975	1
Psat5g190360	5.44210710134212	5	0.364335815617892	1
Psat3g171720	2.01411552816262	2	0.365292175759474	1
Psat4g149600	2.0139402759703	2	0.365324186289252	1
Psat7g241000	0.819048011173436	1	0.36545865206649	1
Psat7g029320	0.818516840798111	1	0.36561416385648	1
Psat6g185440	0.81503060572868	1	0.366637117917521	1
Psat0s2632g0080	2.00646879841952	2	0.366691494380338	1
Psat3g073200	0.814766777410114	1	0.366714693789371	1
Psat3g078320	0.812699275320483	1	0.367323410640563	1
Psat3g022840	0.81196201255807	1	0.36754081618134	1
Psat2g010640	0.811608230680577	1	0.367645203612351	1
Psat1g063120	0.811230763484218	1	0.367756625128029	1
Psat7g080200	0.811185767928237	1	0.367769910137491	1
Psat5g095360	2.00056955133408	2	0.367774692973769	1
Psat6g096520	1.99988027975905	2	0.367901463138223	1
Psat5g048320	0.810124634917884	1	0.368083404910862	1
Psat4g228000	1.99867906780128	2	0.368122493326007	1
Psat6g120120	0.809322323812921	1	0.368320681727367	1
Psat0s2261g0280	0.808619550269214	1	0.368528696041392	1
Psat1g007200	0.808173333531158	1	0.368660856846775	1
Psat5g246080	0.80593446354942	1	0.369324964255705	1
Psat3g082560	0.805521252477774	1	0.369447715598182	1
Psat3g108000	0.803810358396731	1	0.369956571205435	1
Psat1g134320	0.803778104796947	1	0.369966173479921	1
Psat6g094120	4.27511068053718	4	0.370052127684466	1
Psat2g002000	0.803152930763645	1	0.370152363787592	1
Psat4g004440	1.98731266567484	2	0.370220563702281	1
Psat4g063400	1.9866384032066	2	0.370345397659349	1
Psat2g049560	0.80173304406344	1	0.370575722457094	1
Psat4g143280	1.98466135213948	2	0.370711674548372	1
Psat5g162520	1.98411744403461	2	0.370812504800528	1
Psat6g118960	0.800702127569821	1	0.370883527810146	1
Psat7g225600	3.13641110837034	3	0.371067689650921	1
Psat7g264640	3.13484997472915	3	0.371297632058055	1
Psat0s3135g0240	0.799101999259165	1	0.371361992656782	1
Psat1g072600	0.798228360266876	1	0.371623589071757	1
Psat6g163160	0.797236070935469	1	0.371921025741181	1
Psat6g052200	0.797186267162033	1	0.371935963086518	1
Psat7g171520	0.796716608238057	1	0.372076866306438	1
Psat4g102840	0.796388648574066	1	0.372175302329552	1
Psat4g050280	0.796152599176821	1	0.372246174322862	1
Psat3g100360	0.791234977288696	1	0.373726956566606	1
Psat4g066960	1.96758255992609	2	0.373890883320916	1
Psat2g172600	1.96681032504421	2	0.374035276986637	1
Psat4g070880	0.78923513560494	1	0.374331503920774	1
Psat2g144520	1.9646201994392	2	0.374445093451721	1
Psat4g153520	1.96333755392425	2	0.374685310631715	1
Psat2g010120	1.96165317065061	2	0.375001000383743	1
Psat3g158960	0.786765649085964	1	0.375079917447818	1
Psat0s285g0120	0.785435573703978	1	0.375483886171721	1
Psat5g003040	0.785160388780099	1	0.375567541224096	1
Psat7g213640	0.784762019729442	1	0.375688690104893	1
Psat1g220000	0.783587969333894	1	0.376046052562629	1
Psat7g002960	0.782865570457943	1	0.376266176794644	1
Psat1g194000	0.782353839618736	1	0.376422217359349	1
Psat4g178480	0.781788460531061	1	0.376594722520655	1
Psat4g197560	7.51798304180375	7	0.3770067745684	1
Psat4g104600	0.779469134504325	1	0.37730354649809	1
Psat2g006840	1.94827563112267	2	0.377517703176315	1
Psat5g012400	1.94570837961646	2	0.378002605772514	1
Psat6g038520	1.94326422822814	2	0.378464835951963	1
Psat5g167040	0.774307023253641	1	0.378887929317268	1
Psat7g223760	0.772606336146964	1	0.379411967119246	1
Psat6g042440	0.771137423987057	1	0.379865410970459	1
Psat0s3048g0160	0.770266877603717	1	0.380134504267534	1
Psat6g172440	0.769903380883079	1	0.380246943879589	1
Psat2g098400	1.9338173341996	2	0.380256723161936	1
Psat0s1241g0080	0.76930781426563	1	0.380431270722834	1
Psat5g240720	1.93252072250471	2	0.380503325747405	1
Psat2g174680	1.92997039808688	2	0.380988838696858	1
Psat6g129480	7.47483107555308	7	0.381167103067776	1
Psat4g225520	0.766598596626864	1	0.381271364853299	1
Psat2g165520	0.765202222641165	1	0.381705387689341	1
Psat0ss8329g0040	0.765168132798863	1	0.381715992280593	1
Psat1g111720	0.764253419412853	1	0.38200069505105	1
Psat5g130560	1.92021581544122	2	0.382851571105685	1
Psat5g069920	0.760958707211103	1	0.383028664130923	1
Psat1g125400	0.760110466620972	1	0.383293954615623	1
Psat6g175000	0.759750137116498	1	0.383406727904447	1
Psat5g164680	0.758402405401284	1	0.383828948643051	1
Psat0s1670g0040	3.05066453187465	3	0.383879474850247	1
Psat3g096040	0.757803777335084	1	0.384016699974828	1
Psat7g119480	0.757633191300556	1	0.384070225769207	1
Psat7g132880	3.04922370601889	3	0.384097939187713	1
Psat3g031000	0.75713517704753	1	0.384226551276334	1
Psat5g064600	1.91152755233634	2	0.384518346420035	1
Psat5g277360	3.04617411147228	3	0.384560681059086	1
Psat6g101800	3.04525613065925	3	0.384700067225971	1
Psat5g217520	1.91040549611353	2	0.38473413254711	1
Psat6g134240	0.755405314965174	1	0.38477025356482	1
Psat3g151240	0.755012744168198	1	0.384893792233722	1
Psat2g100400	0.754794126874913	1	0.384962613662022	1
Psat1g114720	0.754516911481915	1	0.385049907114548	1
Psat6g059600	0.754013945697807	1	0.38520835985684	1
Psat3g011840	0.753662294358946	1	0.385319198048265	1
Psat7g257920	0.753376741988177	1	0.385409235646548	1
Psat5g187600	0.753352234140038	1	0.385416964617126	1
Psat5g037320	0.7532323958294	1	0.385454760859761	1
Psat7g141160	1.9041836191318	2	0.385932880417461	1
Psat2g144320	3.03686816684785	3	0.385975686525088	1
Psat2g074160	1.90319055226428	2	0.386124556578649	1
Psat3g194480	1.90087015161771	2	0.386572798388886	1
Psat4g178400	1.90023339772074	2	0.386695893851144	1
Psat7g199800	0.746463385235984	1	0.387598259133613	1
Psat5g008840	0.745830308193945	1	0.387799599457864	1
Psat5g038360	0.74548289397444	1	0.387910152565143	1
Psat3g057680	0.743828638554987	1	0.388437182181489	1
Psat5g132080	0.743599583685864	1	0.388510237378791	1
Psat6g072360	1.88981683415477	2	0.388715168942878	1
Psat4g001760	0.741571021779237	1	0.389158088145854	1
Psat4g051040	1.8874448752249	2	0.389176450632191	1
Psat2g146880	0.740927752889547	1	0.389363847789046	1
Psat2g171840	1.88481104993116	2	0.389689299636445	1
Psat5g094640	1.88375100463418	2	0.389895898537338	1
Psat7g143120	0.738367304709186	1	0.390184391088995	1
Psat3g064520	0.737541763017362	1	0.390449478749088	1
Psat6g047480	0.736587811301433	1	0.390756121061057	1
Psat7g028880	1.87680961715523	2	0.391251458797969	1
Psat1g127000	0.73411381050721	1	0.391552983707842	1
Psat1g096200	3.00027198737166	3	0.391583243069365	1
Psat3g199440	0.733897812693613	1	0.391622665985349	1
Psat5g045960	0.733725464413908	1	0.39167827939846	1
Psat6g185120	0.733286801842951	1	0.391819878320047	1
Psat1g213760	0.732331656632596	1	0.392128450336861	1
Psat3g102080	1.86987965684966	2	0.392609488752153	1
Psat2g073120	0.727524744253969	1	0.393686693696877	1
Psat0s172g0040	0.727437729847679	1	0.393714982839528	1
Psat7g117040	4.09102840863488	4	0.393826646897209	1
Psat0ss1860g0240	0.726897356471454	1	0.393890728395945	1
Psat5g210880	0.72572845513605	1	0.394271276230334	1
Psat6g041760	0.725521145370294	1	0.394338823274074	1
Psat4g042800	0.725055443588644	1	0.394490622056567	1
Psat0s171g0080	0.724095041421492	1	0.394803937625953	1
Psat7g170080	0.723278010411377	1	0.395070762835427	1
Psat4g123880	0.723037527204724	1	0.395149349088093	1
Psat3g094520	0.722357062670199	1	0.395371836601608	1
Psat2g025640	0.721924041629904	1	0.395513512957475	1
Psat4g200880	0.721829253777287	1	0.395544535524535	1
Psat1g131720	0.721786500331291	1	0.395558529199867	1
Psat4g121600	0.719778135262459	1	0.39621669444536	1
Psat5g080480	4.07292800931282	4	0.396226079584225	1
Psat6g181200	0.719042456531497	1	0.396458180471211	1
Psat1g186800	0.717628478910314	1	0.39692291449471	1
Psat2g085760	0.717001862337838	1	0.397129117001888	1
Psat7g052080	1.84545399029594	2	0.397433762041003	1
Psat6g077160	0.715624596928137	1	0.397582881862423	1
Psat1g054840	0.713443541861579	1	0.398303004282652	1
Psat6g143640	1.84098204654947	2	0.398323406994293	1
Psat6g043160	0.713089946041237	1	0.398419929261726	1
Psat1g206160	1.84026663893019	2	0.398465914280624	1
Psat6g131960	0.712133709279897	1	0.398736380891129	1
Psat7g192480	0.711763219590466	1	0.398859086460378	1
Psat2g059720	1.83690859705348	2	0.399135508868283	1
Psat3g035120	0.710734992951984	1	0.399199919992731	1
Psat0s3379g0040	0.710307815671172	1	0.399341643494803	1
Psat2g041600	1.83562336651812	2	0.39939208187019	1
Psat2g091360	0.709454864907912	1	0.399624842944682	1
Psat7g263560	0.709268203347165	1	0.399686857729749	1
Psat2g006560	0.709104100089917	1	0.399741389466427	1
Psat7g020960	1.83377073530164	2	0.39976221639366	1
Psat1g099280	0.709039862521763	1	0.399762738635211	1
Psat5g291920	0.708769363192573	1	0.399852656436659	1
Psat6g101560	1.83300237090589	2	0.399915827426005	1
Psat3g200840	0.707606759005103	1	0.400239456578451	1
Psat2g011960	0.707481537705462	1	0.400281150259711	1
Psat0s1312g0080	0.706464730579683	1	0.400619939783338	1
Psat7g073160	0.705500754240347	1	0.400941511048596	1
Psat1g095560	0.70512176687771	1	0.401068039443228	1
Psat7g005680	0.704419824611136	1	0.401302542494504	1
Psat1g039840	2.93765732486463	3	0.401337403990138	1
Psat7g145120	4.02848598792025	4	0.402164417488087	1
Psat4g199600	0.701699506302248	1	0.402213224099054	1
Psat4g185200	1.82128559478588	2	0.402265565653205	1
Psat1g199040	0.700460908615241	1	0.402628865608743	1
Psat1g053240	0.699108656175667	1	0.403083360849907	1
Psat7g154640	0.69878045110454	1	0.403193783995305	1
Psat1g153760	0.697636685712496	1	0.40357894332778	1
Psat7g197480	0.696954142746108	1	0.403809042948453	1
Psat7g226720	1.81072992757254	2	0.404394268903849	1
Psat2g190960	0.694252473118468	1	0.404721712329095	1
Psat7g183120	2.9152214698388	3	0.404881901473787	1
Psat4g157000	0.693128144369439	1	0.40510241654759	1
Psat5g100640	0.693006452411282	1	0.405143653502747	1
Psat5g241800	0.690897926495381	1	0.405859130475285	1
Psat7g261800	1.80302876890346	2	0.405954422939446	1
Psat4g073360	0.690270529446934	1	0.406072378868613	1
Psat2g115560	0.688374489734997	1	0.40671782789478	1
Psat6g049200	0.688321611010224	1	0.406735850356668	1
Psat0s3032g0040	0.686590581091878	1	0.407326477090417	1
Psat4g008080	0.685747357262585	1	0.407614639770409	1
Psat2g163120	2.89754193343833	3	0.407693444729991	1
Psat0s2521g0080	0.684558473847574	1	0.408021435682564	1
Psat1g212960	2.89480133391044	3	0.408130737320853	1
Psat7g066800	0.683887525168757	1	0.40825127452099	1
Psat7g040600	0.683619654209735	1	0.408343088896898	1
Psat7g236120	0.683566940168134	1	0.408361160516846	1
Psat4g102360	0.682515400018019	1	0.408721898631386	1
Psat5g221840	0.68230121184024	1	0.408795434686995	1
Psat1g007800	0.68164849360619	1	0.409019648669619	1
Psat6g174880	1.78623433724715	2	0.409377662570986	1
Psat1g087280	0.679511142009233	1	0.409755111431464	1
Psat2g155680	0.679310637537128	1	0.409824204690687	1
Psat1g072480	0.678971059758624	1	0.409941261274679	1
Psat7g009600	0.678382039895041	1	0.410144420178597	1
Psat1g054400	1.78159794004023	2	0.410327782154093	1
Psat1g004560	3.96785199371516	4	0.410374092397633	1
Psat7g161120	0.677459843269389	1	0.410462792605457	1
Psat7g173240	0.676545874746807	1	0.410778683268864	1
Psat7g176240	0.676074403119856	1	0.4109417757008	1
Psat7g219640	1.77856521631475	2	0.41095045953698	1
Psat4g038680	1.77842055302608	2	0.410980185334503	1
Psat1g083600	1.77804837206941	2	0.411056671950273	1
Psat0s3087g0080	0.675157470759586	1	0.411259235930798	1
Psat6g120240	0.674022468228941	1	0.411652696908573	1
Psat6g214440	0.672535116903816	1	0.412169143763314	1
Psat4g002520	0.671653966244776	1	0.412475552831416	1
Psat6g140160	0.671188173389965	1	0.412637662225612	1
Psat6g225720	1.76954532616946	2	0.412808009111861	1
Psat4g170560	0.670617018165558	1	0.412836569126805	1
Psat3g130000	0.670293046281586	1	0.412949456431644	1
Psat3g027680	0.669627864094764	1	0.413181380621842	1
Psat1g193640	1.76620702953369	2	0.413497622279101	1
Psat4g020200	0.667840423261168	1	0.413805548439448	1
Psat0s3863g0040	0.667012155236193	1	0.414095249151878	1
Psat2g137760	0.665954882591905	1	0.414465484048719	1
Psat4g049880	1.76051830130018	2	0.414675434347385	1
Psat5g136560	1.75995362462345	2	0.414792529649948	1
Psat5g050120	0.66436791275828	1	0.415022127852655	1
Psat1g145840	2.85191751997991	3	0.415024524872447	1
Psat7g177400	0.664011864610075	1	0.415147166904457	1
Psat3g087480	2.85062450178305	3	0.415233882274311	1
Psat6g202800	0.663082269650317	1	0.415473890565341	1
Psat7g098400	0.662974523835146	1	0.415511784493378	1
Psat4g155040	0.662960812633173	1	0.415516607055376	1
Psat1g191440	0.661948714019672	1	0.415872815825835	1
Psat3g138760	0.661765314812669	1	0.415937411734001	1
Psat1g119720	0.661717069299584	1	0.415954406987097	1
Psat7g209560	3.92545033097849	4	0.416189057552789	1
Psat6g195200	0.660633242812764	1	0.416336473750847	1
Psat1g000560	1.75217741741471	2	0.41640842532878	1
Psat2g141520	0.66000660485588	1	0.416557611524238	1
Psat0s2399g0120	0.659578195749418	1	0.416708895529831	1
Psat4g014680	1.74965297498008	2	0.41693435672936	1
Psat2g148000	1.74830037620632	2	0.417216424549582	1
Psat5g167120	0.65782457603018	1	0.417329001855285	1
Psat1g030920	0.65745563407836	1	0.417459639768425	1
Psat2g021400	0.656589204416377	1	0.41776667111327	1
Psat3g175280	1.74469977717354	2	0.417968215598408	1
Psat4g194560	0.655229807074647	1	0.41824906930629	1
Psat2g110960	0.655111777039565	1	0.418290992736412	1
Psat3g203040	0.654843946842448	1	0.418386147309282	1
Psat6g104040	0.654755702009425	1	0.418417505940623	1
Psat6g007640	0.653841775945693	1	0.418742483941646	1
Psat4g207560	3.90564095880836	4	0.418926550690936	1
Psat0ss32450g0040	0.652502423185098	1	0.419219416313245	1
Psat2g142280	0.652002301792891	1	0.419397712838118	1
Psat0s617g0120	0.6517821789962	1	0.419476223851493	1
Psat5g101360	0.65147010461078	1	0.419587568699393	1
Psat5g077400	0.651063067267387	1	0.419732861531299	1
Psat6g199400	7.08691738033667	7	0.419886564803335	1
Psat3g194360	1.7344609083957	2	0.42011346299614	1
Psat4g146160	0.649694009354789	1	0.420222100423554	1
Psat3g114560	0.649507363832527	1	0.420288864893981	1
Psat3g094760	0.648752450135362	1	0.420559064569018	1
Psat7g215400	0.647491476462164	1	0.421010972434591	1
Psat2g010960	3.89050285502162	4	0.421027452459063	1
Psat7g192600	2.81479264184236	3	0.421070570544134	1
Psat1g033040	6.01411054216442	6	0.421611265572021	1
Psat5g043080	0.645535779100101	1	0.421713291435837	1
Psat5g161760	1.72474958954535	2	0.422158351515721	1
Psat5g166760	0.644203162184567	1	0.422192856948179	1
Psat6g234520	1.72453371776282	2	0.42220392001284	1
Psat6g173000	0.644013591285329	1	0.42226114361385	1
Psat6g242200	9.16279450952061	9	0.422384676875607	1
Psat2g150360	0.643182145802712	1	0.422560839705529	1
Psat5g016560	1.7215922390169	2	0.42282532879459	1
Psat6g108920	2.80219679907896	3	0.4231384124781	1
Psat2g168080	0.641031516717703	1	0.423337516710269	1
Psat1g196200	0.640951390436612	1	0.423366494776939	1
Psat4g087320	0.640873384930046	1	0.423394708710418	1
Psat5g054320	2.80034770826751	3	0.423442681282209	1
Psat4g078920	1.71829960621972	2	0.423522006385642	1
Psat6g049760	0.640416312002344	1	0.42356008477204	1
Psat4g220880	0.638724626063777	1	0.424173006178512	1
Psat5g135840	0.638464740671225	1	0.4242672841471	1
Psat1g034160	2.79421361339337	3	0.424453345349187	1
Psat3g131000	0.637236437796673	1	0.424713298296431	1
Psat4g096520	0.637204683222151	1	0.424724838162997	1
Psat5g216800	1.70973357088224	2	0.425339848768705	1
Psat3g128160	2.78663465941008	3	0.425704818635954	1
Psat6g174960	0.634174105747661	1	0.425828345579596	1
Psat5g257760	0.634112131723668	1	0.425850956783754	1
Psat0s3693g0040	5.97334109333087	6	0.426183060435454	1
Psat6g079520	1.70555090444395	2	0.426230306921669	1
Psat1g220440	2.78206468125427	3	0.426460906457954	1
Psat6g052840	0.632312107671169	1	0.426508483904513	1
Psat1g128920	4.9120355822597	5	0.426709637988828	1
Psat1g171360	3.84936861421738	4	0.426775245511806	1
Psat6g168040	2.77940944118473	3	0.426900715795754	1
Psat4g072160	1.70234309623993	2	0.426914487993084	1
Psat5g289240	0.630522520129489	1	0.427163714867966	1
Psat1g107040	0.629856224819832	1	0.427408056474199	1
Psat0s27g0120	0.629779034523381	1	0.427436377058403	1
Psat4g148920	0.629629997998563	1	0.427491065529218	1
Psat7g177680	0.628397811280593	1	0.427943616929372	1
Psat2g139840	1.69468420505746	2	0.428552468073062	1
Psat5g112240	0.626111308250302	1	0.428785309736734	1
Psat6g156480	1.69320763395626	2	0.428868978991255	1
Psat7g098680	1.69310884609411	2	0.428890163039223	1
Psat2g029200	0.62568990503496	1	0.428940706741716	1
Psat7g109280	0.625321121129673	1	0.429076769623461	1
Psat4g092760	2.7662828834018	3	0.429080472541761	1
Psat6g093040	0.624897492676041	1	0.429233147911431	1
Psat6g027200	1.68863629189423	2	0.429850353515049	1
Psat6g150760	3.82536316071491	4	0.430155968670698	1
Psat2g189400	2.75982372446379	3	0.430156420571193	1
Psat2g058200	0.621747778500549	1	0.430398541183557	1
Psat5g298960	0.620978812377416	1	0.430683785619872	1
Psat4g020000	0.620875427805004	1	0.430722157482137	1
Psat7g103880	3.81897142650178	4	0.431059400353984	1
Psat5g219400	1.6825036357609	2	0.431170438591131	1
Psat7g074520	0.619198985375988	1	0.431345103793226	1
Psat0s3104g0160	1.67980746228932	2	0.431752085707553	1
Psat7g019200	2.74923257660339	3	0.431925464382765	1
Psat6g043080	0.616275889675308	1	0.432434564638146	1
Psat7g130040	0.61578322180867	1	0.432618597094706	1
Psat2g040240	0.615108959129429	1	0.432870655847885	1
Psat7g057840	0.614906861272175	1	0.432946249295933	1
Psat6g078760	0.61478216309024	1	0.432992901884748	1
Psat5g247200	1.67391890810359	2	0.433025156700517	1
Psat0s66g0080	0.612575754311493	1	0.433819638176844	1
Psat6g037480	0.612429229190639	1	0.433874625806524	1
Psat3g165760	1.66901995072658	2	0.434087142718512	1
Psat3g048960	3.79605709883617	4	0.434309504887301	1
Psat6g006040	0.610088886605809	1	0.434754344729651	1
Psat7g120760	0.609288090973223	1	0.435055982433855	1
Psat5g150560	1.66377781184747	2	0.435226407656422	1
Psat5g163240	0.608787240300444	1	0.435244801313543	1
Psat5g075040	0.608359299465519	1	0.435406232471769	1
Psat4g223720	0.607030949569889	1	0.435907905156728	1
Psat2g116400	1.66041768750983	2	0.43595822965989	1
Psat4g010840	0.606829116608878	1	0.435984207814114	1
Psat1g168080	1.66018320721196	2	0.436009344463961	1
Psat2g073480	0.60646898647974	1	0.436120405146261	1
Psat2g182280	1.65844740482135	2	0.436387921755264	1
Psat4g075640	0.605590341907373	1	0.436452971821822	1
Psat6g145160	1.65809929209354	2	0.436463884460881	1
Psat4g079640	2.7215139116397	3	0.436583602796907	1
Psat3g191320	1.65647344854551	2	0.436818839712008	1
Psat7g122720	4.82798073595859	5	0.437232500445884	1
Psat4g175880	11.069899575793	11	0.437426032277966	1
Psat4g188120	0.602443114074049	1	0.437647382731859	1
Psat5g150360	1.65023743889833	2	0.438182968536226	1
Psat0s3161g0040	0.599944084106937	1	0.438599361321925	1
Psat3g044680	4.81688705951092	5	0.438633975758024	1
Psat1g149440	1.64700701573565	2	0.438891298639247	1
Psat1g109640	1.64678710825387	2	0.438939559032533	1
Psat7g139880	0.598679539118166	1	0.439082285687073	1
Psat7g081600	1.64573798434321	2	0.439169870426907	1
Psat7g261000	0.598328327192576	1	0.43921655672465	1
Psat4g077320	0.59780325461179	1	0.439417413554807	1
Psat7g231040	0.597247122172803	1	0.43963030551312	1
Psat2g144640	0.597136854092241	1	0.439672535826336	1
Psat4g052360	0.59686835098546	1	0.439775392814912	1
[truncated: 3,443 more rows]

## Sheet: legend
List_S5. The list of all differentially spliced genes found by DRIMSeq
genome_id column contains identificators of genes from P. sativum genome assembly
lr column contains Likelihood ratio coefficient
df column contains number degrees of freedom
adj_pval contains values of p-value corrected by the Benjamini-Hochberg method
