# Supplementary material for: Transcriptome Analysis of Alternative Splicing Events Induced by Arbuscular Mycorrhizal Fungi (Rhizophagus irregularis) in Pea (Pisum sativum L.) Roots
Source: Plants (Basel). 2020 Dec 3;9(12):1700. doi: 10.3390/plants9121700 (PMC7761762; doi:10.3390/plants9121700)
Supplement: Supplementary file 1 [file plants-09-01700-s001.zip › Table_S5/supp_DRIMSeq_results_annotation.csv]

Psat0s3481g0080	Serine/threonine-protein kinase AFC3
Psat0ss1279g0480	ATP-dependent zinc metalloprotease FTSH 4, mitochondrial
Psat1g109600	Pre-mRNA-splicing factor ATP-dependent RNA helicase DEAH1 {ECO:0000305}
Psat1g211800	Probable pectin methylesterase CGR2 {ECO:0000303|PubMed:25704846}
Psat2g033720	Protein yippee-like
Psat2g083680	Inactive poly [ADP-ribose] polymerase RCD1
Psat2g083720	Translation initiation factor IF-2 {ECO:0000255|HAMAP-Rule:MF_00100}
Psat2g107800	Protein PAF1 homolog {ECO:0000305}
Psat2g130400	L10-interacting MYB domain-containing protein {ECO:0000303|PubMed:25707794}
Psat2g151440	Serine/threonine-protein kinase STY17 {ECO:0000305}
Psat2g154960	Dehydrodolichyl diphosphate synthase complex subunit NUS1 {ECO:0000305}
Psat3g074520	Chromatin-remodeling ATPase INO80 {ECO:0000305}
Psat3g095760	Acyltransferase-like protein At1g54570, chloroplastic
Psat3g121040	TATA-box-binding protein
Psat3g162320	Phosphoglucan phosphatase LSF1, chloroplastic
Psat4g001280	Type I inositol polyphosphate 5-phosphatase 12 {ECO:0000303|PubMed:15574849}
Psat4g044040	Agmatine deiminase
Psat4g136400	Universal stress protein PHOS32 {ECO:0000303|PubMed:12644671}
Psat4g220600	Protein ROOT HAIR DEFECTIVE 3 {ECO:0000255|HAMAP-Rule:MF_03109}
Psat5g009640	Probable protein phosphatase 2C 27 {ECO:0000303|PubMed:19021904}
Psat5g116000	Copper methylamine oxidase
Psat5g139720	Protein phosphatase 1 regulatory subunit pprA
Psat5g147360	ATP-dependent RNA helicase DBP2
Psat5g226720	Proline-rich receptor-like protein kinase PERK12
Psat5g233600	Phytolongin Phyl1.1 {ECO:0000303|PubMed:19889231}
Psat6g024040	Polyadenylate-binding protein-interacting protein 7
Psat6g048680	SufE-like protein 1, chloroplastic/mitochondrial {ECO:0000303|PubMed:17452319}
Psat6g124600	Protein NPGR2 {ECO:0000303|PubMed:12928497}
Psat6g124840	Two-component response regulator-like APRR7
Psat6g143800	Histone-lysine N-methyltransferase SUVR4
Psat6g167120	BTB/POZ domain-containing protein At1g03010
Psat6g190200	Type IV inositol polyphosphate 5-phosphatase 3 {ECO:0000305}
Psat6g190920	Probable serine/threonine-protein kinase At1g54610
Psat6g229160	Serine/threonine-protein kinase PRP4 homolog
Psat7g021640	Auxin response factor 5
Psat7g118240	Apoptosis inhibitor 5-like protein API5
Psat7g155320	GPCR-type G protein 1
Psat7g236080	Vesicle-associated protein 1-2
