# Supplementary material for: Transcriptome Analysis of Alternative Splicing Events Induced by Arbuscular Mycorrhizal Fungi (Rhizophagus irregularis) in Pea (Pisum sativum L.) Roots
Source: Plants (Basel). 2020 Dec 3;9(12):1700. doi: 10.3390/plants9121700 (PMC7761762; doi:10.3390/plants9121700)
Supplement: Supplementary file 1 [file plants-09-01700-s001.zip › Table_S6/supp_IsoformSwitchAnalyzeR_results.csv.xlsx]

## Sheet: supp_IsoformSwitchAnalyzeR_resu
gene_id	condition_1	condition_2	gene_switch_q_value
Psat0s1971g0360	Control	Myc	7.98414234974586e-07
Psat0s3481g0080	Control	Myc	5.7850805090224e-06
Psat2g154960	Control	Myc	0.000304800001429691
Psat2g075680	Control	Myc	0.000720095427298352
Psat2g107800	Control	Myc	0.000987050634082972
Psat4g225160	Control	Myc	0.00108220279197574
Psat5g129280	Control	Myc	0.00167035263330551
Psat0s798g0040	Control	Myc	0.00178792670706581
Psat6g031920	Control	Myc	0.00381609994513658
Psat4g078000	Control	Myc	0.00389747997176981
Psat6g191840	Control	Myc	0.00480428852788854
Psat1g172400	Control	Myc	0.00494820645940391
Psat4g175400	Control	Myc	0.00531443141126799
Psat7g035840	Control	Myc	0.00730143406125962
Psat3g095760	Control	Myc	0.0102986300167645
Psat0s1437g0080	Control	Myc	0.0143894231365961
Psat1g109600	Control	Myc	0.0143894231365961
Psat1g208720	Control	Myc	0.0166569285028058
Psat3g129840	Control	Myc	0.0166569285028058
Psat4g046440	Control	Myc	0.0166569285028058
Psat6g173560	Control	Myc	0.0166874786242051
Psat3g022440	Control	Myc	0.0175536458455273
Psat6g211680	Control	Myc	0.018486301276647
Psat6g144000	Control	Myc	0.0192562416645704
Psat7g118240	Control	Myc	0.0232029656180915
Psat0ss1279g0480	Control	Myc	0.0266558458898311
Psat1g134080	Control	Myc	0.0266558458898311
Psat2g041560	Control	Myc	0.0288683178234905
Psat3g076400	Control	Myc	0.0401356577335276

## Sheet: legend
Table_S6. The list of all differentially spliced genes found by IsoformSwitchAnalyzeR
gene_ids column contains gene identificator from P. sativum genome assembly
condition_1 and 2 columns contain the names of analyzed samples
gene_switch_q_value column contain adjusted p-value for genes whose isoforms are significantly differentially spliced
