# Supplementary material for: Transcriptome Analysis of Alternative Splicing Events Induced by Arbuscular Mycorrhizal Fungi (Rhizophagus irregularis) in Pea (Pisum sativum L.) Roots
Source: Plants (Basel). 2020 Dec 3;9(12):1700. doi: 10.3390/plants9121700 (PMC7761762; doi:10.3390/plants9121700)
Supplement: Supplementary file 1 [file plants-09-01700-s001.zip › Table_S6/supp_IsoformSwitchAnalyzeR_results_annotation.csv]

gene_id	annot
Psat0s1437g0080	EPIDERMAL PATTERNING FACTOR-like protein 9 {ECO:0000303|PubMed:19435754}
Psat0s1971g0360	Adenylyl-sulfate kinase 3
Psat0s3481g0080	Serine/threonine-protein kinase AFC3
Psat0s798g0040	Oligopeptide transporter 7
Psat0ss1279g0480	ATP-dependent zinc metalloprotease FTSH 4, mitochondrial
Psat1g109600	Pre-mRNA-splicing factor ATP-dependent RNA helicase DEAH1 {ECO:0000305}
Psat1g134080	MOB kinase activator-like 1A
Psat1g172400	Protein C2-DOMAIN ABA-RELATED 11 {ECO:0000305}
Psat1g208720	Heterogeneous nuclear ribonucleoprotein U-like protein 1
Psat2g041560	16 kDa phloem protein 1 {ECO:0000303|PubMed:29320165}
Psat2g075680	Dihydropyrimidinase {ECO:0000303|PubMed:12626710}
Psat2g107800	Protein PAF1 homolog {ECO:0000305}
Psat2g154960	Dehydrodolichyl diphosphate synthase complex subunit NUS1 {ECO:0000305}
Psat3g076400	Calmodulin binding protein PICBP {ECO:0000305}
Psat3g095760	Acyltransferase-like protein At1g54570, chloroplastic
Psat3g129840	Protein root UVB sensitive 5 {ECO:0000303|PubMed:19515790}
Psat4g046440	Squamosa promoter-binding-like protein 6
Psat4g225160	Protein PIN-LIKES 3 {ECO:0000303|PubMed:22504182}
Psat5g129280	Probable 2-oxoglutarate-dependent dioxygenase At5g05600 {ECO:0000305}
Psat6g031920	Putative RNA methyltransferase At5g10620
Psat6g173560	Protein neuralized
Psat6g211680	Cysteine-rich receptor-like protein kinase 25
Psat7g118240	Apoptosis inhibitor 5-like protein API5
