# Supplementary material for: Transcriptome Analysis of Alternative Splicing Events Induced by Arbuscular Mycorrhizal Fungi (Rhizophagus irregularis) in Pea (Pisum sativum L.) Roots
Source: Plants (Basel). 2020 Dec 3;9(12):1700. doi: 10.3390/plants9121700 (PMC7761762; doi:10.3390/plants9121700)
Supplement: Supplementary file 1 [file plants-09-01700-s001.zip › Table_S7/finalSet_AS_genes.xlsx]

## Sheet: data
Genome_id	Gene	A.taliana homolog	M.truncatula homolog	Status	AS type	Normalized read counts
						Isoform 1		Isoform 2		Isoform 3		Isoform 4		Isoform 5		Isoform 6		Isoform 7		Isoform 8		Isoform 9
						Control	AM	Control	AM	Control	AM	Control	AM	Control	AM	Control	AM	Control	AM	Control	AM	Control	AM
Psat6g124600	NPGR2	AT4G28600	MTR_1g075480	specific_for_AM_hosts	AF;RI	1.78298	5.68679	0.593107	0.83308	0.22191	0.304415	0.480248	1.16497	0.692507	0.363059	0.159821	0.078721	0.244942	0.0376697	0.399157	0.111162	2.50851	2e-06
Psat0s798g0040	OPT7	AT4G10770	MTR_8g061090	common	RI	3.62587	5.40881	1.65098	0
Psat3g129840	RUS5	AT5G01510	MTR_7g068310	specific_for_AM_hosts	A3;A5;RI	2.92872	3.97472	1.64816	0	0.137066	0
Psat6g144000	uncharacterized	-	-	pea-specific	A3;RI	1.51335	9.24746	3.85729	0.025488	46.4126	34.3422	2.7298	0.153863	11.0521	15.0229	5.56116	4.6869	0.673267	3.42293
Psat4g225160	PIN3	AT1G76520	MTR_8g006780	common	RI	3.31688	2.42192	0.819613	0
Psat2g075680	PYD2	AT5G12200	MTR_5g089280	specific_for_AM_hosts	RI	9.3397	11.7322	2.29095	0.32045	1.72064	0.196067
Psat5g233600	PHYL1.1	AT4G10170	MTR_3g010290	common	A3	11.3268	15.3502	5.27568	0.805522
Psat3g095760	LOC11440981	AT5G41120	MTR_7g083130	specific_for_AM_hosts	A3;AF;RI	1.22974	0.37162	0.057779	0.278589	2.20489	0.495349	0.000103667	1.95704
Psat1g172400	CAR11	AT5G47710	MTR_2g027100	specific_for_AM_hosts	RI	20.3149	26.3624	3.87894	1.17223
Psat6g173560	uncharacterized	AT5G04460	MTR_1g090803	specific_for_AM_hosts	A3;RI	4.19704	1.41301	9.51494	12.5181	4.35835	5.1384
Psat1g208720	RNP1	-	MTR_2g011780	pea-specific	A3;RI	6.16402	7.38181	4.40165	1.68357	0.575171	0.450256
Psat4g001280	IP5P12	AT2G43900	MTR_6g092670	common	RI	6.78132	2.99951	1.92222	4.11299
Psat6g190200	IP5P3	AT1G34120	MTR_1g097690	pea-specific	A3;RI	38.0617	28.0251	36.7582	20.4934	14.2293	24.3036	1.26105	1.15136
Psat4g220600	RHD3	AT1G72960	MTR_8g016310	pea-specific	RI	18.475	11.722	0.814113	0.931981	37.8546	41.7323	0.630485	1.25909
Psat0ss1279g0480	FTSH4	AT2G26140	MTR_5g075360	pea-specific	RI	22.3023	45.981	83.3859	59.9526
Psat7g118240	API5	AT2G34040	MTR_4g087935	common	RI	3.45221	0.243326	18.7399	22.0817	2.08597	1.71903
Psat3g074520	INO80	AT3G57300	MTR_7g090960	common	SE;RI	8.32317	1.87596	7.16008	10.6549	0.323851	0.35138
Psat5g116000	AO1	AT2G42490	MTR_8g069505	specific_for_AM_hosts	RI	7.55385	9.21414	5.07974	8.03194	0	0.000114	0.20599	0.401171	29.7603	20.765	1.59945	11.3679	0.916642	0
Psat1g134080	MOB1A	AT5G45550	MTR_2g041600	specific_for_AM_hosts	RI	6.12386	12.4565	9.43214	7.04155
Psat2g107800	PAF1	AT1G79730	MTR_8g014460	pea-specific	RI	3.33333e-07	0	7.30524	15.6239	18.6901	10.0051
Psat4g044040	AIH	AT5G08170	MTR_4g112810	pea-specific	A3;RI	28.6177	24.0973	3.9846	11.6626	0.0807057	0.137815	0.25557	0.225344	4.16139	1.04341	0.142869	0.0662787
Psat3g076400	PICBP	AT5G04020	MTR_7g090500	specific_for_AM_hosts	RI	0.57557	2.12108	0.601417	0.489731	3.24365	1.8133
Psat0s3481g0080	AFC3	AT4G32660	MTR_3g109390	common	RI	13.1882	6.02014	3.80136	14.3357	15.6689	10.0643
Psat1g109600	ESP3	AT1G32490	MTR_6g061840	pea-specific	A3,RI	1.57569	0.392032	0.857467	1.52943	0.0296553	1.19555	1.85639	0.61539
Psat6g167120	putative NPY	AT1G03010	MTR_1g088885	common	A3	2.93494	0.833553	0	0.307517	0.0266603	2.13163
Psat6g143800	SUVR4	AT3G04380	MTR_1g080340	common	SE	0.895349	0.124145	0.000694667	0.475368
Psat2g154960	NUS1	-	MTR_5g007260	pea-specific	RI	4.51247	2.87834	0	1.63871
Psat7g021640	ARF5	AT1G19220	MTR_8g101360	specific_for_AM_hosts	A3	4.37485	0.806999	1.01569	4.77625	4.35502	5.25599
Psat5g226720	PERK12	AT1G70450	MTR_3g011730	specific_for_AM_hosts	A5;RI	55.5592	65.6887	5.79163	1.06916	8.37298	7.21124
Psat6g048680	SUFE1	AT4G26500	MTR_1g047990	specific_for_AM_hosts	A5	15.6303	17.5601	4.20655	0.234358
Psat4g136400	PHOS32	AT5G54430	MTR_1527s0010	common	A3;AL;RI	55.0619	62.48	68.878	83.7151	22.0241	4.47327	2.10321	2.63354
Psat3g162320	LSF1	AT3G01510	MTR_7g034465	common	A3;RI	4.03966	0.634432	9.19528	10.9545	2.53757	2.51018

## Sheet: legend
Table_S7: List all DAG detected by at least two tools used in work
Description:
Genome_id - id from P.sativum genome
Gene - gene identificator
A.taliana homolog
M.truncatula homolog
Status - information about the specificity of AS pattern
AS type - types of AS observed for the gene
Normalized read counts - RPKM expression values for DAG
the genes identified by all the tools are shown in bold
