# Supplementary material for: Transcriptome Analysis of Alternative Splicing Events Induced by Arbuscular Mycorrhizal Fungi (Rhizophagus irregularis) in Pea (Pisum sativum L.) Roots
Source: Plants (Basel). 2020 Dec 3;9(12):1700. doi: 10.3390/plants9121700 (PMC7761762; doi:10.3390/plants9121700)
Supplement: Supplementary file 1 [file plants-09-01700-s001.zip › Table_S8/estimation_root_colonization.xlsx]

## Sheet: Table_S7
Parameter	Percentage
F%	69,3 ± 8,9
M%	16,3 ± 2,3
a%	65,4 ± 7,8
v%	15,4 ± 3,1

## Sheet: annotation
F% (frequency of internal colonization of the root system)
M% (intensity of internal colonization of the root system)
a% (intensity of internal colonization of the root system)
v% (vesicle and/or spore abundance in mycorrhizal root fragments)
